# Supplementary material for: Proteomic Analysis of Sporothrix schenckii Exposed to Oxidative Stress Induced by Hydrogen Peroxide
Source: Pathogens. 2022 Feb 10;11(2):230. doi: 10.3390/pathogens11020230 (PMC8880468; doi:10.3390/pathogens11020230)
Supplement: Supplementary file 1 [file pathogens-11-00230-s001.zip]

Archive with 2 entries (2 files):
- Date Set 1S. Proteomic analysis of S. schenckii CW in OSR induced by H2O2..xlsx
- Supplementary Material.pdf
