# Supplementary material for: Proteomic Analysis of Sporothrix schenckii Exposed to Oxidative Stress Induced by Hydrogen Peroxide
Source: Pathogens. 2022 Feb 10;11(2):230. doi: 10.3390/pathogens11020230 (PMC8880468; doi:10.3390/pathogens11020230)
Supplement: Supplementary file 1 [file pathogens-11-00230-s001.zip › Date Set 1S. Proteomic analysis of S. schenckii CW in OSR induced by H2O2..xlsx]

## Sheet: CWP_0
protein.key	protein.Entry	protein.Accession	protein.Description	protein.dataBaseType	protein.score	protein.falsePositiveRate	protein.avgMass	protein.MatchedProducts	protein.matchedPeptides	protein.digestPeps	protein.seqCover(%)	protein.MatchedPeptideIntenSum	protein.top3MatchedPeptideIntenSum	Log10(protein.top3MatchedPeptideIntenSum)	protein.MatchedProductIntenSum	protein.fmolOnColumn	protein.ngramOnColumn	protein.AutoCurate	protein.Key_ForHomologs
4404	A0A0F2M5A3_SPOSC	A0A0F2M5A3	Molecular chaperone HtpG OS=Sporothrix schenckii 1099-18 OX=1397361 GN=SPSK_08698 PE=3 SV=1	Regular	6490.97	0	80228.7	422	40	72	60.25	949701	324496	5.51121	352373	225.483	18.0902	Green
8427	A0A0F2MB59_SPOSC	A0A0F2MB59	Heat shock 70kDa protein 1/8 OS=Sporothrix schenckii 1099-18 OX=1397361 GN=SPSK_08625 PE=3 SV=1	Regular	9757.3	0	69534.1	618	56	53	63.74	1162208	286209	5.45668	501266	198.878	13.8288	Green	5583
8382	A0A0F2MJL5_SPOSC	A0A0F2MJL5	Uncharacterized protein OS=Sporothrix schenckii 1099-18 OX=1397361 GN=SPSK_05930 PE=4 SV=1	Regular	2857.36	0	97990.7	223	37	82	37.6	206033	119575	5.07764	83104	83.0892	8.142	Green
7077	A0A0F2LZR6_SPOSC	A0A0F2LZR6	Elongation factor 2 OS=Sporothrix schenckii 1099-18 OX=1397361 GN=SPSK_03018 PE=4 SV=1	Regular	2967.11	0	93871.8	346	42	78	48.46	407784	122119	5.08678	186107	84.857	7.9657	Green
8823	A0A0F2M106_SPOSC	A0A0F2M106	Clathrin heavy chain OS=Sporothrix schenckii 1099-18 OX=1397361 GN=SPSK_03851 PE=3 SV=1	Regular	830.567	0	191340	214	49	135	33.47	129076	51571	4.71241	42611	35.8352	6.8567	Green
2795	A0A0F2MCD5_SPOSC	A0A0F2MCD5	ATP synthase subunit beta OS=Sporothrix schenckii 1099-18 OX=1397361 GN=SPSK_01537 PE=3 SV=1	Regular	3459.66	0	61685.3	196	21	39	39.79	331914	151340	5.17995	121158	105.162	6.4869	Green
1535	A0A0F2M4K7_SPOSC	A0A0F2M4K7	Actin beta/gamma 1 OS=Sporothrix schenckii 1099-18 OX=1397361 GN=SPSK_00108 PE=3 SV=1	Regular	3544.43	0	57422.6	254	27	50	55.25	401525	160539	5.20558	135360	111.554	6.4057	Green
3777	A0A0F2M765_SPOSC	A0A0F2M765	Plasma membrane ATPase OS=Sporothrix schenckii 1099-18 OX=1397361 GN=SPSK_08388 PE=3 SV=1	Regular	3561.05	0	100775	321	31	58	33.58	311947	87118	4.94011	148207	60.5358	6.1005	Green
8751	A0A0F2LZS6_SPOSC	A0A0F2LZS6	Molecular chaperone DnaK OS=Sporothrix schenckii 1099-18 OX=1397361 GN=SPSK_03148 PE=3 SV=1	Regular	3004.34	0	73180.8	249	35	69	51.11	277727	103783	5.01613	108650	72.1158	5.2775	Green
7356	A0A0F2MNY9_SPOSC	A0A0F2MNY9	NAD-specific glutamate dehydrogenase OS=Sporothrix schenckii 1099-18 OX=1397361 GN=SPSK_05871 PE=3 SV=1	Regular	1396.3	0	121150	249	45	98	41.02	175353	60679	4.78304	74623	42.1641	5.1082	Green
5563	A0A0F2M6X5_SPOSC	A0A0F2M6X5	Glyceraldehyde-3-phosphate dehydrogenase OS=Sporothrix schenckii 1099-18 OX=1397361 GN=SPSK_00294 PE=3 SV=1	Regular	5291.21	0	36001.7	301	29	28	72.4	389612	200945	5.30308	175927	139.631	5.0269	Green
8132	A0A0F2MLK2_SPOSC	A0A0F2MLK2	Elongation factor 1-alpha OS=Sporothrix schenckii 1099-18 OX=1397361 GN=SPSK_06026 PE=3 SV=1	Regular	3085.49	0	50238.7	247	21	40	38.7	343936	129793	5.11325	172725	90.1894	4.531	Green
8092	A0A0F2LY61_SPOSC	A0A0F2LY61	Heat shock 70kDa protein 1/8 OS=Sporothrix schenckii 1099-18 OX=1397361 GN=SPSK_03121 PE=3 SV=1	Regular	3772.69	0	66918.8	310	29	50	46.25	300918	95633	4.98061	98670	66.4526	4.4469	Green
8842	A0A0F2ME23_SPOSC	A0A0F2ME23	Chaperonin GroEL OS=Sporothrix schenckii 1099-18 OX=1397361 GN=SPSK_01586 PE=3 SV=1	Regular	4536.61	0	62155.4	329	41	56	74.53	324646	99960	4.99983	112247	69.4593	4.3173	Green
6541	A0A0F2LUT3_SPOSC	A0A0F2LUT3	Uncharacterized protein OS=Sporothrix schenckii 1099-18 OX=1397361 GN=SPSK_05120 PE=4 SV=1	Regular	1959.49	0	59286.1	68	9	17	18.07	128163	95891	4.98178	33548	66.6319	3.9503	Green
2437	A0A0F2M111_SPOSC	A0A0F2M111	Uncharacterized protein OS=Sporothrix schenckii 1099-18 OX=1397361 GN=SPSK_04236 PE=4 SV=1	Regular	3833.22	0	41782.9	176	20	37	47.95	221549	135494	5.13192	97793	94.1509	3.9339	Green
131	A0A0F2LXJ2_SPOSC	A0A0F2LXJ2	Uncharacterized protein OS=Sporothrix schenckii 1099-18 OX=1397361 GN=SPSK_01041 PE=4 SV=1	Regular	1940.42	0	80436	190	27	52	51.02	177868	61831	4.79121	56695	42.9646	3.4559	Green
0	ALBU_BOVIN	P02769	Serum albumin OS=Bos taurus GN=ALB PE=1 SV=4	Regular	2582.29	0	71289.4	178	25	64	48.76	151796	68358	4.83479	36802	47.5	3.3862	Green
6733	A0A0F2LV38_SPOSC	A0A0F2LV38	Large subunit ribosomal protein L4e OS=Sporothrix schenckii 1099-18 OX=1397361 GN=SPSK_05336 PE=4 SV=1	Regular	4052.2	0	39763	139	19	30	46.76	222665	117424	5.06976	63899	81.5945	3.2444	Green
7377	A0A0F2MDX2_SPOSC	A0A0F2MDX2	Phosphoenolpyruvate carboxykinase (ATP) OS=Sporothrix schenckii 1099-18 OX=1397361 GN=SPSK_02442 PE=3 SV=1	Regular	5382.85	0	52087.1	214	28	36	66.23	224197	88938	4.94909	71328	61.8005	3.219	Green
4204	A0A0F2MLZ0_SPOSC	A0A0F2MLZ0	Mannose-1-phosphate guanylyltransferase OS=Sporothrix schenckii 1099-18 OX=1397361 GN=SPSK_06231 PE=4 SV=1	Regular	2567.51	0	48325.3	92	10	29	27.33	121281	92010	4.96384	42245	63.9351	3.0897	Green
7692	A0A0F2LX88_SPOSC	A0A0F2LX88	V-type H+-transporting ATPase subunit A OS=Sporothrix schenckii 1099-18 OX=1397361 GN=SPSK_04862 PE=4 SV=1	Regular	442.857	0	120810	98	29	102	19.91	73050	36421	4.56135	22310	25.3079	3.0574	Green
997	A0A0F2MF58_SPOSC	A0A0F2MF58	Elongation factor 3 OS=Sporothrix schenckii 1099-18 OX=1397361 GN=SPSK_06947 PE=4 SV=1	Regular	1178.11	0	120571	121	27	88	30.83	70049	35506	4.5503	26805	24.6721	2.9747	Green
5726	A0A0F2M3M1_SPOSC	A0A0F2M3M1	Pyruvate carboxylase OS=Sporothrix schenckii 1099-18 OX=1397361 GN=SPSK_03872 PE=4 SV=1	Regular	691.012	0	131036	145	35	100	30.06	89639	32367	4.5101	26534	22.4909	2.9471	Green
4622	A0A0F2MCB2_SPOSC	A0A0F2MCB2	Translation initiation factor 4A OS=Sporothrix schenckii 1099-18 OX=1397361 GN=SPSK_11008 PE=3 SV=1	Regular	3827.8	0	42674.9	119	14	35	43.09	159863	95934	4.98197	72513	66.6618	2.8448	Green	6483
492	A0A0F2M9Y1_SPOSC	A0A0F2M9Y1	ATP-dependent RNA helicase OS=Sporothrix schenckii 1099-18 OX=1397361 GN=SPSK_02163 PE=4 SV=1	Regular	145.222	2.83	117359	34	18	110	5.3	41050	34384	4.53636	3652	23.8925	2.804	Green
4487	A0A0F2MBB0_SPOSC	A0A0F2MBB0	Exportin-1 OS=Sporothrix schenckii 1099-18 OX=1397361 GN=SPSK_01399 PE=4 SV=1	Regular	346.352	0	124799	63	18	95	11.77	41203	32177	4.50755	13864	22.3589	2.7904	Green
4107	A0A0F2M0Z0_SPOSC	A0A0F2M0Z0	Large subunit ribosomal protein L11e OS=Sporothrix schenckii 1099-18 OX=1397361 GN=SPSK_04599 PE=3 SV=1	Regular	3159.2	0	20588.6	30	5	16	18.99	65715	184590	5.26621	22832	128.266	2.6408	Green
5987	A0A0F2M9S8_SPOSC	A0A0F2M9S8	Glutamate synthase (NADPH/NADH) OS=Sporothrix schenckii 1099-18 OX=1397361 GN=SPSK_08269 PE=4 SV=1	Regular	357.301	0	234537	140	55	163	15.05	53574	16114	4.2072	20270	11.1972	2.6261	Green
4765	A0A0F2LU85_SPOSC	A0A0F2LU85	Heat shock 70kDa protein 4 OS=Sporothrix schenckii 1099-18 OX=1397361 GN=SPSK_00430 PE=3 SV=1	Regular	2899.92	0	81423	147	25	72	44.43	120272	45431	4.65735	59744	31.5687	2.5704	Green
4396	A0A0F2LVK0_SPOSC	A0A0F2LVK0	Uncharacterized protein OS=Sporothrix schenckii 1099-18 OX=1397361 GN=SPSK_05054 PE=4 SV=1	Regular	1750.76	0	68307	78	15	59	22.64	66265	54130	4.73344	23063	37.6134	2.5693	Green
6864	A0A0F2M945_SPOSC	A0A0F2M945	Voltage-dependent anion channel protein 2 OS=Sporothrix schenckii 1099-18 OX=1397361 GN=SPSK_08800 PE=4 SV=1	Regular	1395.8	0	55681	162	21	42	21.61	182061	65900	4.81889	51009	45.792	2.5497	Green
8425	A0A0F2MCW0_SPOSC	A0A0F2MCW0	Tubulin beta chain OS=Sporothrix schenckii 1099-18 OX=1397361 GN=SPSK_01580 PE=3 SV=1	Regular	2599.57	0	56467.5	123	19	32	44.44	133161	62688	4.79718	65535	43.5601	2.4597	Green
8551	A0A0F2MJ33_SPOSC	A0A0F2MJ33	Transitional endoplasmic reticulum ATPase OS=Sporothrix schenckii 1099-18 OX=1397361 GN=SPSK_06992 PE=4 SV=1	Regular	1148.83	0	91321.5	152	26	75	35.9	89067	37699	4.57633	49297	26.196	2.3923	Green	1437 8571 8900
373	A0A0F2ME43_SPOSC	A0A0F2ME43	1_4-alpha-glucan branching enzyme OS=Sporothrix schenckii 1099-18 OX=1397361 GN=SPSK_01450 PE=4 SV=1	Regular	205.982	1.41	83565.3	34	14	56	8.36	48083	40810	4.61077	6904	28.3577	2.3697	Green
5583	A0A0F2M4U6_SPOSC	A0A0F2M4U6	Heat shock 70kDa protein 5 OS=Sporothrix schenckii 1099-18 OX=1397361 GN=SPSK_04019 PE=3 SV=1	Regular	1770.42	0	73592	223	35	61	50.07	213752	45746	4.66035	153306	31.7876	2.3393	Green	8427
2370	A0A0F2MEM8_SPOSC	A0A0F2MEM8	Acetyl-CoA carboxylase OS=Sporothrix schenckii 1099-18 OX=1397361 GN=SPSK_06848 PE=4 SV=1	Regular	347.375	0	257784	168	50	215	16.99	57180	13028	4.11488	22010	9.0528	2.3337	Green
10164	A0A0F2LZH6_SPOSC	A0A0F2LZH6	Alcohol dehydrogenase_ propanol-preferring OS=Sporothrix schenckii 1099-18 OX=1397361 GN=SPSK_01190 PE=3 SV=1	Regular	5835.97	0	37581.1	181	17	27	46	181712	88285	4.94589	68415	61.3467	2.3055	Green
4620	A0A0F2MJJ3_SPOSC	A0A0F2MJJ3	UDPglucose 6-dehydrogenase OS=Sporothrix schenckii 1099-18 OX=1397361 GN=SPSK_07161 PE=4 SV=1	Regular	1719.53	0	71376.5	149	23	54	42.31	102119	45885	4.66167	42548	31.8842	2.2758	Green
520	A0A0F2M0B7_SPOSC	A0A0F2M0B7	Glycosidase crf1 OS=Sporothrix schenckii 1099-18 OX=1397361 GN=SPSK_03402 PE=4 SV=1	Regular	2652.66	0	40592.3	81	10	23	35.2	105232	80602	4.90635	23708	56.008	2.2735	Green
589	A0A0F2LZY3_SPOSC	A0A0F2LZY3	ATP citrate (Pro-S)-lyase OS=Sporothrix schenckii 1099-18 OX=1397361 GN=SPSK_04085 PE=4 SV=1	Regular	1427.76	0	72618.8	108	21	57	37.8	79275	42884	4.6323	29010	29.7989	2.164	Green
5822	A0A0F2MG30_SPOSC	A0A0F2MG30	Isocitrate dehydrogenase [NAD] subunit_ mitochondrial OS=Sporothrix schenckii 1099-18 OX=1397361 GN=SPSK_01714 PE=3 SV=1	Regular	2991.45	0	41433	135	18	33	56.4	132553	71759	4.85588	42799	49.8633	2.066	Green
3744	A0A0F2MCG7_SPOSC	A0A0F2MCG7	Pentafunctional AROM polypeptide OS=Sporothrix schenckii 1099-18 OX=1397361 GN=SPSK_01371 PE=3 SV=1	Regular	236.958	0.52	171530	88	29	119	14.01	42208	17213	4.23586	11096	11.9608	2.0516	Green
7147	A0A0F2M731_SPOSC	A0A0F2M731	Dolichyl-phosphate-mannose-protein mannosyltransferase OS=Sporothrix schenckii 1099-18 OX=1397361 GN=SPSK_08548 PE=4 SV=1	Regular	643.576	0	86473.1	46	11	52	15.04	43534	33763	4.52844	19577	23.4609	2.0287	Green
5363	A0A0F2MKZ3_SPOSC	A0A0F2MKZ3	Small subunit ribosomal protein S3e OS=Sporothrix schenckii 1099-18 OX=1397361 GN=SPSK_07583 PE=3 SV=1	Regular	1650.58	0	38216.2	101	17	30	39	121260	74524	4.8723	59461	51.7846	1.979	Green
9462	A0A0F2M1R9_SPOSC	A0A0F2M1R9	CFEM domain protein OS=Sporothrix schenckii 1099-18 OX=1397361 GN=SPSK_04415 PE=4 SV=1	Regular	3019.68	0	26337.9	33	2	10	10.26	71373	107060	5.02963	14018	74.3926	1.9593	Green
7562	A0A0F2LU55_SPOSC	A0A0F2LU55	Aconitate hydratase_ mitochondrial OS=Sporothrix schenckii 1099-18 OX=1397361 GN=SPSK_00414 PE=3 SV=1	Regular	1103.64	0	84726.8	61	14	57	22.62	47224	33186	4.52095	24382	23.06	1.9538	Green
5289	A0A0F2LW71_SPOSC	A0A0F2LW71	Clock-controlled protein 15 OS=Sporothrix schenckii 1099-18 OX=1397361 GN=SPSK_05317 PE=4 SV=1	Regular	3029.13	0	42386.3	56	8	17	19.85	69787	63803	4.80484	14660	44.3349	1.8792	Green
6293	A0A0F2LUI2_SPOSC	A0A0F2LUI2	Fatty acid synthase subunit beta_ fungi type OS=Sporothrix schenckii 1099-18 OX=1397361 GN=SPSK_04790 PE=4 SV=1	Regular	473.764	0	236040	155	49	179	21.04	49604	11455	4.059	22711	7.9597	1.8788	Green
6266	A0A0F2LZN6_SPOSC	A0A0F2LZN6	Large subunit ribosomal protein L5e OS=Sporothrix schenckii 1099-18 OX=1397361 GN=SPSK_04423 PE=3 SV=1	Regular	1382.19	0	36347.9	75	10	28	35.44	139427	73476	4.86615	30070	51.0564	1.8558	Green
8748	A0A0F2LWQ5_SPOSC	A0A0F2LWQ5	Solute carrier family 25 (Mitochondrial adenine nucleotide translocator)_ member 4/5/6/31 OS=Sporothrix schenckii 1099-18 OX=1397361 GN=SPSK_01245 PE=3 SV=1	Regular	5531.11	0	29730.3	164	16	24	33.95	280684	89170	4.95022	143451	61.9617	1.8421	Green
7823	A0A0F2LU76_SPOSC	A0A0F2LU76	40S ribosomal protein S1 OS=Sporothrix schenckii 1099-18 OX=1397361 GN=RPS1 PE=3 SV=1	Regular	3635.96	0	33447.3	107	15	38	45.36	178928	78209	4.89326	46985	54.3452	1.8177	Green
8875	A0A0F2MDI7_SPOSC	A0A0F2MDI7	Phospho-2-dehydro-3-deoxyheptonate aldolase OS=Sporothrix schenckii 1099-18 OX=1397361 GN=SPSK_07623 PE=3 SV=1	Regular	2968.69	0	40518.3	89	14	34	36.51	84332	64020	4.80632	27746	44.4857	1.8025	Green	8887
2969	A0A0F2M1G1_SPOSC	A0A0F2M1G1	Uncharacterized protein OS=Sporothrix schenckii 1099-18 OX=1397361 GN=SPSK_03631 PE=4 SV=1	Regular	3849.63	0	19112.7	16	1	9	6.63	44435	133305	5.12485	13214	92.6298	1.7704	Green
8288	A0A0F2M708_SPOSC	A0A0F2M708	Peptidyl-prolyl isomerase D (Cyclophilin D) OS=Sporothrix schenckii 1099-18 OX=1397361 GN=SPSK_09374 PE=4 SV=1	Regular	2207.15	0	43717	98	19	35	44.47	85225	58179	4.76477	33423	40.4269	1.7673	Green
7345	A0A0F2MEY8_SPOSC	A0A0F2MEY8	1_3-beta-glucanosyltransferase OS=Sporothrix schenckii 1099-18 OX=1397361 GN=SPSK_07340 PE=3 SV=1	Regular	586.912	0	57902	59	9	26	16.27	77028	43552	4.63901	24870	30.263	1.7523	Green
1671	A0A0F2MJK0_SPOSC	A0A0F2MJK0	dTDP-glucose 4_6-dehydratase OS=Sporothrix schenckii 1099-18 OX=1397361 GN=SPSK_06220 PE=4 SV=1	Regular	6137.67	0	46222.9	165	24	38	67.08	126343	52239	4.71799	53393	36.2994	1.6779	Green
742	A0A0F2MFS9_SPOSC	A0A0F2MFS9	Glucosamine--fructose-6-phosphate aminotransferase (Isomerizing) OS=Sporothrix schenckii 1099-18 OX=1397361 GN=SPSK_07098 PE=4 SV=1	Regular	929.582	0	80946.7	88	19	61	31.91	50879	29339	4.46745	16726	20.3868	1.6502	Green
10048	A0A0F2M121_SPOSC	A0A0F2M121	60S acidic ribosomal protein P0 OS=Sporothrix schenckii 1099-18 OX=1397361 GN=SPSK_04464 PE=3 SV=1	Regular	2122.15	0	34130.9	72	9	18	31.66	89967	69516	4.84208	34823	48.3047	1.6487	Green
8662	A0A0F2M5S9_SPOSC	A0A0F2M5S9	NAD dependent epimerase OS=Sporothrix schenckii 1099-18 OX=1397361 GN=SPSK_09656 PE=4 SV=1	Regular	5258.56	0	33669.2	91	11	24	37.12	86741	69597	4.84259	33898	48.361	1.6283	Green
5301	A0A0F2MBI8_SPOSC	A0A0F2MBI8	Citrate synthase OS=Sporothrix schenckii 1099-18 OX=1397361 GN=SPSK_09045 PE=3 SV=1	Regular	2469.02	0	51987.4	105	18	40	40.8	80695	44644	4.64976	35228	31.0218	1.6127	Green
9218	A0A0F2M184_SPOSC	A0A0F2M184	Cell cycle control protein Cdc123 OS=Sporothrix schenckii 1099-18 OX=1397361 GN=SPSK_03326 PE=4 SV=1	Regular	195.049	1.53	53411.7	16	6	45	10.15	43269	42710	4.63053	1165	29.678	1.5851	Green
1519	A0A0F2ME63_SPOSC	A0A0F2ME63	GPI-anchored cell wall beta-1_3-endoglucanase EglC OS=Sporothrix schenckii 1099-18 OX=1397361 GN=SPSK_01694 PE=4 SV=1	Regular	1643.94	0	46913.4	79	9	15	20.34	83452	47659	4.67814	30445	33.1169	1.5536	Green
2525	A0A0F2LSC2_SPOSC	A0A0F2LSC2	Elongation factor 1-gamma OS=Sporothrix schenckii 1099-18 OX=1397361 GN=SPSK_05125 PE=4 SV=1	Regular	4169.8	0	46433.6	131	16	35	52.3	106220	47543	4.67709	51106	33.0363	1.534	Green
1860	A0A0F2MHK7_SPOSC	A0A0F2MHK7	Malate dehydrogenase OS=Sporothrix schenckii 1099-18 OX=1397361 GN=SPSK_07596 PE=3 SV=1	Regular	6447.71	0	38048.5	252	28	36	73.41	261079	57759	4.76162	114941	40.1351	1.5271	Green
71	A0A0F2LVD3_SPOSC	A0A0F2LVD3	T-complex protein 1 subunit theta OS=Sporothrix schenckii 1099-18 OX=1397361 GN=SPSK_05141 PE=3 SV=1	Regular	1200.34	0	59204.6	72	15	52	26.64	54868	36700	4.56467	18182	25.5018	1.5098	Green
922	A0A0F2M4Y2_SPOSC	A0A0F2M4Y2	Solute carrier family 25 (Mitochondrial phosphate transporter)_ member 3 OS=Sporothrix schenckii 1099-18 OX=1397361 GN=SPSK_04345 PE=3 SV=1	Regular	4292.37	0	33141.4	102	15	24	53.33	121065	65410	4.81564	33977	45.4515	1.5063	Green
8196	A0A0F2MDZ0_SPOSC	A0A0F2MDZ0	Large subunit ribosomal protein L23Ae OS=Sporothrix schenckii 1099-18 OX=1397361 GN=SPSK_02614 PE=3 SV=1	Regular	809.244	0	16687.7	20	5	13	31.13	46939	129168	5.11115	10599	89.7551	1.4978	Green
3611	A0A0F2M4S5_SPOSC	A0A0F2M4S5	Tubulin alpha chain OS=Sporothrix schenckii 1099-18 OX=1397361 GN=SPSK_08893 PE=3 SV=1	Regular	2257.17	0	50971.9	116	16	37	50.99	70021	42002	4.62327	31298	29.186	1.4877	Green
9200	A0A0F2LVV5_SPOSC	A0A0F2LVV5	Phosphoketolase OS=Sporothrix schenckii 1099-18 OX=1397361 GN=SPSK_00433 PE=4 SV=1	Regular	355.74	0	93211.7	83	21	66	15.6	44360	21734	4.33714	21254	15.1023	1.4077	Green
835	A0A0F2M2R2_SPOSC	A0A0F2M2R2	40S ribosomal protein S0 OS=Sporothrix schenckii 1099-18 OX=1397361 GN=RPS0 PE=3 SV=1	Regular	2250.49	0	31721.6	73	9	21	42.41	111262	63812	4.8049	39652	44.3411	1.4066	Green
9614	A0A0F2LRY5_SPOSC	A0A0F2LRY5	Mannose-1-phosphate guanylyltransferase OS=Sporothrix schenckii 1099-18 OX=1397361 GN=SPSK_05236 PE=4 SV=1	Regular	1411.26	0	56270.4	101	18	49	40.56	73496	35599	4.55144	35234	24.7367	1.3919	Green
9011	A0A0F2LU49_SPOSC	A0A0F2LU49	Uncharacterized protein OS=Sporothrix schenckii 1099-18 OX=1397361 GN=SPSK_05019 PE=4 SV=1	Regular	1237.85	0	73088.9	64	19	67	33.64	37175	27254	4.43543	16981	18.938	1.3842	Green
8331	A0A0F2MGK4_SPOSC	A0A0F2MGK4	Ubiquitin-activating enzyme E1 OS=Sporothrix schenckii 1099-18 OX=1397361 GN=SPSK_06942 PE=3 SV=1	Regular	245.01	0.53	115571	55	19	80	10.74	27048	17190	4.23528	14047	11.9448	1.3805	Green
3162	A0A0F2M2X6_SPOSC	A0A0F2M2X6	Protein transport protein SEC23 OS=Sporothrix schenckii 1099-18 OX=1397361 GN=SPSK_03987 PE=4 SV=1	Regular	339.238	0	86502.5	52	16	59	14.29	33976	22671	4.35547	12329	15.7534	1.3627	Green
9671	A0A0F2M4M8_SPOSC	A0A0F2M4M8	Uncharacterized protein OS=Sporothrix schenckii 1099-18 OX=1397361 GN=SPSK_10061 PE=4 SV=1	Regular	3711.43	0	9918.63	23	3	10	37.78	67339	192474	5.28437	26877	133.745	1.3266	Green
8035	A0A0F2MC30_SPOSC	A0A0F2MC30	MICOS complex subunit MIC60 OS=Sporothrix schenckii 1099-18 OX=1397361 GN=SPSK_01519 PE=3 SV=1	Regular	606.52	0	74104.4	71	16	63	24.54	36492	25705	4.41002	13482	17.8617	1.3236	Green
9865	A0A0F2MAD9_SPOSC	A0A0F2MAD9	Valyl-tRNA synthetase OS=Sporothrix schenckii 1099-18 OX=1397361 GN=SPSK_08403 PE=3 SV=1	Regular	414.173	0	120626	92	24	93	19.11	37515	15740	4.197	11028	10.9373	1.3193	Green
8647	A0A0F2M3F2_SPOSC	A0A0F2M3F2	Nitric oxide dioxygenase OS=Sporothrix schenckii 1099-18 OX=1397361 GN=SPSK_09205 PE=3 SV=1	Regular	2053.5	0	51753.4	123	19	41	39.79	115297	36641	4.56397	38927	25.4608	1.3177	Green
1404	A0A0F2MES1_SPOSC	A0A0F2MES1	Phospholipase A-2-activating protein OS=Sporothrix schenckii 1099-18 OX=1397361 GN=SPSK_02253 PE=4 SV=1	Regular	231.156	0.68	80097.2	42	15	44	11.77	28444	23405	4.36931	5689	16.2635	1.3027	Green
777	A0A0F2MDK6_SPOSC	A0A0F2MDK6	Threonyl-tRNA synthetase OS=Sporothrix schenckii 1099-18 OX=1397361 GN=SPSK_01464 PE=3 SV=1	Regular	661.047	0	88856.7	53	19	58	23.89	32417	20945	4.32108	11501	14.5541	1.2932	Green
1486	A0A0F2M454_SPOSC	A0A0F2M454	Histone H3 OS=Sporothrix schenckii 1099-18 OX=1397361 GN=SPSK_00340 PE=3 SV=1	Regular	824.559	0	15448.9	31	4	14	19.85	118646	119892	5.07879	14495	83.3095	1.287	Green
4026	A0A0F2LRF3_SPOSC	A0A0F2LRF3	Rab GDP dissociation inhibitor OS=Sporothrix schenckii 1099-18 OX=1397361 GN=SPSK_00468 PE=3 SV=1	Regular	1227.1	0	51482.3	76	14	37	35.78	53309	35582	4.55123	21178	24.7249	1.2729	Green
5932	A0A0F2M2V3_SPOSC	A0A0F2M2V3	Tubulin alpha chain OS=Sporothrix schenckii 1099-18 OX=1397361 GN=SPSK_00247 PE=3 SV=1	Regular	1996.1	0	50807.9	61	11	36	32.52	46675	35984	4.55611	18757	25.0042	1.2704	Green
3426	A0A0F2LVB4_SPOSC	A0A0F2LVB4	40S ribosomal protein s7 OS=Sporothrix schenckii 1099-18 OX=1397361 GN=SPSK_01179 PE=4 SV=1	Regular	1865.47	0	36961	110	13	36	52.94	92210	49097	4.69105	43627	34.1161	1.261	Green
1180	A0A0F2MK12_SPOSC	A0A0F2MK12	Mitochondrial peroxiredoxin PRX1 OS=Sporothrix schenckii 1099-18 OX=1397361 GN=SPSK_10791 PE=4 SV=1	Regular	3938.44	0	25372.9	168	18	23	67.54	348391	71432	4.85389	115412	49.636	1.2594	Green
9511	A0A0F2MCZ3_SPOSC	A0A0F2MCZ3	Eukaryotic translation initiation factor 3 subunit C OS=Sporothrix schenckii 1099-18 OX=1397361 GN=NIP1 PE=3 SV=1	Regular	407.767	0	98094.7	65	23	66	20.69	33914	18447	4.26593	11518	12.8183	1.2574	Green
1304	A0A0F2M774_SPOSC	A0A0F2M774	Uncharacterized protein OS=Sporothrix schenckii 1099-18 OX=1397361 GN=SPSK_09307 PE=4 SV=1	Regular	2609.67	0	45195.8	44	5	17	17.91	44166	39653	4.59828	15444	27.5537	1.2453	Green
4430	A0A0F2LTU8_SPOSC	A0A0F2LTU8	KH domain containing protein OS=Sporothrix schenckii 1099-18 OX=1397361 GN=SPSK_04826 PE=4 SV=1	Regular	276.566	0.39	141837	79	25	116	10.06	27744	12524	4.09774	14451	8.7026	1.2343	Green
3326	A0A0F2M3D1_SPOSC	A0A0F2M3D1	Polyadenylate-binding protein OS=Sporothrix schenckii 1099-18 OX=1397361 GN=SPSK_04034 PE=3 SV=1	Regular	863.453	0	81844.4	106	23	62	31.88	50820	21690	4.33626	26085	15.0718	1.2335	Green
225	A0A0F2M9A3_SPOSC	A0A0F2M9A3	Calcium-transporting ATPase OS=Sporothrix schenckii 1099-18 OX=1397361 GN=SPSK_02183 PE=3 SV=1	Regular	320.165	0.21	122845	43	14	87	6.37	17939	14414	4.15878	6219	10.0159	1.2304	Green
5358	A0A0F2MDP9_SPOSC	A0A0F2MDP9	Peptidyl-prolyl cis-trans isomerase OS=Sporothrix schenckii 1099-18 OX=1397361 GN=SPSK_01963 PE=3 SV=1	Regular	2522.6	0	20741.2	129	15	18	68.82	155400	85260	4.93075	65956	59.2447	1.2288	Green
4806	A0A0F2LYQ5_SPOSC	A0A0F2LYQ5	Calnexin OS=Sporothrix schenckii 1099-18 OX=1397361 GN=SPSK_03189 PE=3 SV=1	Regular	842.063	0	65386.7	79	11	50	17.29	53596	26908	4.42988	28232	18.6976	1.2226	Green
1150	A0A0F2M8A9_SPOSC	A0A0F2M8A9	Nucleoside diphosphate kinase OS=Sporothrix schenckii 1099-18 OX=1397361 GN=SPSK_09346 PE=3 SV=1	Regular	2738.36	0	27615.5	59	10	22	30	97076	63205	4.80075	24333	43.9193	1.2129	Green
1967	A0A0F2LYU3_SPOSC	A0A0F2LYU3	Fructose-bisphosphate aldolase_ class II OS=Sporothrix schenckii 1099-18 OX=1397361 GN=SPSK_05365 PE=4 SV=1	Regular	979.891	0	40701	87	14	30	35.14	85527	42840	4.63185	17877	29.7683	1.2116	Green
284	A0A0F2LSE0_SPOSC	A0A0F2LSE0	D-3-phosphoglycerate dehydrogenase OS=Sporothrix schenckii 1099-18 OX=1397361 GN=SPSK_05156 PE=4 SV=1	Regular	1245.08	0	56877.8	81	17	35	36.81	48807	30380	4.48259	21525	21.1102	1.2007	Green
3766	A0A0F2M0U2_SPOSC	A0A0F2M0U2	Uncharacterized protein OS=Sporothrix schenckii 1099-18 OX=1397361 GN=SPSK_03158 PE=4 SV=1	Regular	602.201	0	71440.4	35	9	33	13.7	33620	23834	4.3772	5066	16.5616	1.1832	Green
6030	A0A0F2MHU6_SPOSC	A0A0F2MHU6	MSC1 protein OS=Sporothrix schenckii 1099-18 OX=1397361 GN=SPSK_07154 PE=4 SV=1	Regular	898.834	0	60921.7	86	18	48	37.59	46887	27900	4.4456	18832	19.3869	1.1811	Green
3286	A0A0F2LX63_SPOSC	A0A0F2LX63	Uncharacterized protein OS=Sporothrix schenckii 1099-18 OX=1397361 GN=SPSK_05527 PE=4 SV=1	Regular	5934.65	0	20675.9	74	6	14	23.96	127872	81566	4.91151	37579	56.6779	1.1719	Green
7033	A0A0F2LYD7_SPOSC	A0A0F2LYD7	Uncharacterized protein OS=Sporothrix schenckii 1099-18 OX=1397361 GN=SPSK_00711 PE=4 SV=1	Regular	1061.73	0	83769	75	13	29	19.92	32231	20061	4.30235	11555	13.9398	1.1677	Green
172	A0A0F2M6R2_SPOSC	A0A0F2M6R2	Uncharacterized protein OS=Sporothrix schenckii 1099-18 OX=1397361 GN=SPSK_09566 PE=4 SV=1	Regular	2145.35	0	36397.6	79	11	29	38.18	78796	46152	4.66419	33344	32.0697	1.1673	Green
10210	A0A0F2MAK3_SPOSC	A0A0F2MAK3	Histone H4 OS=Sporothrix schenckii 1099-18 OX=1397361 GN=SPSK_09880 PE=3 SV=1	Regular	10546.4	0	11342.3	82	12	11	66.02	219141	147707	5.1694	37364	102.638	1.1641	Green	2147
2295	A0A0F2M813_SPOSC	A0A0F2M813	V-type H+-transporting ATPase subunit B OS=Sporothrix schenckii 1099-18 OX=1397361 GN=SPSK_08861 PE=3 SV=1	Regular	1891.35	0	56092.5	93	24	42	54.37	54581	29656	4.47211	22364	20.6071	1.1559	Green
3963	A0A0F2MKK3_SPOSC	A0A0F2MKK3	Uncharacterized protein OS=Sporothrix schenckii 1099-18 OX=1397361 GN=SPSK_05860 PE=4 SV=1	Regular	327.229	0	119719	78	31	105	17.46	32953	13752	4.13837	11177	9.5559	1.144	Green
4212	A0A0F2LUB3_SPOSC	A0A0F2LUB3	Phenylalanyl-tRNA synthetase beta chain OS=Sporothrix schenckii 1099-18 OX=1397361 GN=SPSK_05102 PE=4 SV=1	Regular	408.987	0	66723.3	48	19	52	30.7	33276	24341	4.38634	8848	16.9139	1.1285	Green
3488	A0A0F2LTJ2_SPOSC	A0A0F2LTJ2	Fatty acid synthase subunit alpha_ fungi type OS=Sporothrix schenckii 1099-18 OX=1397361 GN=SPSK_04795 PE=3 SV=1	Regular	230.758	0.68	204948	89	31	160	9.28	26579	7842	3.89443	12454	5.4492	1.1168	Green
4131	A0A0F2MB27_SPOSC	A0A0F2MB27	Uncharacterized protein OS=Sporothrix schenckii 1099-18 OX=1397361 GN=SPSK_09263 PE=4 SV=1	Regular	2343.74	0	43092.9	81	17	18	37.87	78432	37142	4.56987	41837	25.8089	1.1122	Green
6543	A0A0F2LXE6_SPOSC	A0A0F2LXE6	GTP-binding nuclear protein OS=Sporothrix schenckii 1099-18 OX=1397361 GN=SPSK_05396 PE=3 SV=1	Regular	3885.3	0	26187.8	109	13	23	53.85	108053	60646	4.7828	46390	42.1412	1.1036	Green
6300	A0A0F2M7C4_SPOSC	A0A0F2M7C4	Chitinase OS=Sporothrix schenckii 1099-18 OX=1397361 GN=SPSK_08829 PE=4 SV=1	Regular	709.61	0	66251	45	9	24	11.42	28696	23971	4.37969	10698	16.6568	1.1035	Green
10161	A0A0F2M981_SPOSC	A0A0F2M981	Sphingolipid long chain base sensory protein OS=Sporothrix schenckii 1099-18 OX=1397361 GN=SPSK_09314 PE=4 SV=1	Regular	2808.22	0	40346.8	93	19	30	42.54	80567	39272.9	4.59409	53647	27.2896	1.101	Green	9468
1653	A0A0F2M7P6_SPOSC	A0A0F2M7P6	Small subunit ribosomal protein S15Ae OS=Sporothrix schenckii 1099-18 OX=1397361 GN=SPSK_09778 PE=3 SV=1	Regular	1591.04	0	14787.3	33	7	11	40	111700	106540	5.02751	11692	74.0316	1.0947	Green
1369	A0A0F2MIM8_SPOSC	A0A0F2MIM8	Translation initiation factor 2 subunit 3 OS=Sporothrix schenckii 1099-18 OX=1397361 GN=SPSK_06210 PE=4 SV=1	Regular	586.616	0	56326.5	58	13	38	21.32	48576	27740	4.44311	11495	19.2757	1.0857	Green
180	A0A0F2MBT6_SPOSC	A0A0F2MBT6	Large subunit ribosomal protein L3e OS=Sporothrix schenckii 1099-18 OX=1397361 GN=SPSK_01664 PE=3 SV=1	Regular	685.481	0	48008.5	76	13	43	21.06	59828	32543	4.51246	19721	22.6132	1.0856	Green
1815	A0A0F2MI22_SPOSC	A0A0F2MI22	Uncharacterized protein OS=Sporothrix schenckii 1099-18 OX=1397361 GN=SPSK_06559 PE=4 SV=1	Regular	2852.99	0	25501.1	53	6	21	33.48	69899	60936	4.78487	25145	42.3427	1.0798	Green
7225	A0A0F2M231_SPOSC	A0A0F2M231	Inosine-5'-monophosphate dehydrogenase OS=Sporothrix schenckii 1099-18 OX=1397361 GN=SPSK_04109 PE=3 SV=1	Regular	788.585	0	57489.9	72	18	47	38.29	40776	26526	4.42367	15396	18.4322	1.0597	Green
1075	A0A0F2M1P7_SPOSC	A0A0F2M1P7	Coatomer subunit gamma OS=Sporothrix schenckii 1099-18 OX=1397361 GN=SPSK_03014 PE=3 SV=1	Regular	419.878	0	103446	67	23	78	19.32	27620	14540	4.16256	10288	10.1034	1.0452	Green
2355	A0A0F2MD24_SPOSC	A0A0F2MD24	6-phosphogluconate dehydrogenase_ decarboxylating OS=Sporothrix schenckii 1099-18 OX=1397361 GN=SPSK_02374 PE=3 SV=1	Regular	1018.87	0	61716	57	15	54	33.99	32727	24181	4.38347	20125	16.8027	1.037	Green
6656	A0A0F2LVB7_SPOSC	A0A0F2LVB7	Beta-glucosidase OS=Sporothrix schenckii 1099-18 OX=1397361 GN=SPSK_01027 PE=3 SV=1	Regular	586.046	0	86968.8	60	14	44	16.09	27970	17160	4.23452	13760	11.924	1.037	Green
427	A0A0F2MAJ6_SPOSC	A0A0F2MAJ6	Small subunit ribosomal protein S14e OS=Sporothrix schenckii 1099-18 OX=1397361 GN=SPSK_02762 PE=3 SV=1	Regular	5624.49	0	16127.5	130	17	14	74	156931	92465	4.96598	74008	64.2513	1.0362	Green
7437	A0A0F2M9M5_SPOSC	A0A0F2M9M5	ATP-dependent RNA helicase UAP56/SUB2 OS=Sporothrix schenckii 1099-18 OX=1397361 GN=SPSK_09125 PE=4 SV=1	Regular	379.742	0	55890.9	54	14	44	14.96	48048	26597	4.42483	23120	18.4815	1.0329	Green
9848	A0A0F2MCI2_SPOSC	A0A0F2MCI2	Succinyl-CoA:3-ketoacid-coenzyme A transferase OS=Sporothrix schenckii 1099-18 OX=1397361 GN=SPSK_01628 PE=3 SV=1	Regular	1365.09	0	56039.3	64	17	40	42.23	45110	26365	4.42103	11721	18.3203	1.0267	Green
2086	A0A0F2M030_SPOSC	A0A0F2M030	Large subunit ribosomal protein L13e OS=Sporothrix schenckii 1099-18 OX=1397361 GN=SPSK_01270 PE=4 SV=1	Regular	1956.66	0	21807.5	60	9	15	50.5	98283	67664	4.83036	18004	47.0178	1.0253	Green
6684	A0A0F2M0H2_SPOSC	A0A0F2M0H2	F-type H+-transporting ATPase subunit b OS=Sporothrix schenckii 1099-18 OX=1397361 GN=SPSK_00863 PE=4 SV=1	Regular	3274.04	0	29040.3	71	10	22	30.26	80450	50491	4.70321	17982	35.0847	1.0189	Green
784	A0A0F2MGG2_SPOSC	A0A0F2MGG2	Mitochondrial ribosomal protein subunit S4 OS=Sporothrix schenckii 1099-18 OX=1397361 GN=SPSK_07105 PE=4 SV=1	Regular	299.96	0.2	77729.4	31	6	54	10.37	20868	18699	4.27182	7642	12.9934	1.01	Green
9196	A0A0F2MFS1_SPOSC	A0A0F2MFS1	T-complex protein 1 subunit gamma OS=Sporothrix schenckii 1099-18 OX=1397361 GN=SPSK_01576 PE=3 SV=1	Regular	1001.23	0	59485.5	77	19	55	32.22	45255	24346	4.38643	18954	16.9173	1.0063	Green
7451	A0A0F2LSM5_SPOSC	A0A0F2LSM5	40S ribosomal protein s11 OS=Sporothrix schenckii 1099-18 OX=1397361 GN=SPSK_05416 PE=3 SV=1	Regular	2608.4	0	31959.4	72	11	31	33.82	89477	44960	4.65283	38795	31.2414	0.9985	Green
2379	A0A0F2MGZ3_SPOSC	A0A0F2MGZ3	Cation-transporting ATPase OS=Sporothrix schenckii 1099-18 OX=1397361 GN=SPSK_06889 PE=3 SV=1	Regular	216.981	0.98	148597	49	19	120	6.32	19284	9627	3.98349	9228	6.6895	0.994	Green
6863	A0A0F2M5E1_SPOSC	A0A0F2M5E1	Nuclear RNA export factor 1/2 OS=Sporothrix schenckii 1099-18 OX=1397361 GN=SPSK_08711 PE=4 SV=1	Regular	147.075	2.72	71886.6	33	15	54	8.14	27297	19730	4.29513	9000	13.7098	0.9856	Green
7639	A0A0F2M2H3_SPOSC	A0A0F2M2H3	Protein transport protein SEC31 OS=Sporothrix schenckii 1099-18 OX=1397361 GN=SPSK_00205 PE=4 SV=1	Regular	208.874	1.42	136108	55	20	86	11.15	20452	10368	4.01569	7963	7.2044	0.9806	Green
7721	A0A0F2M672_SPOSC	A0A0F2M672	Eukaryotic translation initiation factor 3 subunit B OS=Sporothrix schenckii 1099-18 OX=1397361 GN=PRT1 PE=3 SV=1	Regular	343.772	0	86185.8	81	23	67	19.15	32938	16137	4.20782	13347	11.2131	0.9664	Green
4899	A0A0F2M008_SPOSC	A0A0F2M008	Nucleolar protein 58 OS=Sporothrix schenckii 1099-18 OX=1397361 GN=SPSK_04074 PE=4 SV=1	Regular	607.886	0	65150.6	53	17	51	21.21	38089	21306	4.3285	11753	14.8049	0.9645	Green
6521	A0A0F2LYJ5_SPOSC	A0A0F2LYJ5	Ubiquinol-cytochrome c reductase cytochrome c1 subunit OS=Sporothrix schenckii 1099-18 OX=1397361 GN=SPSK_03612 PE=4 SV=1	Regular	2451.02	0	26757.3	74	13	20	59.58	72980	51431	4.71122	18950	35.7379	0.9563	Green
3144	A0A0F2LTR5_SPOSC	A0A0F2LTR5	Mitochondrial processing peptidase OS=Sporothrix schenckii 1099-18 OX=1397361 GN=SPSK_05173 PE=3 SV=1	Regular	1480.61	0	52685.2	54	9	44	17.65	36032	25868	4.41276	11394	17.9749	0.947	Green
3632	A0A0F2M8B0_SPOSC	A0A0F2M8B0	Ribosomal protein OS=Sporothrix schenckii 1099-18 OX=1397361 GN=SPSK_09753 PE=3 SV=1	Regular	1848.16	0	24136.3	21	3	18	17.97	27319	56397	4.75126	6446	39.1887	0.9459	Green
1572	A0A0F2LXN9_SPOSC	A0A0F2LXN9	Uncharacterized protein OS=Sporothrix schenckii 1099-18 OX=1397361 GN=SPSK_03487 PE=4 SV=1	Regular	2551.03	0	31486.5	65	8	24	40.14	56699	42299	4.62633	21055	29.3924	0.9255	Green
8482	A0A0F2LX76_SPOSC	A0A0F2LX76	Transketolase OS=Sporothrix schenckii 1099-18 OX=1397361 GN=SPSK_04927 PE=3 SV=1	Regular	716.684	0	75179.8	89	21	49	24.53	37254	17705	4.2481	11099	12.3027	0.9249	Green
3572	A0A0F2LYP3_SPOSC	A0A0F2LYP3	Homoserine dehydrogenase OS=Sporothrix schenckii 1099-18 OX=1397361 GN=SPSK_03400 PE=3 SV=1	Regular	959.686	0	38738.1	69	12	34	46.32	68937	34354	4.53598	11458	23.8716	0.9247	Green
1956	A0A0F2LXU3_SPOSC	A0A0F2LXU3	ATP-dependent RNA helicase OS=Sporothrix schenckii 1099-18 OX=1397361 GN=SPSK_05040 PE=3 SV=1	Regular	995.724	0	72620.5	65	18	63	25.91	29230	18308	4.26264	17233	12.7217	0.9239	Green	8993
8691	A0A0F2M1U5_SPOSC	A0A0F2M1U5	L-aminoadipate-semialdehyde dehydrogenase OS=Sporothrix schenckii 1099-18 OX=1397361 GN=SPSK_02958 PE=4 SV=1	Regular	258.666	0.37	130317	73	27	91	13.35	29531	10147	4.00634	7100	7.0509	0.9188	Green
2694	A0A0F2M5U8_SPOSC	A0A0F2M5U8	26S proteasome regulatory subunit RPN2 OS=Sporothrix schenckii 1099-18 OX=1397361 GN=SPSK_08346 PE=3 SV=1	Regular	183.872	1.61	137687	61	21	134	11.01	21198	9599	3.98223	9319	6.6701	0.9184	Green
6744	A0A0F2M2S1_SPOSC	A0A0F2M2S1	Uncharacterized protein OS=Sporothrix schenckii 1099-18 OX=1397361 GN=SPSK_04003 PE=3 SV=1	Regular	338.188	0	89371	58	21	67	18.32	27228	14714	4.16773	13286	10.2243	0.9138	Green
8862	A0A0F2LW89_SPOSC	A0A0F2LW89	Uncharacterized protein OS=Sporothrix schenckii 1099-18 OX=1397361 GN=SPSK_04914 PE=4 SV=1	Regular	646.654	0	103588	75	17	63	18.61	27655	12659	4.1024	10967	8.7964	0.9112	Green
9918	A0A0F2M951_SPOSC	A0A0F2M951	N-acetyl-gamma-glutamyl-phosphate reductase OS=Sporothrix schenckii 1099-18 OX=1397361 GN=SPSK_08471 PE=3 SV=1	Regular	249.423	0.54	103749	50	16	87	11.52	19250	12447	4.09506	8233	8.6491	0.8973	Green
7171	A0A0F2MJS1_SPOSC	A0A0F2MJS1	Uncharacterized protein OS=Sporothrix schenckii 1099-18 OX=1397361 GN=SPSK_05823 PE=4 SV=1	Regular	297.372	0.2	151836	45	16	106	6.21	15593	8489	3.92886	7277	5.8988	0.8956	Green
2923	A0A0F2LTS8_SPOSC	A0A0F2LTS8	Importin beta-4 OS=Sporothrix schenckii 1099-18 OX=1397361 GN=SPSK_04854 PE=4 SV=1	Regular	271.077	0.39	119432	57	24	77	14.22	30105	10776	4.03246	10739	7.4879	0.8943	Green
9773	A0A0F2LSN7_SPOSC	A0A0F2LSN7	Dihydrolipoyl dehydrogenase OS=Sporothrix schenckii 1099-18 OX=1397361 GN=SPSK_00489 PE=3 SV=1	Regular	362.579	0	54691.4	44	15	44	18.98	34628	23428	4.36974	11008	16.2794	0.8903	Green
4313	A0A0F2MFM3_SPOSC	A0A0F2MFM3	Large subunit ribosomal protein L13Ae OS=Sporothrix schenckii 1099-18 OX=1397361 GN=SPSK_07625 PE=3 SV=1	Regular	2226.18	0	23030.1	47	9	22	28.22	64294	55287	4.74262	14267	38.4173	0.8848	Green
394	A0A0F2LWY2_SPOSC	A0A0F2LWY2	Lipase 1 OS=Sporothrix schenckii 1099-18 OX=1397361 GN=SPSK_03375 PE=3 SV=1	Regular	413.307	0	48477.2	13	3	18	10.13	19711	26109	4.41679	9128	18.1424	0.8795	Green
8423	A0A0F2M9U5_SPOSC	A0A0F2M9U5	Kh domain protein RNA-binding protein OS=Sporothrix schenckii 1099-18 OX=1397361 GN=SPSK_02555 PE=4 SV=1	Regular	1944.39	0	39505.3	56	13	31	52.15	48453	31810	4.50256	24257	22.1039	0.8732	Green
6406	A0A0F2M9J3_SPOSC	A0A0F2M9J3	Large subunit ribosomal protein L10e OS=Sporothrix schenckii 1099-18 OX=1397361 GN=SPSK_09527 PE=4 SV=1	Regular	2339.19	0	25258.1	60	8	24	39.73	81140	49717	4.6965	24077	34.5469	0.8726	Green
5970	A0A0F2M5J5_SPOSC	A0A0F2M5J5	T-complex protein 1 subunit alpha OS=Sporothrix schenckii 1099-18 OX=1397361 GN=SPSK_08840 PE=3 SV=1	Regular	790.404	0	66554.1	79	20	60	30.16	38116	18076	4.2571	13409	12.5605	0.836	Green
4984	A0A0F2M451_SPOSC	A0A0F2M451	Eukaryotic translation initiation factor 3 subunit E OS=Sporothrix schenckii 1099-18 OX=1397361 GN=INT6 PE=3 SV=1	Regular	459.846	0	50315	49	12	38	21.97	37273	23819	4.37692	11501	16.5511	0.8328	Green
4193	A0A0F2LZI2_SPOSC	A0A0F2LZI2	Signal sequence receptor alpha chain OS=Sporothrix schenckii 1099-18 OX=1397361 GN=SPSK_04413 PE=4 SV=1	Regular	1582.65	0	32046.9	37	6	20	21.67	27244	37206	4.57061	10490	25.8534	0.8285	Green
7127	A0A0F2M2T7_SPOSC	A0A0F2M2T7	40S ribosomal protein S8 OS=Sporothrix schenckii 1099-18 OX=1397361 GN=SPSK_00315 PE=3 SV=1	Regular	5062.66	0	22935.8	62	7	22	39.11	61416	51664	4.71319	25614	35.8998	0.8234	Green
5612	A0A0F2M4S4_SPOSC	A0A0F2M4S4	Uncharacterized protein OS=Sporothrix schenckii 1099-18 OX=1397361 GN=SPSK_08400 PE=4 SV=1	Regular	467.93	0	76302.2	43	13	62	26.62	23182	15511	4.19064	5573	10.7782	0.8224	Green
892	A0A0F2LX42_SPOSC	A0A0F2LX42	Uncharacterized protein OS=Sporothrix schenckii 1099-18 OX=1397361 GN=SPSK_05289 PE=4 SV=1	Regular	736.404	0	36501.6	45	7	26	22.49	38992	32068	4.50607	9878	22.2831	0.8134	Green
274	A0A0F2M4T1_SPOSC	A0A0F2M4T1	Large subunit ribosomal protein L7Ae OS=Sporothrix schenckii 1099-18 OX=1397361 GN=SPSK_04426 PE=4 SV=1	Regular	1912.66	0	29808.2	67	9	32	26.32	73136	39085	4.59201	49018	27.159	0.8096	Green
7272	A0A0F2LTJ6_SPOSC	A0A0F2LTJ6	Uncharacterized protein OS=Sporothrix schenckii 1099-18 OX=1397361 GN=SPSK_00059 PE=4 SV=1	Regular	4477.58	0	19558.6	41	4	12	29.32	59944	59485	4.77441	16785	41.3344	0.8084	Green
5665	A0A0F2M619_SPOSC	A0A0F2M619	Ribosomal protein L19 OS=Sporothrix schenckii 1099-18 OX=1397361 GN=SPSK_09543 PE=3 SV=1	Regular	2632.68	0	32401.3	67	11	33	31.64	59393	35712	4.55281	20810	24.8152	0.804	Green
9478	A0A0F2M2G7_SPOSC	A0A0F2M2G7	Small subunit ribosomal protein S10e OS=Sporothrix schenckii 1099-18 OX=1397361 GN=SPSK_00320 PE=4 SV=1	Regular	1966.24	0	21333.2	35	4	25	19.68	73116	53802	4.7308	10200	37.3855	0.7976	Green
10069	A0A0F2MF95_SPOSC	A0A0F2MF95	Eukaryotic translation initiation factor 3 subunit L OS=Sporothrix schenckii 1099-18 OX=1397361 GN=SPSK_07403 PE=3 SV=1	Regular	746.935	0	55456.8	40	8	37	19.29	28461	20667	4.31528	9470	14.3609	0.7964	Green
8540	A0A0F2MA73_SPOSC	A0A0F2MA73	Catalase-peroxidase OS=Sporothrix schenckii 1099-18 OX=1397361 GN=katG PE=3 SV=1	Regular	388.786	0	80457.3	78	19	56	20.19	36499	14244	4.15363	11049	9.8977	0.7963	Green
7768	A0A0F2LYF4_SPOSC	A0A0F2LYF4	Ornithine--oxo-acid transaminase OS=Sporothrix schenckii 1099-18 OX=1397361 GN=SPSK_01143 PE=3 SV=1	Regular	864.747	0	48522.1	57	14	35	39.01	32485	23614	4.37317	9004	16.4087	0.7962	Green
6480	A0A0F2M0K6_SPOSC	A0A0F2M0K6	3-hydroxybutyryl-CoA dehydrogenase OS=Sporothrix schenckii 1099-18 OX=1397361 GN=SPSK_04419 PE=4 SV=1	Regular	906.044	0	34331.7	48	8	23	28.05	36885	33324	4.52276	13059	23.1559	0.795	Green
8139	A0A0F2M9G4_SPOSC	A0A0F2M9G4	Uncharacterized protein OS=Sporothrix schenckii 1099-18 OX=1397361 GN=SPSK_02628 PE=4 SV=1	Regular	1610.88	0	27129.3	58	10	25	40.74	57512	41862	4.62182	14202	29.0887	0.7892	Green
7542	A0A0F2LXC7_SPOSC	A0A0F2LXC7	Tryptophan synthase OS=Sporothrix schenckii 1099-18 OX=1397361 GN=SPSK_03122 PE=3 SV=1	Regular	467.145	0	77515	53	14	52	18.03	22563	14575	4.16361	10539	10.1278	0.7851	Green
871	A0A0F2MDS1_SPOSC	A0A0F2MDS1	Eukaryotic translation initiation factor 3 subunit A OS=Sporothrix schenckii 1099-18 OX=1397361 GN=TIF32 PE=3 SV=1	Regular	336.043	0	126056	70	23	136	9.47	22155	8855	3.94719	10841	6.1531	0.7756	Green
9813	A0A0F2MIH0_SPOSC	A0A0F2MIH0	Zinc-binding protein oxidoreductase ToxD OS=Sporothrix schenckii 1099-18 OX=1397361 GN=SPSK_07651 PE=4 SV=1	Regular	2926.81	0	39541	98	11	28	44.47	53162	28106	4.4488	22009	19.5301	0.7722	Green
9923	A0A0F2M4E1_SPOSC	A0A0F2M4E1	T-complex protein 1 subunit beta OS=Sporothrix schenckii 1099-18 OX=1397361 GN=SPSK_00121 PE=3 SV=1	Regular	833.96	0	57529.2	60	11	44	26.59	26475	19190	4.28307	10886	13.3346	0.7671	Green
6994	A0A0F2MGD2_SPOSC	A0A0F2MGD2	Stress-induced-phosphoprotein 1 OS=Sporothrix schenckii 1099-18 OX=1397361 GN=SPSK_01598 PE=4 SV=1	Regular	632.178	0	66553.3	64	18	66	27.8	33295	16579	4.21956	7013	11.5203	0.7667	Green
6219	A0A0F2LWT1_SPOSC	A0A0F2LWT1	Uncharacterized protein OS=Sporothrix schenckii 1099-18 OX=1397361 GN=SPSK_01082 PE=3 SV=1	Regular	624.766	0	51252.5	44	9	43	23.57	24926	21403	4.33047	5992	14.8723	0.7622	Green
1686	A0A0F2MCW7_SPOSC	A0A0F2MCW7	Alpha_alpha-trehalose-phosphate synthase (UDP-forming) OS=Sporothrix schenckii 1099-18 OX=1397361 GN=SPSK_08430 PE=4 SV=1	Regular	476.192	0	108028	64	19	88	15.43	17076	10118	4.00509	11340	7.0307	0.7595	Green
6333	A0A0F2LVZ3_SPOSC	A0A0F2LVZ3	Protein disulfide-isomerase A6 OS=Sporothrix schenckii 1099-18 OX=1397361 GN=SPSK_05269 PE=3 SV=1	Regular	1022.55	0	45159.2	70	13	39	37.71	38927	24188	4.3836	12895	16.8075	0.759	Green
763	A0A0F2LSP8_SPOSC	A0A0F2LSP8	Pyruvate decarboxylase OS=Sporothrix schenckii 1099-18 OX=1397361 GN=SPSK_00477 PE=3 SV=1	Regular	364.663	0	64018.6	57	13	36	22.88	33774	16909	4.22812	10013	11.7496	0.7522	Green
8422	A0A0F2M7J6_SPOSC	A0A0F2M7J6	Vacuolar sorting protein 1 OS=Sporothrix schenckii 1099-18 OX=1397361 GN=SPSK_08778 PE=3 SV=1	Regular	693.853	0	72630.5	66	18	72	23.5	55401	14904	4.1733	19412	10.3564	0.7522	Green
1209	A0A0F2MH29_SPOSC	A0A0F2MH29	Alpha_alpha-trehalose-phosphate synthase (UDP-forming) OS=Sporothrix schenckii 1099-18 OX=1397361 GN=SPSK_01438 PE=4 SV=1	Regular	391.646	0	101659	67	15	74	15.58	28766	10643	4.02706	14023	7.3955	0.7518	Green
4357	A0A0F2MCI7_SPOSC	A0A0F2MCI7	RuvB-like helicase OS=Sporothrix schenckii 1099-18 OX=1397361 GN=SPSK_01672 PE=3 SV=1	Regular	1297.62	0	51620.1	83	15	41	32.7	35840	20934	4.32085	16360	14.5464	0.7509	Green
6409	A0A0F2LSE5_SPOSC	A0A0F2LSE5	Seryl-tRNA synthetase OS=Sporothrix schenckii 1099-18 OX=1397361 GN=SPSK_04931 PE=4 SV=1	Regular	647.997	0	60911.3	40	16	62	25.09	25632	17574	4.24487	6872	12.2117	0.7438	Green
3539	A0A0F2M6W7_SPOSC	A0A0F2M6W7	Poly(RC)-binding protein 2/3/4 OS=Sporothrix schenckii 1099-18 OX=1397361 GN=SPSK_09091 PE=4 SV=1	Regular	837.407	0	50904.9	39	7	37	14.52	27561	20843	4.31896	10906	14.4832	0.7373	Green
1071	A0A0F2M8F6_SPOSC	A0A0F2M8F6	Uncharacterized protein OS=Sporothrix schenckii 1099-18 OX=1397361 GN=SPSK_08298 PE=4 SV=1	Regular	178.476	1.72	149512	52	24	104	7.35	16718	7084	3.85028	5837	4.9225	0.736	Green
6127	A0A0F2LT06_SPOSC	A0A0F2LT06	Alanine--tRNA ligase OS=Sporothrix schenckii 1099-18 OX=1397361 GN=ALA1 PE=3 SV=1	Regular	324.749	0	107516	76	24	95	23.44	25532	9628	3.98354	10231	6.6902	0.7193	Green
10150	A0A0F2M8D8_SPOSC	A0A0F2M8D8	Conserved lysine-rich protein OS=Sporothrix schenckii 1099-18 OX=1397361 GN=SPSK_08828 PE=4 SV=1	Regular	267.183	0.38	59821.9	36	8	58	15.15	32979	17271	4.23732	4383	12.0011	0.7179	Green
9583	A0A0F2M1Z9_SPOSC	A0A0F2M1Z9	Large subunit ribosomal protein L12e OS=Sporothrix schenckii 1099-18 OX=1397361 GN=SPSK_04471 PE=3 SV=1	Regular	4343.36	0	17832.7	40	5	15	32.12	71236	57525	4.75986	35042	39.9725	0.7128	Green
3711	A0A0F2M6V5_SPOSC	A0A0F2M6V5	Phosphoribosylaminoimidazolecarboxamide formyltransferase OS=Sporothrix schenckii 1099-18 OX=1397361 GN=SPSK_08790 PE=4 SV=1	Regular	760.821	0	67457.7	75	21	63	41.45	36788	15105	4.17912	12621	10.496	0.708	Green
7484	A0A0F2M1J2_SPOSC	A0A0F2M1J2	Small subunit ribosomal protein S27Ae OS=Sporothrix schenckii 1099-18 OX=1397361 GN=SPSK_04603 PE=4 SV=1	Regular	3882.15	0	17878.7	50	8	15	48.7	98683	56140	4.74927	21610	39.0101	0.6974	Green	8559 8734
9468	A0A0F2LTB5_SPOSC	A0A0F2LTB5	Sphingolipid long chain base-responsive protein OS=Sporothrix schenckii 1099-18 OX=1397361 GN=SPSK_05417 PE=4 SV=1	Regular	2867.69	0	34078.4	88	10	26	38.98	67887	29133	4.46439	54210	20.2437	0.6899	Green	10161
406	A0A0F2M9D7_SPOSC	A0A0F2M9D7	ATP-dependent Clp protease ATP-binding protein subunit ClpB OS=Sporothrix schenckii 1099-18 OX=1397361 GN=SPSK_08586 PE=3 SV=1	Regular	350.57	0	92155.5	53	21	77	15.34	23269	10765	4.03201	8705	7.4803	0.6893	Green
7992	A0A0F2M4A6_SPOSC	A0A0F2M4A6	Ran GTPase-activating protein 1 OS=Sporothrix schenckii 1099-18 OX=1397361 GN=SPSK_09315 PE=4 SV=1	Regular	2234.54	0	46298.4	92	17	33	39.11	45894	21166	4.32564	13853	14.7076	0.6809	Green
3449	A0A0F2M6K7_SPOSC	A0A0F2M6K7	Uncharacterized protein OS=Sporothrix schenckii 1099-18 OX=1397361 GN=SPSK_08520 PE=4 SV=1	Regular	772.046	0	97652.7	126	36	96	36.09	37353	10014	4.00061	17727	6.9584	0.6795	Green
852	A0A0F2MH80_SPOSC	A0A0F2MH80	ATP-binding protein cassette_ sub-family F_ member 2 OS=Sporothrix schenckii 1099-18 OX=1397361 GN=SPSK_07226 PE=4 SV=1	Regular	351.146	0	69335	60	16	50	10.45	19891	13934	4.14408	10041	9.6823	0.6713	Green
205	A0A0F2LXI4_SPOSC	A0A0F2LXI4	Uncharacterized protein OS=Sporothrix schenckii 1099-18 OX=1397361 GN=SPSK_04810 PE=4 SV=1	Regular	139.119	3.25	165831	49	25	128	7.72	14111	5773	3.7614	4909	4.0115	0.6652	Green
7904	A0A0F2LSQ5_SPOSC	A0A0F2LSQ5	Protein transport protein SEC24 OS=Sporothrix schenckii 1099-18 OX=1397361 GN=SPSK_00404 PE=4 SV=1	Regular	176.262	1.71	106981	35	18	60	11.19	14792	8945	3.95158	5685	6.2156	0.665	Green
324	A0A0F2M6I2_SPOSC	A0A0F2M6I2	Succinate dehydrogenase [ubiquinone] flavoprotein subunit_ mitochondrial OS=Sporothrix schenckii 1099-18 OX=1397361 GN=SPSK_08603 PE=3 SV=1	Regular	502.473	0	71341.9	80	20	65	30.85	32429	13352	4.12555	13020	9.2779	0.6619	Green
9157	A0A0F2LYF5_SPOSC	A0A0F2LYF5	Uncharacterized protein OS=Sporothrix schenckii 1099-18 OX=1397361 GN=SPSK_03123 PE=3 SV=1	Regular	622.633	0	67417.8	66	18	52	26.72	25115	14114	4.14965	7254	9.8074	0.6612	Green	2897
9578	A0A0F2LT51_SPOSC	A0A0F2LT51	Elongation factor Tu OS=Sporothrix schenckii 1099-18 OX=1397361 GN=SPSK_05297 PE=3 SV=1	Regular	917.93	0	49649.8	103	17	41	43.85	59552	19130	4.28171	26274	13.2929	0.66	Green
4445	A0A0F2LYC7_SPOSC	A0A0F2LYC7	Uncharacterized protein OS=Sporothrix schenckii 1099-18 OX=1397361 GN=SPSK_01012 PE=4 SV=1	Regular	503.965	0	76744.4	43	12	69	11.2	17126	12306	4.09012	5795	8.5511	0.6562	Green
9000	A0A0F2M4K4_SPOSC	A0A0F2M4K4	Eukaryotic translation initiation factor 3 subunit I OS=Sporothrix schenckii 1099-18 OX=1397361 GN=TIF34 PE=3 SV=1	Regular	1326.88	0	39048.7	38	13	33	32.18	33049	24003	4.38027	9730	16.679	0.6513	Green
8119	A0A0F2LSM1_SPOSC	A0A0F2LSM1	Histone H2B OS=Sporothrix schenckii 1099-18 OX=1397361 GN=SPSK_00606 PE=3 SV=1	Regular	3649.32	0	14857.1	68	6	17	32.85	176440	62883	4.79853	36404	43.6956	0.6492	Green
7374	A0A0F2M8F1_SPOSC	A0A0F2M8F1	Clustered mitochondria protein homolog OS=Sporothrix schenckii 1099-18 OX=1397361 GN=CLU1 PE=3 SV=1	Regular	301.303	0.2	138157	61	20	112	10.95	15095	6730	3.82802	8459	4.6765	0.6461	Green
756	A0A0F2MBU4_SPOSC	A0A0F2MBU4	Multifunctional beta-oxidation protein OS=Sporothrix schenckii 1099-18 OX=1397361 GN=SPSK_01415 PE=4 SV=1	Regular	345.396	0	98568.7	59	23	74	17.74	29244	9428	3.97442	8371	6.5512	0.6457	Green
10068	A0A0F2M6P0_SPOSC	A0A0F2M6P0	V-type proton ATPase subunit a OS=Sporothrix schenckii 1099-18 OX=1397361 GN=SPSK_08519 PE=3 SV=1	Regular	221.386	0.82	96790.3	47	13	55	6.19	17018	9540	3.97955	7957	6.6291	0.6416	Green
4918	A0A0F2M218_SPOSC	A0A0F2M218	60S ribosomal protein L20 OS=Sporothrix schenckii 1099-18 OX=1397361 GN=SPSK_03635 PE=3 SV=1	Regular	2618.2	0	21434.1	63	10	18	46.49	78389	43045	4.63392	24868	29.9107	0.6411	Green
7042	A0A0F2MHP1_SPOSC	A0A0F2MHP1	Carbamoyl-phosphate synthase large subunit OS=Sporothrix schenckii 1099-18 OX=1397361 GN=SPSK_05845 PE=4 SV=1	Regular	274.498	0.39	136727	75	28	103	10.06	23897	6697	3.82588	7604	4.6536	0.6363	Green
8634	A0A0F2MJY6_SPOSC	A0A0F2MJY6	Phosphoglycerate kinase OS=Sporothrix schenckii 1099-18 OX=1397361 GN=SPSK_06331 PE=3 SV=1	Regular	829.996	0	44837.7	72	14	37	33.81	34012	20403	4.30969	15006	14.1775	0.6357	Green
5982	A0A0F2M2N7_SPOSC	A0A0F2M2N7	ATP citrate (Pro-S)-lyase OS=Sporothrix schenckii 1099-18 OX=1397361 GN=SPSK_04328 PE=4 SV=1	Regular	1363.36	0	37407.6	87	13	23	40.63	39079	24282	4.38528	17218	16.8729	0.6312	Green
1121	A0A0F2M965_SPOSC	A0A0F2M965	Uncharacterized protein OS=Sporothrix schenckii 1099-18 OX=1397361 GN=SPSK_08577 PE=4 SV=1	Regular	458.998	0	85112.4	52	19	64	23.02	20031	10646	4.02719	8373	7.3976	0.6296	Green
8542	A0A0F2MJX0_SPOSC	A0A0F2MJX0	Coatomer subunit beta' OS=Sporothrix schenckii 1099-18 OX=1397361 GN=SPSK_06949 PE=3 SV=1	Regular	336.614	0	96616.8	45	20	68	17.8	18653	9372	3.97183	8795	6.5123	0.6292	Green
1136	A0A0F2MDK0_SPOSC	A0A0F2MDK0	Galactosyl transferase gma12 mnn10 family protein OS=Sporothrix schenckii 1099-18 OX=1397361 GN=SPSK_07385 PE=4 SV=1	Regular	514.473	0	59695.8	27	9	46	14.23	16544	14885	4.17275	4930	10.3432	0.6174	Green
3641	A0A0F2LWD7_SPOSC	A0A0F2LWD7	Uncharacterized protein OS=Sporothrix schenckii 1099-18 OX=1397361 GN=SPSK_05565 PE=4 SV=1	Regular	4642.75	0	16157.1	44	5	13	31.03	79813	54794	4.73873	34151	38.0748	0.6152	Green
10243	A0A0F2MC23_SPOSC	A0A0F2MC23	GTP-binding protein SAR1 OS=Sporothrix schenckii 1099-18 OX=1397361 GN=SPSK_02713 PE=3 SV=1	Regular	1387.49	0	21688.2	56	9	18	53.37	50594	40816	4.61083	10661	28.3619	0.6151	Green
6276	A0A0F2M6Z7_SPOSC	A0A0F2M6Z7	Uncharacterized protein OS=Sporothrix schenckii 1099-18 OX=1397361 GN=SPSK_09788 PE=4 SV=1	Regular	1857.81	0	19402	24	3	21	23.73	31050	45586.5	4.65884	5724	31.6767	0.6146	Green
2106	A0A0F2LT84_SPOSC	A0A0F2LT84	Coatamer subunit protein OS=Sporothrix schenckii 1099-18 OX=1397361 GN=SPSK_00473 PE=4 SV=1	Regular	516.446	0	73123.5	75	21	58	25.16	35249	11997	4.07907	18050	8.3364	0.6096	Green
5160	A0A0F2MEQ4_SPOSC	A0A0F2MEQ4	Peptide alpha-N-acetyltransferase OS=Sporothrix schenckii 1099-18 OX=1397361 GN=SPSK_07096 PE=4 SV=1	Regular	384.776	0	85160.5	63	20	74	19.92	25098	10271	4.01161	12159	7.137	0.6078	Green
3765	A0A0F2MJA9_SPOSC	A0A0F2MJA9	Cystathionine beta-synthase OS=Sporothrix schenckii 1099-18 OX=1397361 GN=SPSK_06205 PE=3 SV=1	Regular	1111.43	0	58212.5	102	19	46	39.19	40078	15022	4.17673	14685	10.4384	0.6076	Green
8543	A0A0F2LV56_SPOSC	A0A0F2LV56	Dolichyl-diphosphooligosaccharide--protein glycosyltransferase subunit 1 OS=Sporothrix schenckii 1099-18 OX=1397361 GN=SPSK_05265 PE=3 SV=1	Regular	1223.73	0	53205.6	76	16	40	37.58	58313	16379	4.21429	12668	11.3813	0.6055	Green
7507	A0A0F2M300_SPOSC	A0A0F2M300	Obg-like ATPase 1 OS=Sporothrix schenckii 1099-18 OX=1397361 GN=SPSK_09160 PE=3 SV=1	Regular	1384.33	0	43833.3	98	14	43	43.15	43708	19647	4.2933	16793	13.6521	0.5984	Green
1543	A0A0F2MIN0_SPOSC	A0A0F2MIN0	Glycerol kinase OS=Sporothrix schenckii 1099-18 OX=1397361 GN=SPSK_07445 PE=3 SV=1	Regular	1030.28	0	55735.1	66	11	38	32.49	29234	15419	4.18806	12420	10.7142	0.5972	Green
7362	A0A0F2MBN6_SPOSC	A0A0F2MBN6	Ribosomal protein L15 OS=Sporothrix schenckii 1099-18 OX=1397361 GN=SPSK_01803 PE=3 SV=1	Regular	801.824	0	24324.1	36	8	15	34.48	41035	35178	4.54627	11733	24.4442	0.5946	Green
6336	A0A0F2LX52_SPOSC	A0A0F2LX52	Mitochondrial import receptor subunit TOM40 OS=Sporothrix schenckii 1099-18 OX=1397361 GN=SPSK_05330 PE=4 SV=1	Regular	771.195	0	38663.7	57	14	27	47.19	32750	22054	4.34349	7586	15.3247	0.5925	Green
7522	A0A0F2M1T1_SPOSC	A0A0F2M1T1	Cupin domain protein OS=Sporothrix schenckii 1099-18 OX=1397361 GN=SPSK_00179 PE=4 SV=1	Regular	3265.66	0	22316.1	67	10	20	53.66	50413	37977	4.57952	16055	26.3891	0.5889	Green
5578	A0A0F2LR82_SPOSC	A0A0F2LR82	Uncharacterized protein OS=Sporothrix schenckii 1099-18 OX=1397361 GN=SPSK_00388 PE=4 SV=1	Regular	292.814	0.2	122714	43	12	81	11.77	12829	6892	3.83835	8582	4.7891	0.5877	Green
6221	A0A0F2M9G9_SPOSC	A0A0F2M9G9	Glucose repression regulatory protein TUP1 OS=Sporothrix schenckii 1099-18 OX=1397361 GN=SPSK_02314 PE=4 SV=1	Regular	550.587	0	64775.4	51	14	50	23.73	21130	12962	4.11267	11118	9.0069	0.5834	Green
1966	A0A0F2MCV8_SPOSC	A0A0F2MCV8	Guanine nucleotide-binding protein subunit beta-2-like 1 protein OS=Sporothrix schenckii 1099-18 OX=1397361 GN=SPSK_02542 PE=4 SV=1	Regular	1059.28	0	33176.2	65	12	29	34.58	43542	24464	4.38853	17953	16.9993	0.564	Green
8906	A0A0F2MHP9_SPOSC	A0A0F2MHP9	Uncharacterized protein OS=Sporothrix schenckii 1099-18 OX=1397361 GN=SPSK_07325 PE=4 SV=1	Regular	1282.81	0	58958	98	20	36	40.96	40608	13764	4.13874	18196	9.5642	0.5639	Green
3464	A0A0F2M3Q5_SPOSC	A0A0F2M3Q5	Uncharacterized protein OS=Sporothrix schenckii 1099-18 OX=1397361 GN=SPSK_03596 PE=4 SV=1	Regular	592.966	0	28010.4	24	7	19	15.77	25277	28923	4.46124	8321	20.0978	0.5629	Green
5735	A0A0F2MC92_SPOSC	A0A0F2MC92	NADH dehydrogenase (Ubiquinone) Fe-S protein 1 OS=Sporothrix schenckii 1099-18 OX=1397361 GN=SPSK_01453 PE=4 SV=1	Regular	494.407	0	80473.4	65	20	57	21.71	20933	10059	4.00255	9393	6.9897	0.5625	Green
3028	A0A0F2M1A1_SPOSC	A0A0F2M1A1	Vitamin h transporter 1 OS=Sporothrix schenckii 1099-18 OX=1397361 GN=SPSK_03878 PE=4 SV=1	Regular	172.405	1.84	145412	25	10	87	8.04	8008	5524	3.74225	3438	3.8385	0.5582	Green
4086	A0A0F2M545_SPOSC	A0A0F2M545	Importin subunit alpha OS=Sporothrix schenckii 1099-18 OX=1397361 GN=SPSK_08925 PE=3 SV=1	Regular	513.604	0	60823.3	24	7	39	8.71	16041	13152	4.11899	7411	9.1389	0.5559	Green
9007	A0A0F2M3Y6_SPOSC	A0A0F2M3Y6	Uncharacterized protein OS=Sporothrix schenckii 1099-18 OX=1397361 GN=SPSK_09522 PE=4 SV=1	Regular	463.285	0	36974.7	28	3	8	10.66	15062	21583.5	4.33412	3786	14.9978	0.5545	Green
4919	A0A0F2M581_SPOSC	A0A0F2M581	Acetyl-CoA hydrolase OS=Sporothrix schenckii 1099-18 OX=1397361 GN=SPSK_09099 PE=4 SV=1	Regular	354.787	0	58222.1	28	11	40	14.1	16036	13609	4.13383	7034	9.4565	0.5506	Green
4975	A0A0F2MEQ5_SPOSC	A0A0F2MEQ5	Ubiquitin carboxyl-terminal hydrolase 7 OS=Sporothrix schenckii 1099-18 OX=1397361 GN=SPSK_02164 PE=3 SV=1	Regular	174.929	1.7	138812	31	14	102	4.85	9292	5696	3.75557	3720	3.958	0.5494	Green
224	A0A0F2M3N9_SPOSC	A0A0F2M3N9	Large subunit ribosomal protein L14e OS=Sporothrix schenckii 1099-18 OX=1397361 GN=SPSK_03642 PE=4 SV=1	Regular	1571.55	0	21154.4	44	10	15	25.65	60901	36996	4.56815	44166	25.7075	0.5438	Green
6163	A0A0F2MJ14_SPOSC	A0A0F2MJ14	Uncharacterized protein OS=Sporothrix schenckii 1099-18 OX=1397361 GN=SPSK_06314 PE=4 SV=1	Regular	1418.29	0	43721	36	6	18	24.7	21027	17857	4.25181	5888	12.4083	0.5425	Green
690	A0A0F2LXH1_SPOSC	A0A0F2LXH1	Lysine--tRNA ligase OS=Sporothrix schenckii 1099-18 OX=1397361 GN=SPSK_01032 PE=4 SV=1	Regular	427.916	0	71416.1	64	19	59	15.89	20685	10819	4.03419	7374	7.5178	0.5369	Green
1098	A0A0F2M7G5_SPOSC	A0A0F2M7G5	Elongation factor 1-beta OS=Sporothrix schenckii 1099-18 OX=1397361 GN=SPSK_09330 PE=3 SV=1	Regular	2708.24	0	26815	47	7	17	48.76	33937	28797	4.45935	14856	20.0102	0.5366	Green
6450	A0A0F2M344_SPOSC	A0A0F2M344	Acetyl-CoA acyltransferase OS=Sporothrix schenckii 1099-18 OX=1397361 GN=SPSK_04310 PE=3 SV=1	Regular	666.429	0	43785.8	37	8	29	21.77	31954	17561	4.24455	9133	12.2026	0.5343	Green
5592	A0A0F2MI11_SPOSC	A0A0F2MI11	Methionyl aminopeptidase OS=Sporothrix schenckii 1099-18 OX=1397361 GN=SPSK_07389 PE=4 SV=1	Regular	910.711	0	52508.3	76	15	40	35.21	39333	14577	4.16367	16915	10.1291	0.5319	Green
9916	A0A0F2LT19_SPOSC	A0A0F2LT19	Thioredoxin OS=Sporothrix schenckii 1099-18 OX=1397361 GN=SPSK_05376 PE=4 SV=1	Regular	319.133	0.21	35208.5	17	6	25	4.59	11496	21327	4.32893	3776	14.8195	0.5218	Green
45	A0A0F2MIS4_SPOSC	A0A0F2MIS4	Dolichyl-phosphate-mannose-protein mannosyltransferase OS=Sporothrix schenckii 1099-18 OX=1397361 GN=SPSK_05892 PE=4 SV=1	Regular	181.625	1.6	112548	38	12	60	10.34	10365	6663	3.82367	3256	4.6299	0.5211	Green
9098	A0A0F2LXC3_SPOSC	A0A0F2LXC3	Uncharacterized protein OS=Sporothrix schenckii 1099-18 OX=1397361 GN=SPSK_01068 PE=4 SV=1	Regular	253.57	0.37	58697.4	30	11	45	10.29	25042	12731	4.10486	14423	8.8464	0.5193	Green
6880	A0A0F2LVV9_SPOSC	A0A0F2LVV9	Peroxidase OS=Sporothrix schenckii 1099-18 OX=1397361 GN=SPSK_05381 PE=3 SV=1	Regular	964.264	0	41089.1	61	10	31	26.2	27245	18133	4.25847	9986	12.6001	0.5177	Green
4118	A0A0F2LWX6_SPOSC	A0A0F2LWX6	Histidine biosynthesis trifunctional protein OS=Sporothrix schenckii 1099-18 OX=1397361 GN=SPSK_01021 PE=3 SV=1	Regular	429.009	0	91436.3	66	18	52	12.71	14851	8071	3.90693	7283	5.6083	0.5128	Green
2199	A0A0F2M3Q6_SPOSC	A0A0F2M3Q6	Uncharacterized protein OS=Sporothrix schenckii 1099-18 OX=1397361 GN=SPSK_04222 PE=3 SV=1	Regular	813.931	0	46645.1	46	7	30	16.2	19606	15683	4.19543	8632	10.8977	0.5083	Green
3927	A0A0F2LV68_SPOSC	A0A0F2LV68	BAR domain-containing protein OS=Sporothrix schenckii 1099-18 OX=1397361 GN=SPSK_01164 PE=4 SV=1	Regular	2676.41	0	35619.7	79	14	23	62.42	40426	20502	4.3118	22815	14.2463	0.5074	Green
6363	A0A0F2LXX1_SPOSC	A0A0F2LXX1	Uncharacterized protein OS=Sporothrix schenckii 1099-18 OX=1397361 GN=SPSK_03213 PE=4 SV=1	Regular	547.909	0	58938	27	8	41	14.42	13774	12373	4.09248	3285	8.5976	0.5067	Green
1531	A0A0F2M679_SPOSC	A0A0F2M679	Mitochondrial protein import receptor tom70 OS=Sporothrix schenckii 1099-18 OX=1397361 GN=SPSK_08801 PE=4 SV=1	Regular	469.304	0	69860.2	60	15	56	24.33	19694	10421	4.01791	8484	7.2413	0.5059	Green
8822	A0A0F2LZ83_SPOSC	A0A0F2LZ83	Nascent polypeptide-associated complex subunit alpha OS=Sporothrix schenckii 1099-18 OX=1397361 GN=SPSK_03592 PE=4 SV=1	Regular	844.136	0	26560.8	11	4	21	18.99	18997	27228	4.43502	2568	18.92	0.5025	Green
2269	A0A0F2MJ01_SPOSC	A0A0F2MJ01	Uncharacterized protein OS=Sporothrix schenckii 1099-18 OX=1397361 GN=SPSK_06078 PE=3 SV=1	Regular	856.709	0	63470.7	65	13	45	28.09	24844	11368	4.05568	12321	7.8993	0.5014	Green
8781	A0A0F2MKJ3_SPOSC	A0A0F2MKJ3	Ubiquitin carboxyl-terminal hydrolase 14 OS=Sporothrix schenckii 1099-18 OX=1397361 GN=SPSK_06085 PE=3 SV=1	Regular	236.911	0.52	71226.2	38	12	52	9.19	27812	10119	4.00514	8171	7.0314	0.5008	Green
2060	A0A0F2M6X9_SPOSC	A0A0F2M6X9	Succinate--CoA ligase [ADP-forming] subunit beta_ mitochondrial OS=Sporothrix schenckii 1099-18 OX=1397361 GN=SPSK_08941 PE=3 SV=1	Regular	556.556	0	56843.7	67	17	51	32.69	36408	12647	4.10199	12028	8.788	0.4995	Green
8156	A0A0F2M815_SPOSC	A0A0F2M815	Vacuolar protein sorting-associated protein 35 OS=Sporothrix schenckii 1099-18 OX=1397361 GN=SPSK_08467 PE=3 SV=1	Regular	180.926	1.74	102707	26	17	89	8.84	10817	6959	3.84255	4469	4.8356	0.4966	Green
9981	A0A0F2LTM1_SPOSC	A0A0F2LTM1	Cytochrome c oxidase subunit 2 OS=Sporothrix schenckii 1099-18 OX=1397361 GN=SPSK_11049 PE=3 SV=1	Regular	799.357	0	28880.3	27	5	14	18.8	38356	24732	4.39326	26294	17.1856	0.4963	Green
9486	A0A0F2MHE7_SPOSC	A0A0F2MHE7	Alkyl hydroperoxide reductase 1 OS=Sporothrix schenckii 1099-18 OX=1397361 GN=SPSK_01970 PE=4 SV=1	Regular	3839.68	0	17852.2	63	12	11	54.82	54727	39977	4.60181	26475	27.7789	0.4959	Green
1383	A0A0F2MGS9_SPOSC	A0A0F2MGS9	Cytochrome c oxidase subunit 4 OS=Sporothrix schenckii 1099-18 OX=1397361 GN=SPSK_01901 PE=4 SV=1	Regular	835.625	0	19416.4	32	7	20	32.57	46647	36341	4.5604	18163	25.2523	0.4903	Green
3773	A0A0F2M848_SPOSC	A0A0F2M848	Prohibitin-2 OS=Sporothrix schenckii 1099-18 OX=1397361 GN=SPSK_09626 PE=4 SV=1	Regular	2153.78	0	33837.7	69	12	30	41.75	32299	20750	4.31702	13169	14.4186	0.4879	Green
4933	A0A0F2LWL6_SPOSC	A0A0F2LWL6	Acetyl-CoA C-acetyltransferase OS=Sporothrix schenckii 1099-18 OX=1397361 GN=SPSK_00811 PE=3 SV=1	Regular	907.323	0	45102.2	79	17	33	40.18	34310	15559	4.19198	13108	10.8115	0.4876	Green
4812	A0A0F2MIX4_SPOSC	A0A0F2MIX4	Alpha-1_4 glucan phosphorylase OS=Sporothrix schenckii 1099-18 OX=1397361 GN=SPSK_07089 PE=3 SV=1	Regular	407.518	0	84362.2	76	23	73	24.39	28068	8256	3.91677	10774	5.7369	0.484	Green
6943	A0A0F2MK94_SPOSC	A0A0F2MK94	Coatomer subunit beta OS=Sporothrix schenckii 1099-18 OX=1397361 GN=SPSK_06984 PE=4 SV=1	Regular	293.137	0.2	107590	71	24	77	19.46	31292	6442	3.80902	12422	4.4764	0.4816	Green
7020	A0A0F2LU57_SPOSC	A0A0F2LU57	Large subunit ribosomal protein L18e OS=Sporothrix schenckii 1099-18 OX=1397361 GN=SPSK_05494 PE=4 SV=1	Regular	159.468	2.44	22195.8	32	4	19	19	40982	31044	4.49198	14518	21.5716	0.4788	Green
2635	A0A0F2MJC5_SPOSC	A0A0F2MJC5	Arginyl-tRNA synthetase OS=Sporothrix schenckii 1099-18 OX=1397361 GN=SPSK_06035 PE=3 SV=1	Regular	196.673	1.54	79009.5	15	5	71	4.94	5397	8550	3.93197	1293	5.9411	0.4694	Green
6232	A0A0F2MIF8_SPOSC	A0A0F2MIF8	Aspartate aminotransferase OS=Sporothrix schenckii 1099-18 OX=1397361 GN=SPSK_07650 PE=4 SV=1	Regular	1767.46	0	40158.5	70	14	26	49.59	29186	16742	4.22381	17232	11.6335	0.4672	Green
1024	A0A0F2MJV0_SPOSC	A0A0F2MJV0	Importin subunit beta-1 OS=Sporothrix schenckii 1099-18 OX=1397361 GN=SPSK_05887 PE=4 SV=1	Regular	280.072	0.39	104358	61	17	65	26.98	16586	6426	3.80794	6634	4.4652	0.466	Green
7617	A0A0F2LUM4_SPOSC	A0A0F2LUM4	Importin beta-5 subunit OS=Sporothrix schenckii 1099-18 OX=1397361 GN=SPSK_04865 PE=4 SV=1	Regular	152.873	2.66	119779	41	20	80	5.88	14433	5560	3.74507	4888	3.8635	0.4628	Green
2104	A0A0F2LYM2_SPOSC	A0A0F2LYM2	Enolase OS=Sporothrix schenckii 1099-18 OX=1397361 GN=SPSK_03292 PE=3 SV=1	Regular	697.179	0	47698	49	8	38	26.48	20293	13917	4.14355	5953	9.6705	0.4613	Green
1798	A0A0F2LU63_SPOSC	A0A0F2LU63	NTF2 and RRM domain protein OS=Sporothrix schenckii 1099-18 OX=1397361 GN=SPSK_05146 PE=4 SV=1	Regular	382.586	0	54982	57	15	45	23.18	25413	12007	4.07943	8161	8.3433	0.4587	Green
8772	A0A0F2M7M7_SPOSC	A0A0F2M7M7	Large subunit ribosomal protein L30e OS=Sporothrix schenckii 1099-18 OX=1397361 GN=SPSK_09818 PE=4 SV=1	Regular	2728.36	0	11952.8	50	10	9	66.97	85168	55040	4.74068	56190	38.2457	0.4571	Green
7181	A0A0F2MLA3_SPOSC	A0A0F2MLA3	IdgA domain protein OS=Sporothrix schenckii 1099-18 OX=1397361 GN=SPSK_05955 PE=4 SV=1	Regular	320.144	0.21	85887.1	43	15	49	10.67	14548	7648	3.88355	7099	5.3144	0.4564	Green
1192	A0A0F2M440_SPOSC	A0A0F2M440	Actin-related protein 2/3 complex subunit 3 OS=Sporothrix schenckii 1099-18 OX=1397361 GN=SPSK_09786 PE=3 SV=1	Regular	422.79	0	24895.3	14	6	24	8.6	10359	26070	4.41614	6333	18.1153	0.451	Green
6954	A0A0F2M054_SPOSC	A0A0F2M054	Large subunit ribosomal protein L31e OS=Sporothrix schenckii 1099-18 OX=1397361 GN=SPSK_04523 PE=4 SV=1	Regular	3873.63	0	13960.2	75	9	15	41.46	102565	45996	4.66272	31522	31.9613	0.4462	Green
1717	A0A0F2MA60_SPOSC	A0A0F2MA60	2-oxoisovalerate dehydrogenase E1 component_ beta subunit OS=Sporothrix schenckii 1099-18 OX=1397361 GN=SPSK_09224 PE=4 SV=1	Regular	280.251	0.39	48160	23	8	33	10.88	11389	13305	4.12401	3248	9.2453	0.4453	Green
6544	A0A0F2M4P4_SPOSC	A0A0F2M4P4	Nuclear cap-binding protein subunit 1 OS=Sporothrix schenckii 1099-18 OX=1397361 GN=SPSK_03944 PE=4 SV=1	Regular	224.993	0.84	105346	34	9	67	9.6	7996	6081	3.78398	4795	4.2255	0.4451	Green
3182	A0A0F2M2H0_SPOSC	A0A0F2M2H0	Nap family protein OS=Sporothrix schenckii 1099-18 OX=1397361 GN=SPSK_04373 PE=3 SV=1	Regular	604.325	0	40178.6	33	5	34	18.28	18365	15929	4.20219	3396	11.0686	0.4447	Green
2381	A0A0F2MLM8_SPOSC	A0A0F2MLM8	Methionyl-tRNA synthetase OS=Sporothrix schenckii 1099-18 OX=1397361 GN=SPSK_06045 PE=3 SV=1	Regular	304.357	0.2	72268.3	35	15	52	14.89	11806	8793	3.94414	4136	6.11	0.4416	Green
9677	A0A0F2MDZ1_SPOSC	A0A0F2MDZ1	Reticulon-like protein OS=Sporothrix schenckii 1099-18 OX=1397361 GN=SPSK_01727 PE=4 SV=1	Regular	781.753	0	37102.5	47	10	25	27.3	26483	16986	4.23009	8398	11.8031	0.4379	Green
6404	A0A0F2M153_SPOSC	A0A0F2M153	Uncharacterized protein OS=Sporothrix schenckii 1099-18 OX=1397361 GN=SPSK_03590 PE=4 SV=1	Regular	2128.68	0	25084.2	43	6	20	33.33	30728	24991.1	4.39779	24192	17.3656	0.4356	Green	3197 3422 5416 9976
5165	A0A0F2LVR8_SPOSC	A0A0F2LVR8	Serine hydroxymethyltransferase OS=Sporothrix schenckii 1099-18 OX=1397361 GN=SPSK_00503 PE=3 SV=1	Regular	586.105	0	52944.6	60	18	44	33.4	25192	11816	4.07247	9628	8.2106	0.4347	Green
2811	A0A0F2MNA9_SPOSC	A0A0F2MNA9	Large subunit ribosomal protein L21e OS=Sporothrix schenckii 1099-18 OX=1397361 GN=SPSK_06515 PE=4 SV=1	Regular	3308.56	0	18076.1	47	6	14	38.13	51489	34535	4.53826	14556	23.9974	0.4338	Green
7549	A0A0F2LXU7_SPOSC	A0A0F2LXU7	Ubiquinone biosynthesis monooxygenase COQ6_ mitochondrial OS=Sporothrix schenckii 1099-18 OX=1397361 GN=COQ6 PE=3 SV=1	Regular	521	0	56642	34	13	39	15.52	16329	10999	4.04135	5225	7.6429	0.4329	Green
5368	A0A0F2MMS3_SPOSC	A0A0F2MMS3	Eukaryotic translation initiation factor 3 subunit M OS=Sporothrix schenckii 1099-18 OX=1397361 GN=SPSK_06267 PE=3 SV=1	Regular	305.3	0.2	51264.3	35	9	37	15.69	15304	12145	4.0844	6616	8.4392	0.4326	Green
4666	A0A0F2LYT8_SPOSC	A0A0F2LYT8	1-phosphatidylinositol phosphodiesterase OS=Sporothrix schenckii 1099-18 OX=1397361 GN=SPSK_00779 PE=4 SV=1	Regular	340.31	0	56977.6	42	11	36	22.35	18313	10904	4.03759	10189	7.5769	0.4317	Green
3557	A0A0F2M926_SPOSC	A0A0F2M926	Aspartyl-tRNA synthetase OS=Sporothrix schenckii 1099-18 OX=1397361 GN=SPSK_08898 PE=3 SV=1	Regular	288.766	0.4	66568.3	56	12	47	22.68	29321	9192	3.96341	8184	6.3873	0.4252	Green
9997	A0A0F2MBJ1_SPOSC	A0A0F2MBJ1	Uncharacterized protein OS=Sporothrix schenckii 1099-18 OX=1397361 GN=SPSK_01853 PE=3 SV=1	Regular	1302.66	0	23029.4	39	8	21	29.81	31633	26468	4.42272	9008	18.3919	0.4236	Green
9107	A0A0F2LW67_SPOSC	A0A0F2LW67	60S ribosomal protein L9 OS=Sporothrix schenckii 1099-18 OX=1397361 GN=SPSK_10343 PE=4 SV=1	Regular	1459.23	0	30791.1	58	11	22	40.3	29607	19676	4.29394	10067	13.6723	0.421	Green
7952	A0A0F2LX93_SPOSC	A0A0F2LX93	AMP-dependent synthetase/ligase OS=Sporothrix schenckii 1099-18 OX=1397361 GN=SPSK_05113 PE=4 SV=1	Regular	542.095	0	63509	48	9	46	23.79	14871	9526	3.97891	6015	6.6193	0.4204	Green
8612	A0A0F2M8V7_SPOSC	A0A0F2M8V7	Uncharacterized protein OS=Sporothrix schenckii 1099-18 OX=1397361 GN=SPSK_02501 PE=3 SV=1	Regular	460.36	0	49164.4	38	16	37	17.56	20388	12180	4.08565	9683	8.4635	0.4161	Green
9718	A0A0F2M8K2_SPOSC	A0A0F2M8K2	Peptidylprolyl isomerase OS=Sporothrix schenckii 1099-18 OX=1397361 GN=SPSK_09003 PE=4 SV=1	Regular	306.577	0.21	55204.9	30	8	37	8.02	15752	10815	4.03403	4274	7.515	0.4149	Green
5111	A0A0F2M3A4_SPOSC	A0A0F2M3A4	Adenylyl-sulfate kinase OS=Sporothrix schenckii 1099-18 OX=1397361 GN=SPSK_03576 PE=3 SV=1	Regular	717.587	0	29199.8	26	10	24	37.31	24637	20371	4.30901	3437	14.1552	0.4133	Green
1578	A0A0F2MCT9_SPOSC	A0A0F2MCT9	Covalently-linked cell wall protein OS=Sporothrix schenckii 1099-18 OX=1397361 GN=SPSK_01786 PE=4 SV=1	Regular	217.923	0.98	36799	39	3	13	9.04	23744	16131	4.20766	8608	11.209	0.4125	Green
4366	A0A0F2M764_SPOSC	A0A0F2M764	Branched-chain-amino-acid aminotransferase OS=Sporothrix schenckii 1099-18 OX=1397361 GN=SPSK_09318 PE=3 SV=1	Regular	1544.3	0	46732.2	34	6	34	21.13	14177	12704	4.10394	6195	8.8276	0.4125	Green
7806	A0A0F2M2Q5_SPOSC	A0A0F2M2Q5	F-type H+-transporting ATPase subunit alpha OS=Sporothrix schenckii 1099-18 OX=1397361 GN=SPSK_04513 PE=4 SV=1	Regular	1436.55	0	29272.7	57	12	26	41.35	36306	20267	4.30679	7700	14.083	0.4122	Green
4798	A0A0F2MJN1_SPOSC	A0A0F2MJN1	Pyruvate dehydrogenase E1 component subunit beta OS=Sporothrix schenckii 1099-18 OX=1397361 GN=SPSK_06320 PE=4 SV=1	Regular	1986.15	0	42794.8	90	18	29	41.62	36500	13838	4.14107	16359	9.6156	0.4115	Green
1360	A0A0F2LZJ9_SPOSC	A0A0F2LZJ9	Uncharacterized protein OS=Sporothrix schenckii 1099-18 OX=1397361 GN=SPSK_03481 PE=4 SV=1	Regular	1210.59	0	32030.3	51	8	19	23.45	25842	18201	4.2601	10878	12.6474	0.4051	Green
1311	A0A0F2M727_SPOSC	A0A0F2M727	Aldehyde dehydrogenase (NAD+) OS=Sporothrix schenckii 1099-18 OX=1397361 GN=SPSK_00262 PE=3 SV=1	Regular	443.457	0	53436.9	49	16	47	27.59	45266	10904	4.03759	9299	7.5769	0.4049	Green
2792	A0A0F2LRG5_SPOSC	A0A0F2LRG5	ADP-ribosylation factor GTPase-activating protein 2/3 OS=Sporothrix schenckii 1099-18 OX=1397361 GN=SPSK_00485 PE=4 SV=1	Regular	537.467	0	54258.5	41	9	49	17.79	16301	10734	4.03076	5865	7.4587	0.4047	Green
6999	A0A0F2MB55_SPOSC	A0A0F2MB55	RuvB-like helicase OS=Sporothrix schenckii 1099-18 OX=1397361 GN=SPSK_09128 PE=3 SV=1	Regular	613.484	0	50326.9	68	19	42	38.65	25471	11522	4.06153	12616	8.0063	0.4029	Green
5637	A0A0F2MF89_SPOSC	A0A0F2MF89	Rnapii degradation factor OS=Sporothrix schenckii 1099-18 OX=1397361 GN=SPSK_06950 PE=4 SV=1	Regular	161.019	2.45	98961	28	9	46	9.83	9731	5815	3.76455	2911	4.0407	0.3999	Green
3677	A0A0F2M338_SPOSC	A0A0F2M338	T-complex protein 1 subunit eta OS=Sporothrix schenckii 1099-18 OX=1397361 GN=SPSK_04120 PE=3 SV=1	Regular	365.068	0	61410.1	51	15	53	18.28	27515	9343	3.97049	9019	6.4922	0.3987	Green
1242	A0A0F2MIT1_SPOSC	A0A0F2MIT1	Large subunit ribosomal protein L23e OS=Sporothrix schenckii 1099-18 OX=1397361 GN=SPSK_07984 PE=3 SV=1	Regular	1462.54	0	19612	57	8	20	40.33	57515	29213	4.46558	7455	20.2993	0.3981	Green
4300	A0A0F2LW56_SPOSC	A0A0F2LW56	DNA helicase OS=Sporothrix schenckii 1099-18 OX=1397361 GN=SPSK_04882 PE=3 SV=1	Regular	211.968	1.44	117069	53	25	76	8.97	12490	4879	3.68833	5369	3.3903	0.3969	Green
3457	A0A0F2LY40_SPOSC	A0A0F2LY40	3'(2')_ 5'-bisphosphate nucleotidase OS=Sporothrix schenckii 1099-18 OX=1397361 GN=SPSK_00802 PE=4 SV=1	Regular	481.679	0	49373.7	44	13	44	21.37	17537	11566	4.06318	8153	8.0369	0.3968	Green
7761	A0A0F2M2L3_SPOSC	A0A0F2M2L3	AFG3 family protein OS=Sporothrix schenckii 1099-18 OX=1397361 GN=SPSK_03905 PE=3 SV=1	Regular	138.75	3.24	123643	36	18	95	2.38	12249	4602	3.66295	4995	3.1978	0.3954	Green
5413	A0A0F2LZI8_SPOSC	A0A0F2LZI8	Leucyl-tRNA synthetase OS=Sporothrix schenckii 1099-18 OX=1397361 GN=SPSK_03903 PE=4 SV=1	Regular	147.117	2.72	127262	38	16	97	3.45	16408	4463	3.64963	3944	3.1012	0.3947	Green
3197	A0A0F2M6Y2_SPOSC	A0A0F2M6Y2	Uncharacterized protein OS=Sporothrix schenckii 1099-18 OX=1397361 GN=SPSK_09625 PE=4 SV=1	Regular	1213.4	0	26978.2	37	8	19	45.68	24023	20982	4.32185	9841	14.5798	0.3933	Green	6404
9195	A0A0F2MKH1_SPOSC	A0A0F2MKH1	Small subunit ribosomal protein S18e OS=Sporothrix schenckii 1099-18 OX=1397361 GN=SPSK_07706 PE=3 SV=1	Regular	1706.13	0	17757.6	64	7	20	41.03	59925	31821	4.50271	35905	22.1115	0.3926	Green
1099	A0A0F2MAP8_SPOSC	A0A0F2MAP8	Uncharacterized protein OS=Sporothrix schenckii 1099-18 OX=1397361 GN=SPSK_09019 PE=3 SV=1	Regular	716.107	0	56001.9	78	20	41	33.59	20721	10004	4.00017	12641	6.9515	0.3893	Green
7146	A0A0F2M4X4_SPOSC	A0A0F2M4X4	mRNA export factor OS=Sporothrix schenckii 1099-18 OX=1397361 GN=SPSK_09499 PE=4 SV=1	Regular	609.135	0	40306	24	10	34	18.66	13197	13888.5	4.14266	3351	9.6507	0.389	Green
2402	A0A0F2MKX4_SPOSC	A0A0F2MKX4	T-complex protein 1 subunit delta OS=Sporothrix schenckii 1099-18 OX=1397361 GN=SPSK_06075 PE=3 SV=1	Regular	519.296	0	58129.1	65	18	46	24.86	17582	9572	3.981	8299	6.6513	0.3866	Green
749	A0A0F2LW37_SPOSC	A0A0F2LW37	Eukaryotic translation initiation factor 3 subunit F OS=Sporothrix schenckii 1099-18 OX=1397361 GN=SPSK_05329 PE=3 SV=1	Regular	2008.35	0	41738.3	77	9	73	24.8	26803	13315	4.12434	18734	9.2522	0.3862	Green
119	A0A0F2MDC8_SPOSC	A0A0F2MDC8	Regulator of conidia morphology OS=Sporothrix schenckii 1099-18 OX=1397361 GN=SPSK_01430 PE=4 SV=1	Regular	189.99	1.65	99710.3	31	8	65	5.19	11800	5561	3.74515	3717	3.8642	0.3853	Green
5606	A0A0F2M263_SPOSC	A0A0F2M263	Uncharacterized protein OS=Sporothrix schenckii 1099-18 OX=1397361 GN=SPSK_03132 PE=3 SV=1	Regular	504.485	0	75937.3	59	13	58	18.06	15229	7244	3.85998	7935	5.0336	0.3822	Green
7239	A0A0F2M5V9_SPOSC	A0A0F2M5V9	Nucleolar protein 56 OS=Sporothrix schenckii 1099-18 OX=1397361 GN=SPSK_04208 PE=4 SV=1	Regular	226.496	0.84	57557.8	43	14	37	10.9	16177	9521	3.97868	7690	6.6159	0.3808	Green
8784	A0A0F2MCX9_SPOSC	A0A0F2MCX9	Isocitrate dehydrogenase [NAD] subunit_ mitochondrial OS=Sporothrix schenckii 1099-18 OX=1397361 GN=SPSK_09281 PE=3 SV=1	Regular	931.315	0	41860.8	68	13	29	47.78	47532	13080	4.11661	19273	9.0889	0.3805	Green
9589	A0A0F2M646_SPOSC	A0A0F2M646	Argininosuccinate synthase OS=Sporothrix schenckii 1099-18 OX=1397361 GN=SPSK_09286 PE=3 SV=1	Regular	495.182	0	46920.2	66	18	34	33.89	23043	11669	4.06703	8230	8.1085	0.3805	Green
7511	A0A0F2LZ93_SPOSC	A0A0F2LZ93	ATP synthase subunit d_ mitochondrial OS=Sporothrix schenckii 1099-18 OX=1397361 GN=SPSK_03589 PE=3 SV=1	Regular	721.687	0	19276.9	43	11	18	71.68	35117	28323	4.45214	6410	19.6808	0.3794	Green
7835	A0A0F2MK11_SPOSC	A0A0F2MK11	UTP--glucose-1-phosphate uridylyltransferase OS=Sporothrix schenckii 1099-18 OX=1397361 GN=SPSK_06278 PE=3 SV=1	Regular	394.277	0	50033.4	60	16	40	24.22	36990	10780	4.03262	15056	7.4907	0.3748	Green
2926	A0A0F2MBZ9_SPOSC	A0A0F2MBZ9	Phosphoribosylamine--glycine ligase OS=Sporothrix schenckii 1099-18 OX=1397361 GN=SPSK_02255 PE=3 SV=1	Regular	348.302	0	85482.5	65	21	63	21.13	18585	6287	3.79844	7873	4.3687	0.3734	Green
4471	A0A0F2MCH5_SPOSC	A0A0F2MCH5	NADH-cytochrome b5 reductase OS=Sporothrix schenckii 1099-18 OX=1397361 GN=SPSK_09468 PE=3 SV=1	Regular	663.886	0	33860.7	44	13	32	24.84	28717	15856	4.20019	8429	11.0179	0.3731	Green
3779	A0A0F2MGN4_SPOSC	A0A0F2MGN4	Protein phosphatase 2 (Formerly 2A)_ regulatory subunit A OS=Sporothrix schenckii 1099-18 OX=1397361 GN=SPSK_07156 PE=4 SV=1	Regular	438.642	0	66898.3	38	16	56	21.46	16122	8006	3.90342	5661	5.5631	0.3722	Green
7524	A0A0F2M458_SPOSC	A0A0F2M458	Dihydrolipoamide acetyltransferase component of pyruvate dehydrogenase complex OS=Sporothrix schenckii 1099-18 OX=1397361 GN=SPSK_09017 PE=3 SV=1	Regular	234.015	0.52	56712.6	31	9	41	8.65	55257	9220	3.96473	4414	6.4067	0.3633	Green
2740	A0A0F2LY48_SPOSC	A0A0F2LY48	Triosephosphate isomerase OS=Sporothrix schenckii 1099-18 OX=1397361 GN=SPSK_05531 PE=3 SV=1	Regular	2214.78	0	25093.7	55	8	20	37.23	28679	20817	4.31842	12468	14.4651	0.363	Green
605	A0A0F2MB71_SPOSC	A0A0F2MB71	Ubiquinol-cytochrome c reductase core subunit 2 OS=Sporothrix schenckii 1099-18 OX=1397361 GN=SPSK_09469 PE=4 SV=1	Regular	933.567	0	35414.1	38	10	24	32.94	19868	14708	4.16755	8463	10.2202	0.3619	Green
9050	A0A0F2MBD5_SPOSC	A0A0F2MBD5	Uncharacterized protein OS=Sporothrix schenckii 1099-18 OX=1397361 GN=SPSK_01836 PE=4 SV=1	Regular	266.322	0.38	39330.7	16	2	17	6.27	5239	13161	4.11929	1975	9.1452	0.3597	Green
2897	A0A0F2MC51_SPOSC	A0A0F2MC51	Uncharacterized protein OS=Sporothrix schenckii 1099-18 OX=1397361 GN=SPSK_02457 PE=3 SV=1	Regular	330.632	0	44781.2	36	9	35	25.32	17645	11550	4.06258	3186	8.0258	0.3594	Green	9157
1421	A0A0F2MAE9_SPOSC	A0A0F2MAE9	Methylglutaconyl-CoA hydratase OS=Sporothrix schenckii 1099-18 OX=1397361 GN=SPSK_09505 PE=4 SV=1	Regular	363.925	0	37884.5	34	11	35	28.53	19621	13623	4.13427	5011	9.4662	0.3586	Green
2279	A0A0F2M400_SPOSC	A0A0F2M400	Cytochrome P450_ family 51 (Sterol 14-demethylase) OS=Sporothrix schenckii 1099-18 OX=1397361 GN=SPSK_09044 PE=3 SV=1	Regular	260.819	0.38	59262.3	25	6	40	7.03	12187	8580	3.93349	8817	5.962	0.3533	Green
9012	A0A0F2M9P2_SPOSC	A0A0F2M9P2	Long-chain acyl-CoA synthetase OS=Sporothrix schenckii 1099-18 OX=1397361 GN=SPSK_08737 PE=4 SV=1	Regular	306.221	0.2	77994.9	37	12	51	18.08	11224	6504	3.81318	5336	4.5194	0.3525	Green
3198	A0A0F2MAQ2_SPOSC	A0A0F2MAQ2	Large subunit ribosomal protein L7e OS=Sporothrix schenckii 1099-18 OX=1397361 GN=SPSK_02415 PE=4 SV=1	Regular	1797.43	0	29002.7	29	6	30	27.89	21643	17427	4.24122	6496	12.1095	0.3512	Green
2867	A0A0F2M8J6_SPOSC	A0A0F2M8J6	F-type H+-transporting ATPase subunit g OS=Sporothrix schenckii 1099-18 OX=1397361 GN=SPSK_09739 PE=4 SV=1	Regular	473.81	0	21915	21	5	13	28.57	16004	22992	4.36158	12276	15.9765	0.3501	Green
10254	A0A0F2MLE6_SPOSC	A0A0F2MLE6	Small subunit ribosomal protein S9e OS=Sporothrix schenckii 1099-18 OX=1397361 GN=SPSK_06540 PE=3 SV=1	Regular	2164.48	0	21931.6	48	7	21	32.11	44672	22922	4.36025	33183	15.9278	0.3493	Green
3178	A0A0F2LYV1_SPOSC	A0A0F2LYV1	Small subunit ribosomal protein S2e OS=Sporothrix schenckii 1099-18 OX=1397361 GN=SPSK_03495 PE=3 SV=1	Regular	1411.57	0	28813.3	58	11	27	45.28	26875	17445	4.24167	9348	12.122	0.3493	Green
7116	A0A0F2M885_SPOSC	A0A0F2M885	Cytochrome b-c1 complex subunit Rieske_ mitochondrial OS=Sporothrix schenckii 1099-18 OX=1397361 GN=SPSK_09987 PE=4 SV=1	Regular	1828.83	0	16359.6	16	4	8	47.26	22022	30460.5	4.48374	4984	21.1661	0.3463	Green
9063	A0A0F2M5E9_SPOSC	A0A0F2M5E9	Aminoacyl tRNA synthase complex-interacting multifunctional protein 1 OS=Sporothrix schenckii 1099-18 OX=1397361 GN=SPSK_09365 PE=4 SV=1	Regular	646.463	0	42713.7	44	9	33	16.87	14745	11532	4.0619	6442	8.0133	0.3423	Green
5101	A0A0F2M025_SPOSC	A0A0F2M025	Non-classical export protein Nce102 OS=Sporothrix schenckii 1099-18 OX=1397361 GN=SPSK_04602 PE=4 SV=1	Regular	1749.55	0	18633	19	5	9	19.54	10234	26433	4.42215	4379	18.3675	0.3422	Green
3202	A0A0F2LQV2_SPOSC	A0A0F2LQV2	RNP domain protein OS=Sporothrix schenckii 1099-18 OX=1397361 GN=SPSK_00528 PE=4 SV=1	Regular	1102.46	0	37022.7	76	14	29	37.68	28905	13172	4.11965	10671	9.1528	0.3389	Green
8955	A0A0F2M3H4_SPOSC	A0A0F2M3H4	Woronin body protein HexA OS=Sporothrix schenckii 1099-18 OX=1397361 GN=SPSK_03155 PE=4 SV=1	Regular	230.372	0.68	68780.9	55	11	58	15.35	23129	7054	3.84844	9002	4.9016	0.3371	Green
3846	A0A0F2MJZ5_SPOSC	A0A0F2MJZ5	Uncharacterized protein OS=Sporothrix schenckii 1099-18 OX=1397361 GN=SPSK_06282 PE=4 SV=1	Regular	498.622	0	50279.2	44	17	46	31.63	20893	9628	3.98354	6811	6.6902	0.3364	Green
5792	A0A0F2M7L0_SPOSC	A0A0F2M7L0	Amidophosphoribosyltransferase OS=Sporothrix schenckii 1099-18 OX=1397361 GN=SPSK_08721 PE=3 SV=1	Regular	602.081	0	60203.1	35	12	44	18.33	17583	8030	3.90472	6028	5.5798	0.3359	Green
471	A0A0F2M9N0_SPOSC	A0A0F2M9N0	Malate dehydrogenase OS=Sporothrix schenckii 1099-18 OX=1397361 GN=SPSK_02491 PE=3 SV=1	Regular	2008.75	0	34741.3	110	16	27	55.69	51137	13902	4.14308	21846	9.6601	0.3356	Green
7	A0A0F2MAZ3_SPOSC	A0A0F2MAZ3	Transaldolase OS=Sporothrix schenckii 1099-18 OX=1397361 GN=SPSK_09195 PE=4 SV=1	Regular	843.918	0	39416.9	76	15	36	48.9	58039	12244	4.08792	10669	8.508	0.3354	Green
5988	A0A0F2MFX1_SPOSC	A0A0F2MFX1	Cysteinyl-tRNA synthetase OS=Sporothrix schenckii 1099-18 OX=1397361 GN=SPSK_01469 PE=3 SV=1	Regular	205.496	1.41	91328.2	38	17	62	11.39	10313	5280	3.72263	4086	3.6689	0.3351	Green
1641	A0A0F2LUX3_SPOSC	A0A0F2LUX3	Small subunit ribosomal protein S5e OS=Sporothrix schenckii 1099-18 OX=1397361 GN=SPSK_01286 PE=4 SV=1	Regular	2567.53	0	13978	46	6	12	64.57	51783	34332	4.5357	17907	23.8563	0.3335	Green
4101	A0A0F2LSI0_SPOSC	A0A0F2LSI0	rRNA 2'-O-methyltransferase fibrillarin OS=Sporothrix schenckii 1099-18 OX=1397361 GN=SPSK_05361 PE=3 SV=1	Regular	1353.32	0	33955.5	79	13	33	42.55	24647	13956	4.14476	13814	9.6976	0.3293	Green
9607	A0A0F2ME89_SPOSC	A0A0F2ME89	Complement component 1 Q subcomponent-binding protein_ mitochondrial OS=Sporothrix schenckii 1099-18 OX=1397361 GN=SPSK_01854 PE=4 SV=1	Regular	309.562	0.21	32689.1	43	10	30	30.56	19841	14457	4.16008	6692	10.0458	0.3284	Green
8479	A0A0F2MJH3_SPOSC	A0A0F2MJH3	Phenylalanyl-tRNA synthetase alpha chain OS=Sporothrix schenckii 1099-18 OX=1397361 GN=SPSK_06238 PE=4 SV=1	Regular	383.16	0	58053.3	39	11	42	9.98	13649	8136	3.91041	7484	5.6535	0.3282	Green
6314	A0A0F2LSK6_SPOSC	A0A0F2LSK6	Acyl-CoA dehydrogenase OS=Sporothrix schenckii 1099-18 OX=1397361 GN=SPSK_05227 PE=3 SV=1	Regular	175.302	1.71	53902.5	33	10	40	2.47	6823	8631	3.93606	2987	5.9974	0.3233	Green
9781	A0A0F2MHR3_SPOSC	A0A0F2MHR3	ATP-dependent RNA helicase DDX5/DBP2 OS=Sporothrix schenckii 1099-18 OX=1397361 GN=SPSK_07272 PE=3 SV=1	Regular	451.287	0	60502.4	50	15	51	18.98	14254	7677	3.88519	6683	5.3345	0.3228	Green
6492	A0A0F2MJ58_SPOSC	A0A0F2MJ58	Peroxiredoxin Q/BCP OS=Sporothrix schenckii 1099-18 OX=1397361 GN=SPSK_06591 PE=4 SV=1	Regular	854.592	0	22811.3	23	6	20	12.96	14892	20053.5	4.30219	3327	13.9346	0.3179	Green
8588	A0A0F2MIE5_SPOSC	A0A0F2MIE5	Replication protein A subunit OS=Sporothrix schenckii 1099-18 OX=1397361 GN=SPSK_07207 PE=3 SV=1	Regular	170.184	1.83	68785.1	17	7	54	3.66	5700	6555	3.81657	2790	4.5549	0.3133	Green
3720	A0A0F2M762_SPOSC	A0A0F2M762	Adenylate kinase OS=Sporothrix schenckii 1099-18 OX=1397361 GN=ADK1 PE=3 SV=1	Regular	1574.27	0	30328.8	79	12	33	43.07	39718	14776	4.16956	22463	10.2674	0.3114	Green
10009	A0A0F2MF79_SPOSC	A0A0F2MF79	Het-c OS=Sporothrix schenckii 1099-18 OX=1397361 GN=SPSK_07948 PE=4 SV=1	Regular	1124.45	0	22841.4	38	4	20	36.27	20242	19537.5	4.29087	9021	13.5761	0.3101	Green
2075	A0A0F2M205_SPOSC	A0A0F2M205	Uncharacterized protein OS=Sporothrix schenckii 1099-18 OX=1397361 GN=SPSK_03667 PE=4 SV=1	Regular	1616.59	0	17785.3	60	6	18	40.25	77011	24734	4.39329	22960	17.1869	0.3057	Green
2968	A0A0F2LWB1_SPOSC	A0A0F2LWB1	DNA helicase OS=Sporothrix schenckii 1099-18 OX=1397361 GN=SPSK_04979 PE=3 SV=1	Regular	184.37	1.62	83269.6	24	17	72	7.77	10258	5231	3.71858	2946	3.6349	0.3027	Green
9829	A0A0F2MKW2_SPOSC	A0A0F2MKW2	Ketol-acid reductoisomerase_ mitochondrial OS=Sporothrix schenckii 1099-18 OX=1397361 GN=SPSK_07472 PE=3 SV=1	Regular	431.831	0	45242.2	49	16	46	17.33	17497	9577	3.98123	8522	6.6548	0.3011	Green
6649	A0A0F2LZQ3_SPOSC	A0A0F2LZQ3	Glutaminyl-tRNA synthetase OS=Sporothrix schenckii 1099-18 OX=1397361 GN=SPSK_03137 PE=3 SV=1	Regular	364.806	0	72624.8	56	20	59	29.68	15637	5823	3.76515	5559	4.0462	0.2939	Green
2580	A0A0F2LYB2_SPOSC	A0A0F2LYB2	T-complex protein 1 subunit epsilon OS=Sporothrix schenckii 1099-18 OX=1397361 GN=SPSK_05111 PE=3 SV=1	Regular	484.794	0	60193.1	66	15	54	23.73	18949	6988	3.84435	7756	4.8558	0.2923	Green
9431	A0A0F2MDE8_SPOSC	A0A0F2MDE8	Pyruvate dehydrogenase E1 component subunit alpha OS=Sporothrix schenckii 1099-18 OX=1397361 GN=SPSK_01733 PE=4 SV=1	Regular	251.654	0.36	47741	30	8	36	15.7	12907	8807	3.94483	7228	6.1197	0.2922	Green
2631	A0A0F2MC80_SPOSC	A0A0F2MC80	Large subunit ribosomal protein L35Ae OS=Sporothrix schenckii 1099-18 OX=1397361 GN=SPSK_09943 PE=3 SV=1	Regular	1463.18	0	12139.3	39	7	10	28.97	45218	34448	4.53716	4448	23.9369	0.2906	Green
6499	A0A0F2MJB3_SPOSC	A0A0F2MJB3	Zinc-binding protein oxidoreductase OS=Sporothrix schenckii 1099-18 OX=1397361 GN=SPSK_06436 PE=4 SV=1	Regular	943.175	0	36296.4	50	8	23	43.75	18713	11435	4.05824	11474	7.9459	0.2884	Green
2161	A0A0F2LTI7_SPOSC	A0A0F2LTI7	Small subunit ribosomal protein S17e OS=Sporothrix schenckii 1099-18 OX=1397361 GN=SPSK_05625 PE=3 SV=1	Regular	3192.43	0	17097.6	49	6	15	51.35	28411	24225	4.38426	12188	16.8333	0.2878	Green
7459	A0A0F2LWB5_SPOSC	A0A0F2LWB5	NADH dehydrogenase [ubiquinone] flavoprotein 1_ mitochondrial OS=Sporothrix schenckii 1099-18 OX=1397361 GN=SPSK_00756 PE=3 SV=1	Regular	561.241	0	58017.5	40	11	55	17.33	14849	7069	3.84936	5773	4.912	0.285	Green
3909	A0A0F2M0A3_SPOSC	A0A0F2M0A3	NADH dehydrogenase (Ubiquinone) 1 alpha subcomplex 5 OS=Sporothrix schenckii 1099-18 OX=1397361 GN=SPSK_03555 PE=4 SV=1	Regular	1041.44	0	27089.4	24	8	18	29.75	12354	15075	4.17826	4734	10.4752	0.2838	Green
7964	A0A0F2M3N1_SPOSC	A0A0F2M3N1	Dolichyl-diphosphooligosaccharide--protein glycosyltransferase subunit WBP1 OS=Sporothrix schenckii 1099-18 OX=1397361 GN=SPSK_03295 PE=3 SV=1	Regular	207.123	1.42	51261.1	26	6	27	12.66	10060	7948	3.90026	3405	5.5228	0.2831	Green
7612	A0A0F2MH71_SPOSC	A0A0F2MH71	Glycyl-tRNA synthetase OS=Sporothrix schenckii 1099-18 OX=1397361 GN=SPSK_07169 PE=4 SV=1	Regular	196.255	1.53	72844.5	32	13	52	13.34	8684	5545	3.7439	4436	3.8531	0.2807	Green	6908
4934	A0A0F2MHH6_SPOSC	A0A0F2MHH6	Uncharacterized protein OS=Sporothrix schenckii 1099-18 OX=1397361 GN=SPSK_06426 PE=4 SV=1	Regular	433.448	0	36857.6	26	6	23	22.55	12875	10922	4.0383	4329	7.5894	0.2797	Green
3658	A0A0F2MJC8_SPOSC	A0A0F2MJC8	ATP-dependent 6-phosphofructokinase OS=Sporothrix schenckii 1099-18 OX=1397361 GN=SPSK_05960 PE=3 SV=1	Regular	285.355	0.39	89731.8	38	15	70	13.6	11115	4484	3.65167	6615	3.1158	0.2796	Green
1064	A0A0F2MLB7_SPOSC	A0A0F2MLB7	40S ribosomal protein S21 OS=Sporothrix schenckii 1099-18 OX=1397361 GN=SPSK_10808 PE=3 SV=1	Regular	6796.71	0	9779.97	35	4	10	49.43	45760	40867	4.61137	16535	28.3973	0.2777	Green
4289	A0A0F2MJM9_SPOSC	A0A0F2MJM9	GPI-anchored cell wall beta-1_3-endoglucanase EglC OS=Sporothrix schenckii 1099-18 OX=1397361 GN=SPSK_06368 PE=3 SV=1	Regular	413.352	0	41083.7	14	5	22	14.86	10033	9610	3.98272	3953	6.6777	0.2743	Green
4710	A0A0F2LXT3_SPOSC	A0A0F2LXT3	Replication factor A2 OS=Sporothrix schenckii 1099-18 OX=1397361 GN=SPSK_03513 PE=4 SV=1	Regular	305.356	0.2	29755.7	11	3	18	9.86	9601	13261.5	4.12259	4993	9.215	0.2742	Green
7235	A0A0F2M1Q1_SPOSC	A0A0F2M1Q1	Uncharacterized protein OS=Sporothrix schenckii 1099-18 OX=1397361 GN=SPSK_04577 PE=4 SV=1	Regular	531.039	0	22355.8	32	7	16	51.78	24205	17556	4.24443	5210	12.1992	0.2727	Green
7296	A0A0F2MN36_SPOSC	A0A0F2MN36	Cytochrome c oxidase subunit 6A_ mitochondrial OS=Sporothrix schenckii 1099-18 OX=1397361 GN=SPSK_06524 PE=3 SV=1	Regular	615.267	0	14550.5	11	4	15	7.2	10917	26898	4.42972	9697	18.6906	0.272	Green
9103	A0A0F2MGD4_SPOSC	A0A0F2MGD4	Uncharacterized protein OS=Sporothrix schenckii 1099-18 OX=1397361 GN=SPSK_07859 PE=4 SV=1	Regular	579.452	0	21981.5	14	3	17	11.62	31290	17757	4.24937	2277	12.3388	0.2712	Green
8958	A0A0F2M0W8_SPOSC	A0A0F2M0W8	Pyruvate kinase OS=Sporothrix schenckii 1099-18 OX=1397361 GN=SPSK_03249 PE=3 SV=1	Regular	463.571	0	58241.3	53	13	49	16.7	38773	6675	3.82445	9980	4.6383	0.2701	Green
1280	A0A0F2MLM2_SPOSC	A0A0F2MLM2	Uncharacterized protein OS=Sporothrix schenckii 1099-18 OX=1397361 GN=SPSK_06451 PE=4 SV=1	Regular	536.997	0	34862.2	16	5	24	15.72	4421	11076	4.04438	2425	7.6964	0.2683	Green
1038	A0A0F2LSH2_SPOSC	A0A0F2LSH2	Large subunit ribosomal protein L17e OS=Sporothrix schenckii 1099-18 OX=1397361 GN=SPSK_05559 PE=3 SV=1	Regular	2397.52	0	21204.2	55	10	15	41.36	27039	18129	4.25837	14018	12.5973	0.2671	Green
6060	A0A0F2M5Y5_SPOSC	A0A0F2M5Y5	Alpha 1_3-glucosidase OS=Sporothrix schenckii 1099-18 OX=1397361 GN=SPSK_08459 PE=3 SV=1	Regular	135.383	3.19	107938	22	11	82	7.22	5894	3502	3.54432	2616	2.4334	0.2627	Green
6767	A0A0F2LW86_SPOSC	A0A0F2LW86	Uncharacterized protein OS=Sporothrix schenckii 1099-18 OX=1397361 GN=SPSK_05514 PE=4 SV=1	Regular	1181.8	0	30338.7	43	8	27	32.36	22569	12321	4.09065	12078	8.5615	0.2597	Green
2497	A0A0F2M2I0_SPOSC	A0A0F2M2I0	NAD dependent epimerase/dehydratase OS=Sporothrix schenckii 1099-18 OX=1397361 GN=SPSK_04496 PE=4 SV=1	Regular	559.673	0	29912	45	9	22	22.81	23508	12489	4.09653	9170	8.6782	0.2596	Green
7007	A0A0F2M6P6_SPOSC	A0A0F2M6P6	Actin-related protein 2/3 complex subunit 5 OS=Sporothrix schenckii 1099-18 OX=1397361 GN=SPSK_09785 PE=3 SV=1	Regular	277.905	0.39	22417.4	5	2	18	7.66	5712	16653	4.22149	572	11.5717	0.2594	Green
4436	A0A0F2LXG7_SPOSC	A0A0F2LXG7	Guanosine-diphosphatase OS=Sporothrix schenckii 1099-18 OX=1397361 GN=SPSK_01109 PE=3 SV=1	Regular	150.326	2.63	62049	9	4	42	2.52	2804	6012	3.77902	1845	4.1776	0.2592	Green
8902	A0A0F2M444_SPOSC	A0A0F2M444	Uncharacterized protein OS=Sporothrix schenckii 1099-18 OX=1397361 GN=SPSK_04193 PE=3 SV=1	Regular	496.692	0	59032.2	44	13	51	21.51	10512	6317	3.80051	6984	4.3895	0.2591	Green
7496	A0A0F2M3E3_SPOSC	A0A0F2M3E3	Trehalose synthase OS=Sporothrix schenckii 1099-18 OX=1397361 GN=SPSK_08651 PE=4 SV=1	Regular	195.678	1.53	81230.4	40	16	61	12.86	12670	4489	3.65215	6094	3.1193	0.2534	Green
8927	A0A0F2M0N2_SPOSC	A0A0F2M0N2	Aminomethyltransferase OS=Sporothrix schenckii 1099-18 OX=1397361 GN=SPSK_00803 PE=3 SV=1	Regular	565.656	0	47787.2	42	11	39	30.09	11761	7578	3.87955	5280	5.2657	0.2516	Green
6889	A0A0F2M9T6_SPOSC	A0A0F2M9T6	3-methylcrotonyl-CoA carboxylase alpha subunit OS=Sporothrix schenckii 1099-18 OX=1397361 GN=SPSK_08659 PE=4 SV=1	Regular	317.833	0.21	82874.6	57	20	60	21.93	23661	4341	3.63759	8185	3.0164	0.25	Green
783	A0A0F2LTL6_SPOSC	A0A0F2LTL6	Cytochrome c oxidase subunit 1 OS=Sporothrix schenckii 1099-18 OX=1397361 GN=SPSK_11054 PE=3 SV=1	Regular	211.173	1.44	58847.4	10	2	16	1.5	3325	6069	3.78312	1861	4.2172	0.2482	Green
730	A0A0F2MHE5_SPOSC	A0A0F2MHE5	Uncharacterized protein OS=Sporothrix schenckii 1099-18 OX=1397361 GN=SPSK_06315 PE=4 SV=1	Regular	319.562	0.21	46483.1	31	10	41	16.02	20397	7677	3.88519	3258	5.3345	0.248	Green
2253	A0A0F2LZ69_SPOSC	A0A0F2LZ69	Cerevisin OS=Sporothrix schenckii 1099-18 OX=1397361 GN=SPSK_03204 PE=3 SV=1	Regular	210.997	1.43	58877.7	20	7	38	10.34	7737	6046	3.78147	2649	4.2012	0.2474	Green
7607	A0A0F2MFB8_SPOSC	A0A0F2MFB8	Small subunit ribosomal protein S16e OS=Sporothrix schenckii 1099-18 OX=1397361 GN=SPSK_07756 PE=3 SV=1	Regular	2482.43	0	15891.4	47	7	13	46.81	33829	22168	4.34573	9199	15.4039	0.2448	Green
6483	A0A0F2M895_SPOSC	A0A0F2M895	ATP-dependent RNA helicase OS=Sporothrix schenckii 1099-18 OX=1397361 GN=SPSK_09277 PE=3 SV=1	Regular	410.068	0	45826.3	24	9	48	8.98	9703	7662	3.88434	3194	5.3241	0.244	Green	4622
9389	A0A0F2MBP7_SPOSC	A0A0F2MBP7	Plasminogen activator inhibitor 1 RNA-binding protein OS=Sporothrix schenckii 1099-18 OX=1397361 GN=SPSK_02483 PE=4 SV=1	Regular	648.072	0	33927.9	37	8	28	24.53	17129	10319	4.01364	8193	7.1704	0.2433	Green
6107	A0A0F2MF42_SPOSC	A0A0F2MF42	NADH dehydrogenase (Ubiquinone) Fe-S protein 3 OS=Sporothrix schenckii 1099-18 OX=1397361 GN=SPSK_07770 PE=3 SV=1	Regular	442.758	0	36700.6	16	4	28	17.38	8950	9516	3.97845	3467	6.6124	0.2427	Green
8744	A0A0F2LWC7_SPOSC	A0A0F2LWC7	Uncharacterized protein OS=Sporothrix schenckii 1099-18 OX=1397361 GN=SPSK_05453 PE=4 SV=1	Regular	793.046	0	33251	20	2	21	10	7161	10465.5	4.01976	2495	7.2722	0.2418	Green
7166	A0A0F2MLF9_SPOSC	A0A0F2MLF9	Large subunit ribosomal protein L32e OS=Sporothrix schenckii 1099-18 OX=1397361 GN=SPSK_06549 PE=4 SV=1	Regular	2399.7	0	15011.5	24	5	12	43.51	23496	23027	4.36224	8191	16.0008	0.2402	Green
21	A0A0F2M949_SPOSC	A0A0F2M949	Solute carrier family 31 (Copper transporter)_ member 1 OS=Sporothrix schenckii 1099-18 OX=1397361 GN=SPSK_10468 PE=4 SV=1	Regular	362.71	0	19443.4	10	2	8	6.9	15165	17763	4.24952	3488	12.343	0.24	Green
9710	A0A0F2M2I8_SPOSC	A0A0F2M2I8	Saccharopine dehydrogenase [NAD(+)_ L-lysine-forming] OS=Sporothrix schenckii 1099-18 OX=1397361 GN=SPSK_03427 PE=3 SV=1	Regular	432.16	0	40993.5	33	8	34	17.91	15875	8410	3.9248	7943	5.8439	0.2396	Green
9287	A0A0F2M7H6_SPOSC	A0A0F2M7H6	60S ribosomal protein L6 OS=Sporothrix schenckii 1099-18 OX=1397361 GN=SPSK_09488 PE=3 SV=1	Regular	2651.9	0	22382.2	66	9	25	43.78	45343	15378	4.1869	11513	10.6857	0.2392	Green
1607	A0A0F2MNZ9_SPOSC	A0A0F2MNZ9	Uncharacterized protein OS=Sporothrix schenckii 1099-18 OX=1397361 GN=SPSK_06557 PE=3 SV=1	Regular	885.278	0	23185	38	9	26	47.8	20325	14830	4.17114	11074	10.3049	0.2389	Green
3567	A0A0F2M5S5_SPOSC	A0A0F2M5S5	ATP-dependent RNA helicase DDX6/DHH1 OS=Sporothrix schenckii 1099-18 OX=1397361 GN=SPSK_04095 PE=3 SV=1	Regular	374.232	0	65804.9	73	23	47	23.73	17646	5213	3.71709	8023	3.6224	0.2384	Green
8123	A0A0F2M706_SPOSC	A0A0F2M706	ATP synthase subunit gamma OS=Sporothrix schenckii 1099-18 OX=1397361 GN=SPSK_09504 PE=3 SV=1	Regular	1742.9	0	33296.4	64	12	21	39.87	24946	10297	4.01271	15050	7.1551	0.2382	Green
2248	A0A0F2LV92_SPOSC	A0A0F2LV92	Cleavage and polyadenylation specificity factor subunit 5 OS=Sporothrix schenckii 1099-18 OX=1397361 GN=SPSK_05294 PE=4 SV=1	Regular	209.653	1.43	48185.4	20	7	37	14.66	8444	7112	3.85199	2323	4.9419	0.2381	Green
2191	A0A0F2LTD4_SPOSC	A0A0F2LTD4	Mevalonate kinase OS=Sporothrix schenckii 1099-18 OX=1397361 GN=SPSK_05171 PE=3 SV=1	Regular	167.995	1.95	58875.9	22	8	39	5.18	7208	5745	3.75929	2339	3.992	0.235	Green
7371	A0A0F2M653_SPOSC	A0A0F2M653	Dihydroorotate dehydrogenase (Fumarate) OS=Sporothrix schenckii 1099-18 OX=1397361 GN=SPSK_08999 PE=4 SV=1	Regular	247.201	0.54	59436.5	23	6	46	11.66	7168	5683	3.75458	3383	3.949	0.2347	Green
8450	A0A0F2MB65_SPOSC	A0A0F2MB65	Uncharacterized protein OS=Sporothrix schenckii 1099-18 OX=1397361 GN=SPSK_02350 PE=4 SV=1	Regular	192.817	1.51	66732.8	33	11	61	5.94	9145	5049	3.70321	4201	3.5084	0.2341	Green
757	A0A0F2LV85_SPOSC	A0A0F2LV85	Uracil phosphoribosyltransferase OS=Sporothrix schenckii 1099-18 OX=1397361 GN=SPSK_05433 PE=4 SV=1	Regular	562.501	0	34341.6	16	6	24	18.3	10535	9807	3.99154	3742	6.8146	0.234	Green
7530	A0A0F2MBL6_SPOSC	A0A0F2MBL6	Acetyl-coenzyme A synthetase OS=Sporothrix schenckii 1099-18 OX=1397361 GN=SPSK_01452 PE=3 SV=1	Regular	158.476	2.43	83329.2	29	10	68	6.98	6916	4027	3.60498	2894	2.7982	0.2332	Green
6556	A0A0F2MD80_SPOSC	A0A0F2MD80	Uncharacterized protein OS=Sporothrix schenckii 1099-18 OX=1397361 GN=SPSK_07667 PE=4 SV=1	Regular	224.176	0.83	42433.6	26	10	35	15.63	10948	7849	3.89481	3979	5.454	0.2314	Green
8652	A0A0F2MDA7_SPOSC	A0A0F2MDA7	Uncharacterized protein OS=Sporothrix schenckii 1099-18 OX=1397361 GN=SPSK_02445 PE=3 SV=1	Regular	756.933	0	43387.8	36	13	36	39.11	12576	7582	3.87978	9134	5.2685	0.2286	Green
659	A0A0F2MAI0_SPOSC	A0A0F2MAI0	Uncharacterized protein OS=Sporothrix schenckii 1099-18 OX=1397361 GN=SPSK_02759 PE=4 SV=1	Regular	485.601	0	12864.2	10	3	10	17.09	9122	25347	4.40393	1359	17.6129	0.2266	Green
7727	A0A0F2MFW1_SPOSC	A0A0F2MFW1	Uncharacterized protein OS=Sporothrix schenckii 1099-18 OX=1397361 GN=SPSK_07621 PE=4 SV=1	Regular	331.281	0	39231.6	39	10	36	21.26	10684	8308	3.9195	4187	5.773	0.2265	Green
7104	A0A0F2LRM0_SPOSC	A0A0F2LRM0	Thioredoxin 1 OS=Sporothrix schenckii 1099-18 OX=1397361 GN=SPSK_05618 PE=4 SV=1	Regular	780.526	0	17864.6	36	7	15	33.95	28465	18220	4.26055	9374	12.6606	0.2262	Green
3468	A0A0F2M565_SPOSC	A0A0F2M565	Dolichyl-phosphate-mannose-protein mannosyltransferase OS=Sporothrix schenckii 1099-18 OX=1397361 GN=SPSK_08628 PE=4 SV=1	Regular	143.858	2.82	88755.4	36	12	54	3.61	8445	3666	3.56419	5616	2.5474	0.2261	Green
2105	A0A0F2MBN9_SPOSC	A0A0F2MBN9	Uncharacterized protein OS=Sporothrix schenckii 1099-18 OX=1397361 GN=SPSK_09585 PE=4 SV=1	Regular	699.289	0	30794.3	39	7	21	43.34	16220	10559	4.02362	7317	7.3371	0.2259	Green
9965	A0A0F2LYK0_SPOSC	A0A0F2LYK0	Cytosolic cu zn superoxide dismutase OS=Sporothrix schenckii 1099-18 OX=1397361 GN=SPSK_03560 PE=4 SV=1	Regular	362.196	0	26135.8	12	4	12	15.56	12606	12421	4.09416	3563	8.631	0.2256	Green
6328	A0A0F2MK74_SPOSC	A0A0F2MK74	26S proteasome regulatory subunit T1 OS=Sporothrix schenckii 1099-18 OX=1397361 GN=SPSK_06253 PE=3 SV=1	Regular	422.262	0	51187.8	45	20	46	28.51	13590	6342	3.80223	6343	4.4069	0.2256	Green
2990	A0A0F2LYL3_SPOSC	A0A0F2LYL3	Protein disulfide-isomerase OS=Sporothrix schenckii 1099-18 OX=1397361 GN=SPSK_03315 PE=3 SV=1	Regular	395.458	0	55903.9	33	10	47	13.78	9749	5771	3.76125	4106	4.0101	0.2242	Green
243	A0A0F2LVW5_SPOSC	A0A0F2LVW5	NADH dehydrogenase (Ubiquinone) 1 alpha subcomplex 9 OS=Sporothrix schenckii 1099-18 OX=1397361 GN=SPSK_00506 PE=4 SV=1	Regular	551.233	0	43114.9	36	9	34	25.53	12361	7435	3.87128	5459	5.1664	0.2227	Green
2758	A0A0F2M2U1_SPOSC	A0A0F2M2U1	26S proteasome regulatory subunit N8 OS=Sporothrix schenckii 1099-18 OX=1397361 GN=SPSK_00290 PE=4 SV=1	Regular	563.545	0	41084	35	9	43	21.26	13063	7750	3.8893	6569	5.3853	0.2212	Green
7783	A0A0F2LXH9_SPOSC	A0A0F2LXH9	Tyrosine 3-monooxygenase/tryptophan 5-monooxygenase activation protein OS=Sporothrix schenckii 1099-18 OX=1397361 GN=SPSK_05465 PE=3 SV=1	Regular	677.423	0	31396	52	10	32	39.21	34812	10110.1	4.00476	9158	7.0252	0.2206	Green	3559
1812	A0A0F2MB74_SPOSC	A0A0F2MB74	Uncharacterized protein OS=Sporothrix schenckii 1099-18 OX=1397361 GN=SPSK_02668 PE=4 SV=1	Regular	806.733	0	30583.7	29	11	32	47.22	13242	10263	4.01127	4317	7.1315	0.2181	Green
503	A0A0F2M791_SPOSC	A0A0F2M791	Uncharacterized protein OS=Sporothrix schenckii 1099-18 OX=1397361 GN=SPSK_09636 PE=4 SV=1	Regular	597.317	0	33122.2	29	3	15	19.02	9903	9473	3.97649	2708	6.5825	0.218	Green
8607	A0A0F2M126_SPOSC	A0A0F2M126	Branched-chain-amino-acid aminotransferase OS=Sporothrix schenckii 1099-18 OX=1397361 GN=SPSK_03401 PE=3 SV=1	Regular	419.041	0	47436.9	33	13	40	24.65	11078	6586	3.81862	4943	4.5764	0.2171	Green
2762	A0A0F2M9L7_SPOSC	A0A0F2M9L7	Small subunit ribosomal protein S28e OS=Sporothrix schenckii 1099-18 OX=1397361 GN=SPSK_10962 PE=3 SV=1	Regular	2783.99	0	7839.05	55	7	6	52.94	67603	39597	4.59766	51876	27.5148	0.2157	Green
1375	A0A0F2M1Y2_SPOSC	A0A0F2M1Y2	Uncharacterized protein OS=Sporothrix schenckii 1099-18 OX=1397361 GN=SPSK_03561 PE=4 SV=1	Regular	279.063	0.39	32373.3	9	3	26	8.45	6844	9559.5	3.98044	1869	6.6426	0.215	Green
121	A0A0F2LR49_SPOSC	A0A0F2LR49	Sec14 cytosolic factor OS=Sporothrix schenckii 1099-18 OX=1397361 GN=SPSK_00537 PE=4 SV=1	Regular	250.136	0.36	39414.5	19	6	32	10.54	10354	7847	3.8947	3560	5.4527	0.2149	Green
5027	A0A0F2M1E6_SPOSC	A0A0F2M1E6	Alpha_alpha-trehalose-phosphate synthase (UDP-forming) OS=Sporothrix schenckii 1099-18 OX=1397361 GN=SPSK_04197 PE=4 SV=1	Regular	253.566	0.37	62346.5	37	11	47	15.94	11524	4955	3.69504	4632	3.4431	0.2147	Green
5454	A0A0F2LYY4_SPOSC	A0A0F2LYY4	V-type H+-transporting ATPase 54 kD subunit OS=Sporothrix schenckii 1099-18 OX=1397361 GN=SPSK_00772 PE=4 SV=1	Regular	309.676	0.21	56129.9	35	16	42	15.53	14083	5445	3.736	4469	3.7836	0.2124	Green
6628	A0A0F2MEV4_SPOSC	A0A0F2MEV4	Eukaryotic translation initiation factor 3 subunit H OS=Sporothrix schenckii 1099-18 OX=1397361 GN=SPSK_07685 PE=3 SV=1	Regular	345.709	0	40875.2	30	12	28	15.32	12600	7466	3.87309	4672	5.1879	0.2121	Green
9944	A0A0F2LQK8_SPOSC	A0A0F2LQK8	UDP-N-acetylglucosamine pyrophosphorylase OS=Sporothrix schenckii 1099-18 OX=1397361 GN=SPSK_00033 PE=4 SV=1	Regular	741.535	0	52465.6	58	13	43	29.63	15330	5793	3.7629	6601	4.0254	0.2112	Green
6058	A0A0F2MAA4_SPOSC	A0A0F2MAA4	Uncharacterized protein OS=Sporothrix schenckii 1099-18 OX=1397361 GN=SPSK_02649 PE=4 SV=1	Regular	528.508	0	32329.2	21	5	23	14.98	22861	9396	3.97294	7183	6.529	0.2111	Green
3312	A0A0F2MEQ0_SPOSC	A0A0F2MEQ0	Uncharacterized protein OS=Sporothrix schenckii 1099-18 OX=1397361 GN=SPSK_02725 PE=3 SV=1	Regular	897.322	0	23681.6	26	6	14	23.33	19279	12788	4.1068	13170	8.886	0.2104	Green
9602	A0A0F2LT79_SPOSC	A0A0F2LT79	Uncharacterized protein OS=Sporothrix schenckii 1099-18 OX=1397361 GN=SPSK_05355 PE=4 SV=1	Regular	229.429	0.68	40180.3	20	5	32	18.72	9465	7503	3.87523	2691	5.2136	0.2095	Green
8002	A0A0F2MKR7_SPOSC	A0A0F2MKR7	Glucanase b OS=Sporothrix schenckii 1099-18 OX=1397361 GN=SPSK_10770 PE=4 SV=1	Regular	618.362	0	42389.5	47	10	23	33.59	14675	7060	3.8488	6524	4.9058	0.208	Green
8137	A0A0F2M6T8_SPOSC	A0A0F2M6T8	Isovaleryl-CoA dehydrogenase OS=Sporothrix schenckii 1099-18 OX=1397361 GN=SPSK_09209 PE=3 SV=1	Regular	512.093	0	48173	34	8	37	24.61	7542	6178	3.79085	5202	4.2929	0.2068	Green
4354	A0A0F2LYR4_SPOSC	A0A0F2LYR4	Malonate-semialdehyde dehydrogenase (Acetylating) OS=Sporothrix schenckii 1099-18 OX=1397361 GN=SPSK_03220 PE=4 SV=1	Regular	354.555	0	62012.4	35	9	47	15.13	7086	4788	3.68015	4023	3.327	0.2063	Green
2646	A0A0F2MLZ5_SPOSC	A0A0F2MLZ5	Large subunit ribosomal protein L8e OS=Sporothrix schenckii 1099-18 OX=1397361 GN=SPSK_06461 PE=4 SV=1	Regular	950.634	0	27573.9	48	9	18	36.61	23224	10758	4.03173	10065	7.4754	0.2061	Green
4926	A0A0F2M095_SPOSC	A0A0F2M095	Uncharacterized protein OS=Sporothrix schenckii 1099-18 OX=1397361 GN=SPSK_00743 PE=4 SV=1	Regular	241.583	0.53	64583.6	28	8	57	8.29	8766	4593	3.6621	2808	3.1915	0.2061	Green
387	A0A0F2LUD3_SPOSC	A0A0F2LUD3	Integral ER membrane protein Scs2 OS=Sporothrix schenckii 1099-18 OX=1397361 GN=SPSK_05285 PE=4 SV=1	Regular	444.028	0	36536.4	28	8	29	20.77	10270	8100	3.90849	2602	5.6285	0.2056	Green
6008	A0A0F2LY38_SPOSC	A0A0F2LY38	Uncharacterized protein OS=Sporothrix schenckii 1099-18 OX=1397361 GN=SPSK_05281 PE=4 SV=1	Regular	345.526	0	45182.6	42	6	30	18.62	8717	6535	3.81525	5966	4.541	0.2052	Green
8509	A0A0F2LXZ8_SPOSC	A0A0F2LXZ8	Eukaryotic translation initiation factor 6 OS=Sporothrix schenckii 1099-18 OX=1397361 GN=TIF6 PE=3 SV=1	Regular	640.744	0	26505.8	24	4	15	22.36	59299	11116.5	4.04597	6680	7.7245	0.2047	Green
1315	A0A0F2MFM8_SPOSC	A0A0F2MFM8	Small subunit ribosomal protein S20e OS=Sporothrix schenckii 1099-18 OX=1397361 GN=SPSK_08048 PE=3 SV=1	Regular	2583.97	0	13277.4	30	4	11	39.66	28554	21975	4.34193	17252	15.2698	0.2027	Green
8620	A0A0F2LYF8_SPOSC	A0A0F2LYF8	GMP synthase (Glutamine-hydrolysing) OS=Sporothrix schenckii 1099-18 OX=1397361 GN=SPSK_01074 PE=4 SV=1	Regular	261.824	0.38	54119	31	11	45	9	8943	5360	3.72916	2815	3.7245	0.2016	Green
4443	A0A0F2MBF1_SPOSC	A0A0F2MBF1	SNARE docking complex subunit OS=Sporothrix schenckii 1099-18 OX=1397361 GN=SPSK_08623 PE=3 SV=1	Regular	172.583	1.84	79823.1	21	7	48	11.9	4879	3570	3.55267	2752	2.4807	0.198	Green
9295	A0A0F2MB87_SPOSC	A0A0F2MB87	Uncharacterized protein OS=Sporothrix schenckii 1099-18 OX=1397361 GN=SPSK_02067 PE=4 SV=1	Regular	1504.14	0	8326.35	10	1	7	18.42	11497	33777	4.52862	4743	23.4707	0.1954	Green
3413	A0A0F2M1L5_SPOSC	A0A0F2M1L5	Uncharacterized protein OS=Sporothrix schenckii 1099-18 OX=1397361 GN=SPSK_10985 PE=4 SV=1	Regular	255.978	0.37	55043.1	40	15	39	18.15	15645	5063	3.70441	11039	3.5181	0.1936	Green
2232	A0A0F2M507_SPOSC	A0A0F2M507	Electron transfer flavoprotein alpha subunit OS=Sporothrix schenckii 1099-18 OX=1397361 GN=SPSK_09535 PE=4 SV=1	Regular	611.345	0	35009.9	37	10	27	53.08	10151	7915	3.89845	3205	5.4999	0.1926	Green
1159	A0A0F2MJF3_SPOSC	A0A0F2MJF3	Protein transport protein SEC61 subunit alpha OS=Sporothrix schenckii 1099-18 OX=1397361 GN=SPSK_06140 PE=3 SV=1	Regular	236.587	0.52	52193.4	15	3	34	6.11	5447	5256	3.72066	4465	3.6522	0.1906	Green
4780	A0A0F2LUZ6_SPOSC	A0A0F2LUZ6	Vesicle-fusing ATPase OS=Sporothrix schenckii 1099-18 OX=1397361 GN=SPSK_10361 PE=4 SV=1	Regular	321.726	0.21	87435.4	40	20	68	12.07	11961	3132	3.49582	4537	2.1763	0.1903	Green
2717	A0A0F2MHE9_SPOSC	A0A0F2MHE9	Protein transport protein SEC61 subunit beta OS=Sporothrix schenckii 1099-18 OX=1397361 GN=SPSK_06670 PE=4 SV=1	Regular	1135.38	0	14924.9	26	5	12	40.43	24817	18277	4.2619	5452	12.7002	0.1895	Green
7905	A0A0F2LWF2_SPOSC	A0A0F2LWF2	3-hydroxyisobutyrate dehydrogenase OS=Sporothrix schenckii 1099-18 OX=1397361 GN=SPSK_05342 PE=3 SV=1	Regular	541.333	0	35571.8	44	10	28	41.47	23743	7561	3.87858	3673	5.2539	0.1869	Green
6297	A0A0F2LVF1_SPOSC	A0A0F2LVF1	2-oxoglutarate dehydrogenase E2 component (Dihydrolipoamide succinyltransferase) OS=Sporothrix schenckii 1099-18 OX=1397361 GN=SPSK_00516 PE=4 SV=1	Regular	373.157	0	47526.6	29	10	40	11.52	8588	5617	3.7495	3691	3.9031	0.1855	Green
8887	A0A0F2M315_SPOSC	A0A0F2M315	Phospho-2-dehydro-3-deoxyheptonate aldolase OS=Sporothrix schenckii 1099-18 OX=1397361 GN=SPSK_03396 PE=3 SV=1	Regular	622.261	0	40389	24	7	32	28.76	11234	6595.6	3.81925	4475	4.5831	0.1851	Green	8875
2962	A0A0F2LUL1_SPOSC	A0A0F2LUL1	Coatomer subunit epsilon OS=Sporothrix schenckii 1099-18 OX=1397361 GN=SPSK_05443 PE=3 SV=1	Regular	677.503	0	31367.1	31	7	21	26.53	10618	8483	3.92855	3326	5.8946	0.1849	Green
6189	A0A0F2MBZ1_SPOSC	A0A0F2MBZ1	Uncharacterized protein OS=Sporothrix schenckii 1099-18 OX=1397361 GN=SPSK_01771 PE=3 SV=1	Regular	325.45	0	36573.8	24	9	31	19.88	12871	7256	3.8607	4308	5.042	0.1844	Green
2472	A0A0F2M463_SPOSC	A0A0F2M463	Alpha-soluble NSF attachment protein OS=Sporothrix schenckii 1099-18 OX=1397361 GN=SPSK_00305 PE=4 SV=1	Regular	916.63	0	31894.7	52	14	29	49.82	24496	8295	3.91882	11201	5.764	0.1838	Green
6509	A0A0F2M1H9_SPOSC	A0A0F2M1H9	V-type proton ATPase subunit C OS=Sporothrix schenckii 1099-18 OX=1397361 GN=SPSK_03285 PE=3 SV=1	Regular	292.477	0.2	44702.7	42	11	39	21.27	16612	5914	3.77188	5725	4.1095	0.1837	Green
3969	A0A0F2M5M6_SPOSC	A0A0F2M5M6	40S ribosomal protein S6 OS=Sporothrix schenckii 1099-18 OX=1397361 GN=SPSK_09576 PE=3 SV=1	Regular	483.639	0	28351.9	51	10	26	35.48	31044	9296	3.9683	12430	6.4595	0.1831	Green
3790	A0A0F2LYD2_SPOSC	A0A0F2LYD2	Squalene monooxygenase OS=Sporothrix schenckii 1099-18 OX=1397361 GN=SPSK_03260 PE=4 SV=1	Regular	222.83	0.83	60049	28	14	44	13.2	7449	4382	3.64167	2616	3.0449	0.1828	Green
10187	A0A0F2MGW8_SPOSC	A0A0F2MGW8	Peroxiredoxin (Alkyl hydroperoxide reductase subunit C) OS=Sporothrix schenckii 1099-18 OX=1397361 GN=SPSK_01912 PE=4 SV=1	Regular	438.285	0	20709.5	11	4	13	16.15	8990	12699	4.10377	2886	8.8242	0.1827	Green
4230	A0A0F2M0D4_SPOSC	A0A0F2M0D4	40S ribosomal protein S13 OS=Sporothrix schenckii 1099-18 OX=1397361 GN=SPSK_00865 PE=3 SV=1	Regular	2010.79	0	16942.8	50	9	15	47.02	61351	15506	4.1905	32373	10.7747	0.1826	Green
7744	A0A0F2MA54_SPOSC	A0A0F2MA54	40S ribosomal protein S12 OS=Sporothrix schenckii 1099-18 OX=1397361 GN=SPSK_09873 PE=3 SV=1	Regular	1359.55	0	18036.4	61	12	14	55.06	32519	14537	4.16247	12811	10.1013	0.1822	Green
3792	A0A0F2LYF3_SPOSC	A0A0F2LYF3	Uncharacterized protein OS=Sporothrix schenckii 1099-18 OX=1397361 GN=SPSK_03538 PE=4 SV=1	Regular	316.229	0.21	18512.7	7	1	15	8.67	4716	14148	4.1507	1697	9.831	0.182	Green
475	A0A0F2MGQ7_SPOSC	A0A0F2MGQ7	Sorbitol/xylulose reductase Sou1 OS=Sporothrix schenckii 1099-18 OX=1397361 GN=SPSK_07897 PE=4 SV=1	Regular	1222.06	0	28468.9	42	8	23	36.09	17175	9184	3.96303	6080	6.3817	0.1817	Green
2226	A0A0F2MAG1_SPOSC	A0A0F2MAG1	Proteasome subunit alpha type OS=Sporothrix schenckii 1099-18 OX=1397361 GN=SPSK_02677 PE=3 SV=1	Regular	703.399	0	29498.1	14	6	30	30.77	10011	8766	3.9428	1940	6.0912	0.1797	Green
229	A0A0F2LVZ7_SPOSC	A0A0F2LVZ7	Arp2/3 complex 34 kDa subunit OS=Sporothrix schenckii 1099-18 OX=1397361 GN=SPSK_00820 PE=3 SV=1	Regular	396.757	0	41063.5	26	9	36	17.88	9136	6290	3.79865	5035	4.3707	0.1795	Green
9644	A0A0F2M9I9_SPOSC	A0A0F2M9I9	Vacuolar protein sorting-associated protein 45 OS=Sporothrix schenckii 1099-18 OX=1397361 GN=SPSK_02341 PE=3 SV=1	Regular	165.872	1.94	68875.2	30	11	58	9.15	19391	3735	3.57229	3947	2.5953	0.1788	Green
6237	A0A0F2MC46_SPOSC	A0A0F2MC46	Uncharacterized protein OS=Sporothrix schenckii 1099-18 OX=1397361 GN=SPSK_02566 PE=4 SV=1	Regular	213.574	1.44	41098.3	8	3	20	9.6	6242	6242	3.79532	990	4.3374	0.1783	Green
4788	A0A0F2M5F6_SPOSC	A0A0F2M5F6	Uncharacterized protein OS=Sporothrix schenckii 1099-18 OX=1397361 GN=SPSK_09624 PE=4 SV=1	Regular	1592.57	0	23158.2	41	7	22	60.55	14813	10907	4.03771	7992	7.579	0.1755	Green
8019	A0A0F2MBV9_SPOSC	A0A0F2MBV9	Uncharacterized protein OS=Sporothrix schenckii 1099-18 OX=1397361 GN=SPSK_02764 PE=4 SV=1	Regular	1291.9	0	18872.5	30	7	21	42.01	16899	13285	4.12336	4314	9.2314	0.1742	Green
4148	A0A0F2LRR6_SPOSC	A0A0F2LRR6	Rho GDP-dissociation inhibitor OS=Sporothrix schenckii 1099-18 OX=1397361 GN=SPSK_05493 PE=4 SV=1	Regular	232.389	0.52	27707.1	12	7	33	5.18	6322	9006	3.95453	1800	6.258	0.1734	Green
10012	A0A0F2MK42_SPOSC	A0A0F2MK42	Suppressor of G2 allele of SKP1 OS=Sporothrix schenckii 1099-18 OX=1397361 GN=SPSK_06242 PE=4 SV=1	Regular	299.319	0.2	52732.6	26	9	40	9.22	13405	4712	3.67321	4298	3.2742	0.1727	Green
8937	A0A0F2MJV4_SPOSC	A0A0F2MJV4	Sterol 24-C-methyltransferase OS=Sporothrix schenckii 1099-18 OX=1397361 GN=SPSK_06653 PE=3 SV=1	Regular	977.493	0	21237.3	31	7	18	42.11	14244	11691	4.06785	6752	8.1237	0.1725	Green
9409	A0A0F2MNT1_SPOSC	A0A0F2MNT1	Pentachlorophenol 4-monooxygenase OS=Sporothrix schenckii 1099-18 OX=1397361 GN=SPSK_06148 PE=4 SV=1	Regular	182.124	1.6	65455.6	22	13	48	7.99	14297	3792	3.57887	3681	2.635	0.1725	Green
6097	A0A0F2MHZ8_SPOSC	A0A0F2MHZ8	6_7-dimethyl-8-ribityllumazine synthase OS=Sporothrix schenckii 1099-18 OX=1397361 GN=SPSK_07921 PE=3 SV=1	Regular	772.469	0	21585.5	18	3	12	30.24	11314	11314	4.05362	3985	7.8618	0.1697	Green
9811	A0A0F2MHK1_SPOSC	A0A0F2MHK1	ATPase GET3 OS=Sporothrix schenckii 1099-18 OX=1397361 GN=GET3 PE=3 SV=1	Regular	578.711	0	38871.2	29	7	19	13.48	9343	6188	3.79155	3434	4.2999	0.1671	Green
3880	A0A0F2MEE2_SPOSC	A0A0F2MEE2	Large subunit ribosomal protein L27Ae OS=Sporothrix schenckii 1099-18 OX=1397361 GN=SPSK_07900 PE=3 SV=1	Regular	975.75	0	16942.8	37	4	13	24.16	66900	14133	4.15023	13813	9.8206	0.1664	Green
10108	A0A0F2MH55_SPOSC	A0A0F2MH55	Altered inheritance of mitochondria protein 24_ mitochondrial OS=Sporothrix schenckii 1099-18 OX=1397361 GN=SPSK_07535 PE=3 SV=1	Regular	182.754	1.61	47749	23	11	36	13.29	7068	5016	3.70036	3485	3.4855	0.1664	Green
5098	A0A0F2M991_SPOSC	A0A0F2M991	S-phase kinase-associated protein 1 OS=Sporothrix schenckii 1099-18 OX=1397361 GN=SPSK_09816 PE=3 SV=1	Regular	478.08	0	22432.3	16	7	18	30.41	11973	10627	4.02641	2512	7.3844	0.1656	Green
4389	A0A0F2M9E8_SPOSC	A0A0F2M9E8	Enoyl-CoA hydratase OS=Sporothrix schenckii 1099-18 OX=1397361 GN=SPSK_09558 PE=4 SV=1	Regular	1459.07	0	31815.5	72	18	27	59.04	17649	7460	3.87274	8006	5.1837	0.1649	Green
4202	A0A0F2MAM7_SPOSC	A0A0F2MAM7	Uncharacterized protein OS=Sporothrix schenckii 1099-18 OX=1397361 GN=SPSK_09424 PE=4 SV=1	Regular	546.484	0	39219.8	34	7	35	24.12	10159	5979	3.77663	5675	4.1546	0.1629	Green
5426	A0A0F2MD87_SPOSC	A0A0F2MD87	Histone H2A OS=Sporothrix schenckii 1099-18 OX=1397361 GN=SPSK_02599 PE=3 SV=1	Regular	673.267	0	28393.7	16	4	19	12.11	8397	8185	3.91302	6995	5.6875	0.1615	Green	701
4626	A0A0F2MHR6_SPOSC	A0A0F2MHR6	GPI anchored cell wall protein OS=Sporothrix schenckii 1099-18 OX=1397361 GN=SPSK_06598 PE=4 SV=1	Regular	256.893	0.37	24114.7	13	2	11	6.69	3748	9525	3.97886	1551	6.6186	0.1596	Green
869	A0A0F2M7B6_SPOSC	A0A0F2M7B6	Glutathione S-transferase OS=Sporothrix schenckii 1099-18 OX=1397361 GN=SPSK_09690 PE=4 SV=1	Regular	316.811	0.21	31368.5	28	9	26	23.49	12018	7285	3.86243	3146	5.0621	0.1588	Green
8342	A0A0F2M3X5_SPOSC	A0A0F2M3X5	Uncharacterized protein OS=Sporothrix schenckii 1099-18 OX=1397361 GN=SPSK_04178 PE=3 SV=1	Regular	270.016	0.38	45540.6	46	12	41	19.29	19784	4998	3.6988	8092	3.473	0.1582	Green
10128	A0A0F2MNF9_SPOSC	A0A0F2MNF9	Carboxymethylenebutenolidase OS=Sporothrix schenckii 1099-18 OX=1397361 GN=SPSK_06369 PE=4 SV=1	Regular	837.169	0	27574.4	40	8	23	41.73	19847	8185	3.91302	6749	5.6875	0.1568	Green
5216	A0A0F2MAG5_SPOSC	A0A0F2MAG5	Phosphoserine aminotransferase OS=Sporothrix schenckii 1099-18 OX=1397361 GN=SPSK_02512 PE=3 SV=1	Regular	414.571	0	46407.9	38	13	38	27.46	13204	4827	3.68368	3537	3.3541	0.1557	Green
5283	A0A0F2M088_SPOSC	A0A0F2M088	S4 domain containing protein OS=Sporothrix schenckii 1099-18 OX=1397361 GN=SPSK_03333 PE=4 SV=1	Regular	251.74	0.37	47880.6	22	9	35	13.37	7208	4667	3.66904	2063	3.243	0.1553	Green
7096	A0A0F2M0E9_SPOSC	A0A0F2M0E9	S-adenosylmethionine synthase OS=Sporothrix schenckii 1099-18 OX=1397361 GN=SPSK_00795 PE=3 SV=1	Regular	249.3	0.54	48031.9	21	6	33	10.25	6781	4620	3.66464	4845	3.2103	0.1542	Green
5416	A0A0F2LUN8_SPOSC	A0A0F2LUN8	Uncharacterized protein OS=Sporothrix schenckii 1099-18 OX=1397361 GN=SPSK_01168 PE=4 SV=1	Regular	775.691	0	28083.4	44	5	27	26.91	23652	7863.87	3.89564	15761	5.4644	0.1535	Green	6404
3388	A0A0F2MCH3_SPOSC	A0A0F2MCH3	Cofilin OS=Sporothrix schenckii 1099-18 OX=1397361 GN=SPSK_01891 PE=3 SV=1	Regular	1871.86	0	16850.8	27	4	9	29.14	14637	13089	4.11691	4927	9.0952	0.1533	Green
6390	A0A0F2MC68_SPOSC	A0A0F2MC68	Survival factor 1 OS=Sporothrix schenckii 1099-18 OX=1397361 GN=SPSK_09285 PE=4 SV=1	Regular	197.997	1.54	43838	13	6	33	7.05	5177	4986	3.69775	1441	3.4646	0.1519	Green
3191	A0A0F2LQP0_SPOSC	A0A0F2LQP0	Thioredoxin reductase OS=Sporothrix schenckii 1099-18 OX=1397361 GN=SPSK_00043 PE=3 SV=1	Regular	331.632	0	37291.2	22	6	23	10.09	5682	5731.5	3.75827	2692	3.9827	0.1485	Green
2101	A0A0F2MNR4_SPOSC	A0A0F2MNR4	Inorganic pyrophosphatase OS=Sporothrix schenckii 1099-18 OX=1397361 GN=SPSK_06265 PE=4 SV=1	Regular	239.916	0.52	51151.7	32	16	32	14.32	13097	4169	3.62003	4046	2.8969	0.1482	Green
6818	A0A0F2MEG3_SPOSC	A0A0F2MEG3	Microtubule-associated protein_ RP/EB family OS=Sporothrix schenckii 1099-18 OX=1397361 GN=SPSK_02626 PE=4 SV=1	Regular	446.845	0	33660.1	24	8	29	27.8	8111	6309	3.79996	2213	4.3839	0.1476	Green
2888	A0A0F2M3J2_SPOSC	A0A0F2M3J2	Uncharacterized protein OS=Sporothrix schenckii 1099-18 OX=1397361 GN=SPSK_03578 PE=4 SV=1	Regular	254.53	0.37	26449.4	18	5	18	10.7	6679	7917	3.89856	2538	5.5013	0.1455	Green
8670	A0A0F2M609_SPOSC	A0A0F2M609	Actin-like protein 2 OS=Sporothrix schenckii 1099-18 OX=1397361 GN=SPSK_09260 PE=3 SV=1	Regular	443.649	0	44386	33	7	36	17.44	8863	4718	3.67376	6558	3.2784	0.1455	Green
715	A0A0F2MHM6_SPOSC	A0A0F2MHM6	Actin-related protein 2/3 complex subunit OS=Sporothrix schenckii 1099-18 OX=1397361 GN=SPSK_06384 PE=3 SV=1	Regular	661.6	0	40193	29	11	30	15.07	7392	5181	3.71441	4865	3.6001	0.1447	Green
8639	A0A0F2LWQ7_SPOSC	A0A0F2LWQ7	Pre-mRNA-processing factor 19 OS=Sporothrix schenckii 1099-18 OX=1397361 GN=SPSK_03335 PE=4 SV=1	Regular	187.971	1.64	51056.6	18	7	32	8.07	3626	4074	3.61002	2385	2.8309	0.1445	Green
4474	A0A0F2MI36_SPOSC	A0A0F2MI36	Serine/threonine-protein phosphatase OS=Sporothrix schenckii 1099-18 OX=1397361 GN=SPSK_07689 PE=3 SV=1	Regular	527.495	0	40427.2	26	8	28	28.78	8857	5119	3.70919	4040	3.557	0.1438	Green
5839	A0A0F2MC10_SPOSC	A0A0F2MC10	Rab family_ other OS=Sporothrix schenckii 1099-18 OX=1397361 GN=SPSK_01923 PE=4 SV=1	Regular	733.256	0	23894	34	13	22	44.55	15651	8653.06	3.93717	5353	6.0128	0.1437	Green	7208
9651	A0A0F2M568_SPOSC	A0A0F2M568	Arf/Sar family_ other OS=Sporothrix schenckii 1099-18 OX=1397361 GN=SPSK_09607 PE=3 SV=1	Regular	1117.37	0	20947	29	9	17	33.15	15737	9834	3.99273	5805	6.8334	0.1431	Green
5683	A0A0F2MA80_SPOSC	A0A0F2MA80	Uncharacterized protein OS=Sporothrix schenckii 1099-18 OX=1397361 GN=SPSK_10965 PE=4 SV=1	Regular	830.976	0	36789.5	19	6	27	18.07	6305	5543	3.74374	2463	3.8517	0.1417	Green
3219	A0A0F2MLC3_SPOSC	A0A0F2MLC3	Adenosine kinase OS=Sporothrix schenckii 1099-18 OX=1397361 GN=SPSK_06388 PE=4 SV=1	Regular	631.779	0	38515.7	26	7	22	21.67	7149	5281	3.72272	2774	3.6696	0.1413	Green
3737	A0A0F2M705_SPOSC	A0A0F2M705	Rab family_ other OS=Sporothrix schenckii 1099-18 OX=1397361 GN=SPSK_00321 PE=4 SV=1	Regular	1009.72	0	24142.3	20	6	17	37.73	10964	8361	3.92226	7209	5.8098	0.1403	Green
8881	A0A0F2M669_SPOSC	A0A0F2M669	Isoflavone reductase family protein OS=Sporothrix schenckii 1099-18 OX=1397361 GN=SPSK_09604 PE=4 SV=1	Regular	303.291	0.2	34496.3	20	6	24	21.14	6876	5805	3.7638	1760	4.0337	0.1391	Green
7733	A0A0F2M5L4_SPOSC	A0A0F2M5L4	Uncharacterized protein OS=Sporothrix schenckii 1099-18 OX=1397361 GN=SPSK_09035 PE=4 SV=1	Regular	307.72	0.21	60186	45	10	50	18.05	6903	3322	3.5214	4340	2.3084	0.1389	Green
5849	A0A0F2MIN7_SPOSC	A0A0F2MIN7	Alcohol dehydrogenase (NADP+) OS=Sporothrix schenckii 1099-18 OX=1397361 GN=SPSK_06513 PE=4 SV=1	Regular	252.308	0.37	33663	36	9	22	22.33	14311	5899	3.77078	5815	4.099	0.138	Green
9949	A0A0F2MC87_SPOSC	A0A0F2MC87	F-type H+-transporting ATPase oligomycin sensitivity conferral protein OS=Sporothrix schenckii 1099-18 OX=1397361 GN=SPSK_01914 PE=3 SV=1	Regular	371.613	0	24103.9	32	8	21	25.64	11877	8186	3.91307	4671	5.6882	0.1371	Green
7073	A0A0F2MGP8_SPOSC	A0A0F2MGP8	Uncharacterized protein OS=Sporothrix schenckii 1099-18 OX=1397361 GN=SPSK_01936 PE=4 SV=1	Regular	479.611	0	24274.8	13	3	18	10.57	5992	8128.5	3.91001	2458	5.6483	0.1371	Green
3879	A0A0F2M666_SPOSC	A0A0F2M666	Protein transport protein SEC13 OS=Sporothrix schenckii 1099-18 OX=1397361 GN=SPSK_09662 PE=3 SV=1	Regular	459	0	32296	33	6	25	26.26	9827	6042	3.78118	7492	4.1984	0.1356	Green
811	A0A0F2LY11_SPOSC	A0A0F2LY11	Eukaryotic translation initiation factor 3 subunit G OS=Sporothrix schenckii 1099-18 OX=1397361 GN=TIF35 PE=3 SV=1	Regular	257.96	0.37	33344.3	23	8	40	7.84	6855	5692.5	3.7553	2699	3.9556	0.1319	Green
2739	A0A0F2MAB3_SPOSC	A0A0F2MAB3	Capping protein (Actin filament) muscle Z-line_ beta OS=Sporothrix schenckii 1099-18 OX=1397361 GN=SPSK_09572 PE=4 SV=1	Regular	534.861	0	31880.4	16	7	31	32.65	5830	5935.5	3.77346	2066	4.1244	0.1315	Green
4641	A0A0F2LS14_SPOSC	A0A0F2LS14	Proteasome subunit beta type OS=Sporothrix schenckii 1099-18 OX=1397361 GN=SPSK_05485 PE=3 SV=1	Regular	258.1	0.37	28950.6	15	5	26	20.38	7080	6531	3.81498	1800	4.5382	0.1314	Green
719	A0A0F2LRU0_SPOSC	A0A0F2LRU0	APSES domain containing protein OS=Sporothrix schenckii 1099-18 OX=1397361 GN=SPSK_05217 PE=4 SV=1	Regular	222.341	0.83	46565.7	15	6	48	8.39	4794	4045.5	3.60697	2063	2.8111	0.1309	Green
41	A0A0F2M3Y3_SPOSC	A0A0F2M3Y3	Uncharacterized protein OS=Sporothrix schenckii 1099-18 OX=1397361 GN=SPSK_04402 PE=4 SV=1	Regular	224.605	0.83	36733.4	26	8	26	6.4	7366	5115	3.70885	3176	3.5543	0.1306	Green
6776	A0A0F2MEM1_SPOSC	A0A0F2MEM1	Phosphoribosylaminoimidazole carboxylase OS=Sporothrix schenckii 1099-18 OX=1397361 GN=SPSK_07276 PE=3 SV=1	Regular	247.511	0.54	65831.9	30	9	39	9.98	6712	2828	3.45148	2876	1.9651	0.1294	Green
7443	A0A0F2MAY9_SPOSC	A0A0F2MAY9	Uncharacterized protein OS=Sporothrix schenckii 1099-18 OX=1397361 GN=SPSK_01723 PE=4 SV=1	Regular	410.461	0	47898.3	48	15	40	24.28	10685	3881	3.58894	6679	2.6968	0.1292	Green
1458	A0A0F2M7E8_SPOSC	A0A0F2M7E8	Small subunit ribosomal protein S23e OS=Sporothrix schenckii 1099-18 OX=1397361 GN=SPSK_09923 PE=3 SV=1	Regular	659.298	0	15998.7	23	5	15	35.86	22379	11483	4.06006	1815	7.9792	0.1277	Green
2514	A0A0F2LXG1_SPOSC	A0A0F2LXG1	2-oxoisovalerate dehydrogenase subunit alpha OS=Sporothrix schenckii 1099-18 OX=1397361 GN=SPSK_01178 PE=3 SV=1	Regular	472.195	0	43583.9	29	8	36	21.35	6672	4194	3.62263	7503	2.9143	0.127	Green
7270	A0A0F2MAR0_SPOSC	A0A0F2MAR0	Thioredoxin 1 OS=Sporothrix schenckii 1099-18 OX=1397361 GN=SPSK_02671 PE=4 SV=1	Regular	517.94	0	27704.1	24	7	21	24.44	8167	6584	3.81849	3937	4.575	0.1267	Green
2445	A0A0F2M2J5_SPOSC	A0A0F2M2J5	Proteasome subunit beta type OS=Sporothrix schenckii 1099-18 OX=1397361 GN=SPSK_03431 PE=3 SV=1	Regular	327.352	0	32990.1	22	7	26	18.27	7535	5448	3.73624	2589	3.7857	0.1249	Green
2147	A0A0F2M2E7_SPOSC	A0A0F2M2E7	Histone H4 OS=Sporothrix schenckii 1099-18 OX=1397361 GN=SPSK_00345 PE=3 SV=1	Regular	10249.2	0	11356.3	80	11	11	66.02	211750	15706.6	4.19608	31393	10.9141	0.1239	Green	10210
806	A0A0F2MGJ6_SPOSC	A0A0F2MGJ6	Glutamate-5-semialdehyde dehydrogenase OS=Sporothrix schenckii 1099-18 OX=1397361 GN=SPSK_07536 PE=3 SV=1	Regular	251.725	0.36	47998.5	31	11	43	17.07	6300	3661	3.5636	2706	2.5439	0.1221	Green
5479	A0A0F2LXG4_SPOSC	A0A0F2LXG4	60S ribosomal protein L36 OS=Sporothrix schenckii 1099-18 OX=1397361 GN=SPSK_05546 PE=3 SV=1	Regular	275.418	0.39	17967.7	12	3	21	5.7	10375	9717	3.98753	1694	6.7521	0.1213	Green
3121	A0A0F2MIT2_SPOSC	A0A0F2MIT2	Serine/threonine-protein phosphatase OS=Sporothrix schenckii 1099-18 OX=1397361 GN=SPSK_07591 PE=3 SV=1	Regular	308.545	0.21	37979.6	22	9	24	17.38	6830	4593	3.6621	3323	3.1915	0.1212	Green
2705	A0A0F2M7U1_SPOSC	A0A0F2M7U1	Uncharacterized protein OS=Sporothrix schenckii 1099-18 OX=1397361 GN=SPSK_09647 PE=4 SV=1	Regular	665.293	0	34658.8	30	10	27	32.34	9814	5020	3.7007	3108	3.4883	0.1209	Green
5442	A0A0F2M711_SPOSC	A0A0F2M711	Ca2+/calmodulin-dependent protein kinase OS=Sporothrix schenckii 1099-18 OX=1397361 GN=SPSK_09159 PE=4 SV=1	Regular	315.654	0.21	47810.5	22	5	40	15.26	4114	3614	3.55799	2649	2.5113	0.1201	Green
375	A0A0F2MAM6_SPOSC	A0A0F2MAM6	RNA recognition motif containing protein OS=Sporothrix schenckii 1099-18 OX=1397361 GN=SPSK_09280 PE=4 SV=1	Regular	249.257	0.54	35343.4	17	8	29	7.21	5808	4881	3.68851	2941	3.3917	0.1199	Green
8684	A0A0F2MCJ6_SPOSC	A0A0F2MCJ6	Trp repressor binding protein OS=Sporothrix schenckii 1099-18 OX=1397361 GN=SPSK_09732 PE=4 SV=1	Regular	622.912	0	21533.3	22	5	9	27.59	8453	7971	3.90151	3301	5.5388	0.1193	Green
9223	A0A0F2MD43_SPOSC	A0A0F2MD43	Large subunit ribosomal protein L27e OS=Sporothrix schenckii 1099-18 OX=1397361 GN=SPSK_01883 PE=4 SV=1	Regular	1064.3	0	15635.4	23	3	11	16.3	12280	10965	4.04001	6280	7.6193	0.1191	Green
3999	A0A0F2M3F0_SPOSC	A0A0F2M3F0	Large subunit ribosomal protein L24e OS=Sporothrix schenckii 1099-18 OX=1397361 GN=SPSK_03621 PE=4 SV=1	Regular	1677.16	0	16760.4	37	7	13	24.32	23769	10183	4.00788	9915	7.0759	0.1186	Green
524	A0A0F2MGA6_SPOSC	A0A0F2MGA6	Uncharacterized protein OS=Sporothrix schenckii 1099-18 OX=1397361 GN=SPSK_07792 PE=4 SV=1	Regular	330.916	0	32849.4	15	4	21	12.63	3938	5196	3.71567	1549	3.6106	0.1186	Green
1722	A0A0F2MCN0_SPOSC	A0A0F2MCN0	Hit family protein 1 OS=Sporothrix schenckii 1099-18 OX=1397361 GN=SPSK_01917 PE=4 SV=1	Regular	1799.78	0	16206.8	19	4	12	39.44	7712	10512	4.02169	4061	7.3045	0.1184	Green
90	A0A0F2LW72_SPOSC	A0A0F2LW72	Large subunit ribosomal protein L38e OS=Sporothrix schenckii 1099-18 OX=1397361 GN=SPSK_05635 PE=3 SV=1	Regular	2513.03	0	11705.3	34	3	11	28.71	38888	14540	4.16256	10873	10.1034	0.1183	Green
9392	A0A0F2MJ54_SPOSC	A0A0F2MJ54	Farnesyl diphosphate synthase OS=Sporothrix schenckii 1099-18 OX=1397361 GN=SPSK_06442 PE=3 SV=1	Regular	446.12	0	39895.9	46	14	28	33.72	18620	4246	3.62798	6045	2.9504	0.1177	Green
9455	A0A0F2MH42_SPOSC	A0A0F2MH42	Uncharacterized protein OS=Sporothrix schenckii 1099-18 OX=1397361 GN=SPSK_08039 PE=4 SV=1	Regular	468.894	0	13200.6	10	3	11	14.05	4680	12672	4.10285	1511	8.8054	0.1162	Green
5055	A0A0F2M1J8_SPOSC	A0A0F2M1J8	Thiosulfate/3-mercaptopyruvate sulfurtransferase OS=Sporothrix schenckii 1099-18 OX=1397361 GN=SPSK_03459 PE=4 SV=1	Regular	262.096	0.38	38069	20	9	39	15.5	6641	4393	3.64276	2561	3.0526	0.1162	Green
989	A0A0F2MJP7_SPOSC	A0A0F2MJP7	Large subunit ribosomal protein L34e OS=Sporothrix schenckii 1099-18 OX=1397361 GN=SPSK_07894 PE=4 SV=1	Regular	1252.05	0	13263.4	32	4	13	16.38	34595	12522	4.09767	10607	8.7012	0.1154	Green
5827	A0A0F2M9U2_SPOSC	A0A0F2M9U2	3-isopropylmalate dehydrogenase OS=Sporothrix schenckii 1099-18 OX=1397361 GN=SPSK_02487 PE=3 SV=1	Regular	219.272	0.98	38358.7	5	2	25	8.54	2856	4284	3.63185	1021	2.9768	0.1142	Green
4893	A0A0F2MAR8_SPOSC	A0A0F2MAR8	B-cell receptor-associated protein 31-like containing protein OS=Sporothrix schenckii 1099-18 OX=1397361 GN=SPSK_09618 PE=4 SV=1	Regular	604.661	0	25891.6	17	5	26	13.84	9221	6318	3.80058	3056	4.3902	0.1137	Green
3805	A0A0F2M3E5_SPOSC	A0A0F2M3E5	40S ribosomal protein S30 OS=Sporothrix schenckii 1099-18 OX=1397361 GN=SPSK_03496 PE=3 SV=1	Regular	425.602	0	20187.1	22	4	14	6.7	12341	8061	3.90639	5194	5.6014	0.1131	Green
5915	A0A0F2LSS3_SPOSC	A0A0F2LSS3	Uncharacterized protein OS=Sporothrix schenckii 1099-18 OX=1397361 GN=SPSK_05547 PE=3 SV=1	Regular	673.343	0	22709.8	28	10	20	39.5	14808	7166	3.85528	6366	4.9794	0.1131	Green
2397	A0A0F2LWG7_SPOSC	A0A0F2LWG7	Pyridoxamine 5'-phosphate oxidase OS=Sporothrix schenckii 1099-18 OX=1397361 GN=SPSK_00831 PE=4 SV=1	Regular	230.919	0.68	38331.6	3	4	25	10.26	3235	4245	3.62788	751	2.9497	0.1131	Green
8900	A0A0F2LR54_SPOSC	A0A0F2LR54	26S proteasome regulatory subunit T3 OS=Sporothrix schenckii 1099-18 OX=1397361 GN=SPSK_00531 PE=3 SV=1	Regular	312.945	0.21	46778.5	29	6	37	15.17	7285	3442	3.53681	7129	2.3917	0.1119	Green	1437 8551 8571
3703	A0A0F2M6F5_SPOSC	A0A0F2M6F5	Methylenetetrahydrofolate dehydrogenase (NAD+) OS=Sporothrix schenckii 1099-18 OX=1397361 GN=SPSK_09467 PE=4 SV=1	Regular	455.531	0	36225.3	37	7	31	17.18	11256	4440	3.64738	6530	3.0852	0.1118	Green
9547	A0A0F2MFP9_SPOSC	A0A0F2MFP9	Succinate--CoA ligase [ADP-forming] subunit alpha_ mitochondrial OS=Sporothrix schenckii 1099-18 OX=1397361 GN=SPSK_07522 PE=3 SV=1	Regular	281.639	0.39	36224.4	19	4	26	10.72	6295	4435.5	3.64694	4242	3.0821	0.1116	Green
6426	A0A0F2MAH2_SPOSC	A0A0F2MAH2	Citrate synthase OS=Sporothrix schenckii 1099-18 OX=1397361 GN=SPSK_02464 PE=3 SV=1	Regular	244.944	0.53	51790.3	29	12	39	14.77	6488	3101	3.4915	3233	2.1548	0.1116	Green
4599	A0A0F2M3T0_SPOSC	A0A0F2M3T0	Uncharacterized protein OS=Sporothrix schenckii 1099-18 OX=1397361 GN=SPSK_09149 PE=3 SV=1	Regular	192.073	1.51	48492.6	13	6	45	13.57	4135	3305	3.51917	2403	2.2965	0.1114	Green
4534	A0A0F2LZG5_SPOSC	A0A0F2LZG5	Proteasome endopeptidase complex OS=Sporothrix schenckii 1099-18 OX=1397361 GN=SPSK_04474 PE=3 SV=1	Regular	301.89	0.2	27969.7	24	8	25	19.29	9536	5676	3.75404	4743	3.9441	0.1103	Green
2458	A0A0F2M704_SPOSC	A0A0F2M704	Syntaxin 1B/2/3 OS=Sporothrix schenckii 1099-18 OX=1397361 GN=SPSK_09430 PE=4 SV=1	Regular	520.506	0	35222.1	26	6	17	12.38	7831	4501	3.65331	5430	3.1276	0.1102	Green
7745	A0A0F2MH35_SPOSC	A0A0F2MH35	Peptide-methionine (S)-S-oxide reductase OS=Sporothrix schenckii 1099-18 OX=1397361 GN=SPSK_07987 PE=3 SV=1	Regular	839.947	0	23722.3	13	4	17	21.13	5045	6667.5	3.82396	3062	4.6331	0.1099	Green
7897	A0A0F2LYS5_SPOSC	A0A0F2LYS5	Uncharacterized protein OS=Sporothrix schenckii 1099-18 OX=1397361 GN=SPSK_10612 PE=3 SV=1	Regular	150.54	2.64	67248	13	4	54	1.96	4080	2325	3.36642	2569	1.6156	0.1086	Green
785	A0A0F2MGU6_SPOSC	A0A0F2MGU6	Glutathione S-transferase OS=Sporothrix schenckii 1099-18 OX=1397361 GN=SPSK_07700 PE=4 SV=1	Regular	376.667	0	30523.3	18	9	26	26.47	9567	5071.5	3.70514	2943	3.524	0.1076	Green
9835	A0A0F2M8Y7_SPOSC	A0A0F2M8Y7	Dynein light chain OS=Sporothrix schenckii 1099-18 OX=1397361 GN=SPSK_09627 PE=4 SV=1	Regular	345.823	0	18187.1	8	2	12	18.24	5592	8388	3.92366	1238	5.8286	0.106	Green
6466	A0A0F2LVQ0_SPOSC	A0A0F2LVQ0	RNA-binding protein OS=Sporothrix schenckii 1099-18 OX=1397361 GN=SPSK_05667 PE=4 SV=1	Regular	699.985	0	12654.1	21	4	6	52.25	9244	12009	4.07951	5641	8.3447	0.1056	Green
46	A0A0F2MKR2_SPOSC	A0A0F2MKR2	Cysteine dioxygenase OS=Sporothrix schenckii 1099-18 OX=1397361 GN=SPSK_07920 PE=4 SV=1	Regular	403.958	0	25005.8	15	4	18	13.66	4903	5980.5	3.77674	2514	4.1557	0.1039	Green
8191	A0A0F2MAW9_SPOSC	A0A0F2MAW9	Xanthine phosphoribosyltransferase 1 OS=Sporothrix schenckii 1099-18 OX=1397361 GN=SPSK_02684 PE=4 SV=1	Regular	286.825	0.4	23406.7	13	4	16	27.62	6541	6379	3.80475	1505	4.4326	0.1038	Green
3559	A0A0F2MIF1_SPOSC	A0A0F2MIF1	Tyrosine 3-monooxygenase/tryptophan 5-monooxygenase activation protein OS=Sporothrix schenckii 1099-18 OX=1397361 GN=SPSK_06387 PE=3 SV=1	Regular	713.016	0	29852.4	71	15	28	36.33	58473	5002.87	3.69922	15454	3.4764	0.1038	Green	7783
4285	A0A0F2LVN3_SPOSC	A0A0F2LVN3	SH3 domain-containing protein OS=Sporothrix schenckii 1099-18 OX=1397361 GN=SPSK_05241 PE=4 SV=1	Regular	353.763	0	44063.8	35	9	43	18.94	9189	3374	3.52815	5632	2.3445	0.1033	Green
9979	A0A0F2LWW9_SPOSC	A0A0F2LWW9	Cytidine deaminase OS=Sporothrix schenckii 1099-18 OX=1397361 GN=SPSK_05571 PE=4 SV=1	Regular	384.383	0	19487.1	11	4	18	28.18	8090	7504	3.87529	1468	5.2143	0.1016	Green
7590	A0A0F2LUX1_SPOSC	A0A0F2LUX1	Uncharacterized protein OS=Sporothrix schenckii 1099-18 OX=1397361 GN=SPSK_05463 PE=4 SV=1	Regular	299.543	0.2	27304.9	12	4	17	9.88	3896	5280	3.72263	1646	3.6689	0.1002	Green
3568	A0A0F2M9C4_SPOSC	A0A0F2M9C4	F-type H+-transporting ATPase subunit epsilon OS=Sporothrix schenckii 1099-18 OX=1397361 GN=SPSK_10022 PE=4 SV=1	Regular	598.883	0	7980.08	10	1	7	21.92	5996	17988	4.25498	1442	12.4993	0.0997	Green
5389	A0A0F2M4J8_SPOSC	A0A0F2M4J8	Enoyl reductase OS=Sporothrix schenckii 1099-18 OX=1397361 GN=SPSK_00299 PE=4 SV=1	Regular	191.957	1.5	37327.8	11	6	27	14.5	7139	3826	3.58274	5306	2.6586	0.0992	Green
650	A0A0F2M014_SPOSC	A0A0F2M014	Rnp domain containing protein OS=Sporothrix schenckii 1099-18 OX=1397361 GN=SPSK_01151 PE=4 SV=1	Regular	322.616	0	37344.6	17	7	41	11.43	6661	3806	3.58047	2062	2.6447	0.0988	Green
5742	A0A0F2M133_SPOSC	A0A0F2M133	Uncharacterized protein OS=Sporothrix schenckii 1099-18 OX=1397361 GN=SPSK_03406 PE=4 SV=1	Regular	269.463	0.38	47976.2	22	11	38	14.73	4790	2912	3.46419	2087	2.0235	0.0971	Green
4332	A0A0F2MDE6_SPOSC	A0A0F2MDE6	Protein hob3 OS=Sporothrix schenckii 1099-18 OX=1397361 GN=SPSK_07640 PE=4 SV=1	Regular	409.129	0	31003	36	12	33	28.15	9453	4473	3.6506	4502	3.1082	0.0964	Green
7615	A0A0F2M247_SPOSC	A0A0F2M247	Uncharacterized protein OS=Sporothrix schenckii 1099-18 OX=1397361 GN=SPSK_04620 PE=4 SV=1	Regular	566.222	0	13501	47	6	12	25.98	49959	10249.5	4.0107	18430	7.1221	0.0962	Green
1437	A0A0F2LYP7_SPOSC	A0A0F2LYP7	26S proteasome regulatory subunit T4 OS=Sporothrix schenckii 1099-18 OX=1397361 GN=SPSK_00813 PE=3 SV=1	Regular	206.857	1.42	43957.7	24	9	46	11.54	15550	3122.96	3.49457	7499	2.1701	0.0954	Green	8551 8571 8900
8373	A0A0F2M1B8_SPOSC	A0A0F2M1B8	Uncharacterized protein OS=Sporothrix schenckii 1099-18 OX=1397361 GN=SPSK_03607 PE=4 SV=1	Regular	682.206	0	12158.9	14	3	9	40.18	8764	11239.5	4.05075	1684	7.81	0.095	Green
4163	A0A0F2LZ68_SPOSC	A0A0F2LZ68	Ubiquinone biosynthesis methyltransferase OS=Sporothrix schenckii 1099-18 OX=1397361 GN=SPSK_10372 PE=4 SV=1	Regular	256.137	0.37	26748.4	14	5	23	11.89	5349	5017.5	3.70049	2303	3.4865	0.0933	Green
3949	A0A0F2MNI8_SPOSC	A0A0F2MNI8	Uncharacterized protein OS=Sporothrix schenckii 1099-18 OX=1397361 GN=SPSK_06496 PE=4 SV=1	Regular	226.257	0.84	24688.2	9	4	15	4.57	2584	5358	3.729	1251	3.7231	0.0919	Green
9206	A0A0F2M576_SPOSC	A0A0F2M576	Ribosome biogenesis protein BRX1 OS=Sporothrix schenckii 1099-18 OX=1397361 GN=SPSK_00298 PE=4 SV=1	Regular	203.127	1.55	35709.7	15	5	32	10.58	3112	3634.5	3.56044	1880	2.5255	0.0902	Green
1658	A0A0F2LXR2_SPOSC	A0A0F2LXR2	Parafibromin OS=Sporothrix schenckii 1099-18 OX=1397361 GN=SPSK_03365 PE=4 SV=1	Regular	247.405	0.54	46209.5	22	10	45	14.08	6106	2766	3.44185	2398	1.922	0.0888	Green
5039	A0A0F2MBF9_SPOSC	A0A0F2MBF9	THO complex subunit 4 OS=Sporothrix schenckii 1099-18 OX=1397361 GN=SPSK_01722 PE=4 SV=1	Regular	327.743	0	26781	17	3	27	5.06	4427	4122	3.61511	2278	2.8643	0.0767	Green
2004	A0A0F2MFQ0_SPOSC	A0A0F2MFQ0	NADH dehydrogenase (Ubiquinone) Fe-S protein 4 OS=Sporothrix schenckii 1099-18 OX=1397361 GN=SPSK_07887 PE=4 SV=1	Regular	406.214	0	23841.2	15	6	21	16.74	5564	4608	3.66351	2135	3.202	0.0763	Green
6298	A0A0F2LXK0_SPOSC	A0A0F2LXK0	Large subunit ribosomal protein L22e OS=Sporothrix schenckii 1099-18 OX=1397361 GN=SPSK_03645 PE=4 SV=1	Regular	1467.49	0	13918.9	31	5	10	30.65	11979	7845	3.89459	4663	5.4513	0.0759	Green
489	A0A0F2MFQ3_SPOSC	A0A0F2MFQ3	Uncharacterized protein OS=Sporothrix schenckii 1099-18 OX=1397361 GN=SPSK_08008 PE=3 SV=1	Regular	392.086	0	19742.2	17	6	16	19.55	5371	5488.5	3.73945	1816	3.8138	0.0753	Green
401	A0A0F2MD50_SPOSC	A0A0F2MD50	Formyltetrahydrofolate deformylase OS=Sporothrix schenckii 1099-18 OX=1397361 GN=SPSK_01900 PE=3 SV=1	Regular	383.792	0	31455.2	13	6	23	25.09	4106	3415	3.53339	2831	2.373	0.0746	Green
4677	A0A0F2M0Y2_SPOSC	A0A0F2M0Y2	NADH dehydrogenase (Ubiquinone) 1 alpha subcomplex 2 OS=Sporothrix schenckii 1099-18 OX=1397361 GN=SPSK_03687 PE=4 SV=1	Regular	1438.54	0	10637.2	23	5	10	44.68	7589	9825	3.99233	3648	6.8271	0.0726	Green
7208	A0A0F2M816_SPOSC	A0A0F2M816	Rab family_ other OS=Sporothrix schenckii 1099-18 OX=1397361 GN=SPSK_09643 PE=4 SV=1	Regular	260.516	0.38	27442.3	17	6	25	25.67	7216	3781.94	3.57771	3445	2.628	0.0721	Green	5839
5975	A0A0F2MAR6_SPOSC	A0A0F2MAR6	Solute carrier family 25_ member 34/35 OS=Sporothrix schenckii 1099-18 OX=1397361 GN=SPSK_02644 PE=3 SV=1	Regular	281.999	0.39	34130.4	15	7	21	10.71	4873	3030	3.48144	1777	2.1055	0.0719	Green
4044	A0A0F2M386_SPOSC	A0A0F2M386	40S ribosomal protein S26 OS=Sporothrix schenckii 1099-18 OX=1397361 GN=SPSK_04501 PE=3 SV=1	Regular	1128.1	0	17064	18	6	10	41.22	5523	6021	3.77967	2808	4.1838	0.0714	Green
6680	A0A0F2MIX8_SPOSC	A0A0F2MIX8	Uncharacterized protein OS=Sporothrix schenckii 1099-18 OX=1397361 GN=SPSK_06563 PE=4 SV=1	Regular	283.2	0.39	25232.1	28	7	20	13.76	8579	4072.5	3.60986	4862	2.8299	0.0714	Green
7832	A0A0F2M9F7_SPOSC	A0A0F2M9F7	Capping protein (Actin filament) muscle Z-line_ alpha OS=Sporothrix schenckii 1099-18 OX=1397361 GN=SPSK_09549 PE=3 SV=1	Regular	422.237	0	33148	31	9	24	17.26	20966	3096	3.4908	4386	2.1513	0.0713	Green
283	A0A0F2LYH9_SPOSC	A0A0F2LYH9	D-lactate dehydrogenase (Cytochrome) OS=Sporothrix schenckii 1099-18 OX=1397361 GN=SPSK_01091 PE=4 SV=1	Regular	194.281	1.52	68116.1	28	18	49	8.69	4916	1507	3.17811	2870	1.0472	0.0713	Green
3739	A0A0F2LZG4_SPOSC	A0A0F2LZG4	Cytochrome c oxidase subunit 5b OS=Sporothrix schenckii 1099-18 OX=1397361 GN=SPSK_03566 PE=4 SV=1	Regular	368.964	0	26427.5	28	6	25	33.04	11274	3843	3.58467	2474	2.6704	0.0706	Green
9010	A0A0F2MGD5_SPOSC	A0A0F2MGD5	Peptidylprolyl isomerase OS=Sporothrix schenckii 1099-18 OX=1397361 GN=SPSK_07939 PE=4 SV=1	Regular	566.716	0	16105.3	12	4	13	38.26	5414	6163.5	3.78983	2409	4.2828	0.069	Green
8246	A0A0F2LWV7_SPOSC	A0A0F2LWV7	Nucleosome assembly protein 1-like 1 OS=Sporothrix schenckii 1099-18 OX=1397361 GN=SPSK_05167 PE=3 SV=1	Regular	184.082	1.62	46481.6	14	5	25	6.34	6050	2133	3.32899	1676	1.4822	0.0689	Green
9381	A0A0F2LW85_SPOSC	A0A0F2LW85	Vacuolar protein sorting 26 OS=Sporothrix schenckii 1099-18 OX=1397361 GN=SPSK_00832 PE=4 SV=1	Regular	354.236	0	37583.2	16	5	34	16.92	3249	2573	3.41044	1233	1.7879	0.0672	Green
2446	A0A0F2M8H2_SPOSC	A0A0F2M8H2	26S proteasome regulatory subunit N11 OS=Sporothrix schenckii 1099-18 OX=1397361 GN=SPSK_09493 PE=4 SV=1	Regular	460.39	0	37721	18	6	27	18.45	4574	2522	3.40175	2752	1.7525	0.0661	Green
5569	A0A0F2LZW2_SPOSC	A0A0F2LZW2	Ubiquitin carboxyl-terminal hydrolase OS=Sporothrix schenckii 1099-18 OX=1397361 GN=SPSK_03582 PE=3 SV=1	Regular	390.913	0	28835.6	26	10	20	16.85	6180	3294	3.51772	2839	2.2889	0.066	Green
2975	A0A0F2MB02_SPOSC	A0A0F2MB02	Uncharacterized protein OS=Sporothrix schenckii 1099-18 OX=1397361 GN=SPSK_02717 PE=4 SV=1	Regular	350.312	0	23720.9	11	8	19	18.64	4958	3654	3.56277	1796	2.5391	0.0602	Green
9798	A0A0F2LY98_SPOSC	A0A0F2LY98	NmrA family transcriptional regulator OS=Sporothrix schenckii 1099-18 OX=1397361 GN=SPSK_01231 PE=4 SV=1	Regular	188.855	1.64	33740.1	9	4	26	2.85	3029	2475	3.39358	1077	1.7198	0.058	Green
3310	A0A0F2M8E5_SPOSC	A0A0F2M8E5	Large subunit ribosomal protein L26e OS=Sporothrix schenckii 1099-18 OX=1397361 GN=SPSK_09916 PE=3 SV=1	Regular	452.257	0	15501.8	36	7	21	32.85	20766	5121	3.70935	7164	3.5584	0.0552	Green
8018	A0A0F2M8V9_SPOSC	A0A0F2M8V9	Glycerate dehydrogenase OS=Sporothrix schenckii 1099-18 OX=1397361 GN=SPSK_09461 PE=3 SV=1	Regular	258.009	0.37	39949.4	17	4	27	10.96	3052	1948.5	3.2897	1768	1.354	0.0541	Green
8911	A0A0F2MGP0_SPOSC	A0A0F2MGP0	Proteasome subunit alpha type OS=Sporothrix schenckii 1099-18 OX=1397361 GN=SPSK_07727 PE=3 SV=1	Regular	512.065	0	27679	19	6	15	21.34	4451	2740	3.43775	2896	1.9039	0.0527	Green
3069	A0A0F2M2Y5_SPOSC	A0A0F2M2Y5	20S proteasome subunit beta 6 OS=Sporothrix schenckii 1099-18 OX=1397361 GN=SPSK_09642 PE=4 SV=1	Regular	414.236	0	29162.9	17	7	25	19.62	3694	2545	3.40569	1744	1.7684	0.0516	Green
30	A0A0F2LVB6_SPOSC	A0A0F2LVB6	Nuclear transport factor 2 OS=Sporothrix schenckii 1099-18 OX=1397361 GN=SPSK_00049 PE=4 SV=1	Regular	364.511	0	23051.1	12	5	17	14.43	3096	3213	3.50691	1727	2.2326	0.0515	Green
1897	A0A0F2MBN4_SPOSC	A0A0F2MBN4	Rho family_ other OS=Sporothrix schenckii 1099-18 OX=1397361 GN=SPSK_09084 PE=4 SV=1	Regular	1092.56	0	22392.5	30	4	17	18.37	5998	3170	3.50106	5086	2.2027	0.0493	Green
3701	A0A0F2ML17_SPOSC	A0A0F2ML17	Uncharacterized protein OS=Sporothrix schenckii 1099-18 OX=1397361 GN=SPSK_06715 PE=4 SV=1	Regular	1642.47	0	13476.2	14	4	11	32.54	5956	5107.5	3.70821	1455	3.5491	0.0478	Green
5538	A0A0F2M4I1_SPOSC	A0A0F2M4I1	Ubiquitin-conjugating enzyme E2 C OS=Sporothrix schenckii 1099-18 OX=1397361 GN=SPSK_04554 PE=3 SV=1	Regular	578.614	0	19053.5	16	4	14	26.44	2818	3501	3.54419	806	2.4327	0.0464	Green
9182	A0A0F2MII3_SPOSC	A0A0F2MII3	Ubiquitin-conjugating enzyme E2 D/E OS=Sporothrix schenckii 1099-18 OX=1397361 GN=SPSK_07541 PE=3 SV=1	Regular	650.933	0	21372.3	18	3	12	29.47	2813	3039	3.48273	1830	2.1117	0.0451	Green
9490	A0A0F2MIK4_SPOSC	A0A0F2MIK4	Ribosome maturation protein SDO1 OS=Sporothrix schenckii 1099-18 OX=1397361 GN=SPSK_07752 PE=4 SV=1	Regular	267.059	0.38	37144.1	30	15	32	13.31	7115	1711	3.23325	3662	1.1889	0.0442	Green
5188	A0A0F2LUD9_SPOSC	A0A0F2LUD9	Cytochrome b-c1 complex subunit 7 OS=Sporothrix schenckii 1099-18 OX=1397361 GN=SPSK_05690 PE=3 SV=1	Regular	717.077	0	14422.6	5	3	11	21.77	3139	4401	3.64355	984	3.0581	0.0441	Green
7791	A0A0F2LYE5_SPOSC	A0A0F2LYE5	Profilin OS=Sporothrix schenckii 1099-18 OX=1397361 GN=SPSK_03692 PE=3 SV=1	Regular	542.528	0	13545.3	20	4	10	57.36	5566	4001	3.60217	3186	2.7802	0.0377	Green
7664	A0A0F2MLW9_SPOSC	A0A0F2MLW9	Uncharacterized protein OS=Sporothrix schenckii 1099-18 OX=1397361 GN=SPSK_06783 PE=4 SV=1	Regular	1151.81	0	10622.8	17	4	7	46.81	5343	4918	3.69179	1727	3.4174	0.0363	Green
2595	A0A0F2LY07_SPOSC	A0A0F2LY07	Small nuclear ribonucleoprotein D1 OS=Sporothrix schenckii 1099-18 OX=1397361 GN=SPSK_00921 PE=4 SV=1	Regular	548.186	0	14372.5	11	5	6	52.21	2910	3256.5	3.51275	1810	2.2628	0.0325	Green
5645	A0A0F2LRP0_SPOSC	A0A0F2LRP0	Uncharacterized protein OS=Sporothrix schenckii 1099-18 OX=1397361 GN=SPSK_05609 PE=4 SV=1	Regular	1193.08	0	7950.84	16	4	7	40	6181	5658	3.75266	3528	3.9316	0.0313	Green
6535	A0A0F2MEA9_SPOSC	A0A0F2MEA9	Gmf family protein OS=Sporothrix schenckii 1099-18 OX=1397361 GN=SPSK_02004 PE=4 SV=1	Regular	548.422	0	16328.4	15	5	13	26.76	2493	2254.5	3.35305	1417	1.5666	0.0256	Green
8993	A0A0F2M6G2_SPOSC	A0A0F2M6G2	ATP-dependent RNA helicase DDX47/RRP3 OS=Sporothrix schenckii 1099-18 OX=1397361 GN=SPSK_00116 PE=3 SV=1	Regular	158.357	2.43	60296.1	22	9	52	8.76	10583	586.669	2.76839	3414	0.4077	0.0246	Green	1956
438	A0A0F2MGE9_SPOSC	A0A0F2MGE9	Chaperonin GroES OS=Sporothrix schenckii 1099-18 OX=1397361 GN=SPSK_08095 PE=3 SV=1	Regular	382.997	0	10302.8	8	2	10	31.25	2250	3375	3.52827	1535	2.3452	0.0242	Green
5783	A0A0F2MGS0_SPOSC	A0A0F2MGS0	Ubiquitin-conjugating enzyme E2 M OS=Sporothrix schenckii 1099-18 OX=1397361 GN=SPSK_07977 PE=3 SV=1	Regular	285.877	0.39	22463.9	9	5	22	14.07	2399	1338	3.12646	996	0.9297	0.0209	Green
8571	A0A0F2MD81_SPOSC	A0A0F2MD81	26S proteasome regulatory subunit T6 OS=Sporothrix schenckii 1099-18 OX=1397361 GN=SPSK_02581 PE=3 SV=1	Regular	243.52	0.53	43647.8	23	8	40	7.46	7658	254.292	2.40533	6453	0.1767	0.0077	Green	1437 8551 8900

## Sheet: CWP_15
protein.key	protein.Entry	protein.Accession	protein.Description	protein.dataBaseType	protein.score	protein.falsePositiveRate	protein.avgMass	protein.MatchedProducts	protein.matchedPeptides	protein.digestPeps	protein.seqCover(%)	protein.MatchedPeptideIntenSum	protein.top3MatchedPeptideIntenSum	Log10(protein.MatchedProductIntenSum)	protein.MatchedProductIntenSum	protein.fmolOnColumn	protein.ngramOnColumn	protein.AutoCurate	protein.Key_ForHomologs
4404	A0A0F2M5A3_SPOSC	A0A0F2M5A3	Molecular chaperone HtpG OS=Sporothrix schenckii 1099-18 OX=1397361 GN=SPSK_08698 PE=3 SV=1	Regular	4461.99	0	80228.7	415	49	72	58.27	948131	327723	5.51551	286793	217.805	17.4742	Green
8427	A0A0F2MB59_SPOSC	A0A0F2MB59	Heat shock 70kDa protein 1/8 OS=Sporothrix schenckii 1099-18 OX=1397361 GN=SPSK_08625 PE=3 SV=1	Regular	8964.73	0	69534.1	593	49	53	60.28	1531656	359815	5.55608	624307	239.134	16.6279	Green	5583 8751
2795	A0A0F2MCD5_SPOSC	A0A0F2MCD5	ATP synthase subunit beta OS=Sporothrix schenckii 1099-18 OX=1397361 GN=SPSK_01537 PE=3 SV=1	Regular	3725.12	0	61685.3	174	14	39	24.96	477658	237611	5.37587	176487	157.917	9.7411	Green
8382	A0A0F2MJL5_SPOSC	A0A0F2MJL5	Uncharacterized protein OS=Sporothrix schenckii 1099-18 OX=1397361 GN=SPSK_05930 PE=4 SV=1	Regular	2125.64	0	97990.7	192	37	82	43.04	232396	145130	5.16176	81290	96.4536	9.4516	Green
8751	A0A0F2LZS6_SPOSC	A0A0F2LZS6	Molecular chaperone DnaK OS=Sporothrix schenckii 1099-18 OX=1397361 GN=SPSK_03148 PE=3 SV=1	Regular	4278.54	0	73180.8	394	47	69	55.72	580681	193041	5.28565	233353	128.295	9.3888	Green	8427
0	ALBU_BOVIN	P02769	Serum albumin OS=Bos taurus GN=ALB PE=1 SV=4	Regular	6819.47	0	71289.4	329	34	64	52.55	512215	173036	5.23814	127773	115	8.1983	Green
6541	A0A0F2LUT3_SPOSC	A0A0F2LUT3	Uncharacterized protein OS=Sporothrix schenckii 1099-18 OX=1397361 GN=SPSK_05120 PE=4 SV=1	Regular	1587.76	0	59286.1	97	15	17	19.5	273401	201905	5.30515	67138	134.186	7.9554	Green
8842	A0A0F2ME23_SPOSC	A0A0F2ME23	Chaperonin GroEL OS=Sporothrix schenckii 1099-18 OX=1397361 GN=SPSK_01586 PE=3 SV=1	Regular	7946.32	0	62155.4	328	36	56	60.78	617476	166205	5.22064	175473	110.46	6.8657	Green
8092	A0A0F2LY61_SPOSC	A0A0F2LY61	Heat shock 70kDa protein 1/8 OS=Sporothrix schenckii 1099-18 OX=1397361 GN=SPSK_03121 PE=3 SV=1	Regular	4309.62	0	66918.8	291	32	50	49.19	396055	137682	5.13888	137163	91.5037	6.1233	Green
5583	A0A0F2M4U6_SPOSC	A0A0F2M4U6	Heat shock 70kDa protein 5 OS=Sporothrix schenckii 1099-18 OX=1397361 GN=SPSK_04019 PE=3 SV=1	Regular	4885.54	0	73592	314	37	61	50.82	412482	119571	5.07763	225325	79.4671	5.8481	Green	8427
1519	A0A0F2ME63_SPOSC	A0A0F2ME63	GPI-anchored cell wall beta-1_3-endoglucanase EglC OS=Sporothrix schenckii 1099-18 OX=1397361 GN=SPSK_01694 PE=4 SV=1	Regular	3062.21	0	46913.4	117	10	15	25.79	269865	174918	5.24283	119758	116.251	5.4537	Green
7077	A0A0F2LZR6_SPOSC	A0A0F2LZR6	Elongation factor 2 OS=Sporothrix schenckii 1099-18 OX=1397361 GN=SPSK_03018 PE=4 SV=1	Regular	1675.63	0	93871.8	178	29	78	40.28	216075	74734	4.87352	103056	49.6683	4.6625	Green
8647	A0A0F2M3F2_SPOSC	A0A0F2M3F2	Nitric oxide dioxygenase OS=Sporothrix schenckii 1099-18 OX=1397361 GN=SPSK_09205 PE=3 SV=1	Regular	2758.41	0	51753.4	139	14	41	36.42	288240	128721	5.10965	92807	85.5482	4.4274	Green
1535	A0A0F2M4K7_SPOSC	A0A0F2M4K7	Actin beta/gamma 1 OS=Sporothrix schenckii 1099-18 OX=1397361 GN=SPSK_00108 PE=3 SV=1	Regular	2675.76	0	57422.6	162	17	50	36.38	275816	109328	5.03873	116477	72.6596	4.1723	Green
520	A0A0F2M0B7_SPOSC	A0A0F2M0B7	Glycosidase crf1 OS=Sporothrix schenckii 1099-18 OX=1397361 GN=SPSK_03402 PE=4 SV=1	Regular	2966.23	0	40592.3	98	12	23	38.78	229010	154021	5.18758	37495	102.363	4.1551	Green
6266	A0A0F2LZN6_SPOSC	A0A0F2LZN6	Large subunit ribosomal protein L5e OS=Sporothrix schenckii 1099-18 OX=1397361 GN=SPSK_04423 PE=3 SV=1	Regular	2241.49	0	36347.9	87	11	28	35.13	224702	169839	5.23004	32283	112.875	4.1028	Green
7345	A0A0F2MEY8_SPOSC	A0A0F2MEY8	1_3-beta-glucanosyltransferase OS=Sporothrix schenckii 1099-18 OX=1397361 GN=SPSK_07340 PE=3 SV=1	Regular	893.286	0	57902	65	10	26	18.85	138624	102529	5.01085	43794	68.1409	3.9455	Green
6994	A0A0F2MGD2_SPOSC	A0A0F2MGD2	Stress-induced-phosphoprotein 1 OS=Sporothrix schenckii 1099-18 OX=1397361 GN=SPSK_01598 PE=4 SV=1	Regular	2399.95	0	66553.3	187	28	66	47.86	188611	87274	4.94088	49792	58.0024	3.8603	Green
6656	A0A0F2LVB7_SPOSC	A0A0F2LVB7	Beta-glucosidase OS=Sporothrix schenckii 1099-18 OX=1397361 GN=SPSK_01027 PE=3 SV=1	Regular	1325.13	0	86968.8	108	15	44	24.26	93502	58281	4.76553	47438	38.7336	3.3686	Green
3777	A0A0F2M765_SPOSC	A0A0F2M765	Plasma membrane ATPase OS=Sporothrix schenckii 1099-18 OX=1397361 GN=SPSK_08388 PE=3 SV=1	Regular	3200.79	0	100775	210	29	58	30.79	163119	48292	4.68388	76933	32.0949	3.2344	Green
4765	A0A0F2LU85_SPOSC	A0A0F2LU85	Heat shock 70kDa protein 4 OS=Sporothrix schenckii 1099-18 OX=1397361 GN=SPSK_00430 PE=3 SV=1	Regular	1902.78	0	81423	146	24	72	45.52	139071	58482	4.76702	48618	38.8672	3.1647	Green
10150	A0A0F2M8D8_SPOSC	A0A0F2M8D8	Conserved lysine-rich protein OS=Sporothrix schenckii 1099-18 OX=1397361 GN=SPSK_08828 PE=4 SV=1	Regular	1592.17	0	59821.9	164	20	58	42.59	153195	79150	4.89845	28125	52.6032	3.1468	Green
7356	A0A0F2MNY9_SPOSC	A0A0F2MNY9	NAD-specific glutamate dehydrogenase OS=Sporothrix schenckii 1099-18 OX=1397361 GN=SPSK_05871 PE=3 SV=1	Regular	575.327	0	121150	101	27	98	26.14	60449	36589	4.56335	25566	24.3171	2.946	Green
1815	A0A0F2MI22_SPOSC	A0A0F2MI22	Uncharacterized protein OS=Sporothrix schenckii 1099-18 OX=1397361 GN=SPSK_06559 PE=4 SV=1	Regular	3992.85	0	25501.1	73	6	21	30.9	207739	171411	5.23404	61820	113.92	2.9051	Green
8132	A0A0F2MLK2_SPOSC	A0A0F2MLK2	Elongation factor 1-alpha OS=Sporothrix schenckii 1099-18 OX=1397361 GN=SPSK_06026 PE=3 SV=1	Regular	2054.53	0	50238.7	146	17	40	40.22	183689	84868	4.92874	145107	56.4034	2.8336	Green
5289	A0A0F2LW71_SPOSC	A0A0F2LW71	Clock-controlled protein 15 OS=Sporothrix schenckii 1099-18 OX=1397361 GN=SPSK_05317 PE=4 SV=1	Regular	1476.27	0	42386.3	48	6	17	12.75	92800	89371	4.9512	17213	59.3961	2.5176	Green
4445	A0A0F2LYC7_SPOSC	A0A0F2LYC7	Uncharacterized protein OS=Sporothrix schenckii 1099-18 OX=1397361 GN=SPSK_01012 PE=4 SV=1	Regular	1160.99	0	76744.4	53	10	69	13.42	65803	48885	4.68918	13405	32.4891	2.4934	Green
131	A0A0F2LXJ2_SPOSC	A0A0F2LXJ2	Uncharacterized protein OS=Sporothrix schenckii 1099-18 OX=1397361 GN=SPSK_01041 PE=4 SV=1	Regular	3129.68	0	80436	219	32	52	53.07	173532	46293	4.66552	72118	30.7664	2.4747	Green
5563	A0A0F2M6X5_SPOSC	A0A0F2M6X5	Glyceraldehyde-3-phosphate dehydrogenase OS=Sporothrix schenckii 1099-18 OX=1397361 GN=SPSK_00294 PE=3 SV=1	Regular	4485.4	0	36001.7	186	25	28	67.06	186359	102181	5.00937	72272	67.9097	2.4449	Green
5726	A0A0F2M3M1_SPOSC	A0A0F2M3M1	Pyruvate carboxylase OS=Sporothrix schenckii 1099-18 OX=1397361 GN=SPSK_03872 PE=4 SV=1	Regular	754.261	0	131036	95	24	100	28.38	49080	28071	4.44826	17456	18.656	2.4446	Green
8551	A0A0F2MJ33_SPOSC	A0A0F2MJ33	Transitional endoplasmic reticulum ATPase OS=Sporothrix schenckii 1099-18 OX=1397361 GN=SPSK_06992 PE=4 SV=1	Regular	875.898	0	91321.5	175	28	75	43.37	118322	39243	4.59376	55021	26.081	2.3818	Green	1437 8900
4806	A0A0F2LYQ5_SPOSC	A0A0F2LYQ5	Calnexin OS=Sporothrix schenckii 1099-18 OX=1397361 GN=SPSK_03189 PE=3 SV=1	Regular	483.588	0	65386.7	63	12	50	17.12	65420	52568	4.72072	27960	34.9368	2.2844	Green
1304	A0A0F2M774_SPOSC	A0A0F2M774	Uncharacterized protein OS=Sporothrix schenckii 1099-18 OX=1397361 GN=SPSK_09307 PE=4 SV=1	Regular	2205.76	0	45195.8	51	4	17	12.09	76671	71526	4.85446	21348	47.5363	2.1484	Green
997	A0A0F2MF58_SPOSC	A0A0F2MF58	Elongation factor 3 OS=Sporothrix schenckii 1099-18 OX=1397361 GN=SPSK_06947 PE=4 SV=1	Regular	964.672	0	120571	96	21	88	22.22	50919	26298	4.41992	17186	17.4777	2.1073	Green
8288	A0A0F2M708_SPOSC	A0A0F2M708	Peptidyl-prolyl isomerase D (Cyclophilin D) OS=Sporothrix schenckii 1099-18 OX=1397361 GN=SPSK_09374 PE=4 SV=1	Regular	1820.77	0	43717	91	14	35	39.31	103964	72361	4.8595	36393	48.0912	2.1024	Green
3326	A0A0F2M3D1_SPOSC	A0A0F2M3D1	Polyadenylate-binding protein OS=Sporothrix schenckii 1099-18 OX=1397361 GN=SPSK_04034 PE=3 SV=1	Regular	1041.98	0	81844.4	114	22	62	37.04	85194	35479	4.54997	45163	23.5794	1.9298	Green
1860	A0A0F2MHK7_SPOSC	A0A0F2MHK7	Malate dehydrogenase OS=Sporothrix schenckii 1099-18 OX=1397361 GN=SPSK_07596 PE=3 SV=1	Regular	5898.41	0	38048.5	211	19	36	59.56	240801	75730	4.87927	92597	50.3303	1.915	Green
9462	A0A0F2M1R9_SPOSC	A0A0F2M1R9	CFEM domain protein OS=Sporothrix schenckii 1099-18 OX=1397361 GN=SPSK_04415 PE=4 SV=1	Regular	3123.06	0	26337.9	44	3	10	10.26	75203	107908	5.03306	15233	71.7162	1.8889	Green
6733	A0A0F2LV38_SPOSC	A0A0F2LV38	Large subunit ribosomal protein L4e OS=Sporothrix schenckii 1099-18 OX=1397361 GN=SPSK_05336 PE=4 SV=1	Regular	1503.54	0	39763	71	12	30	37.03	94230	68187	4.8337	18144	45.3172	1.8019	Green
7377	A0A0F2MDX2_SPOSC	A0A0F2MDX2	Phosphoenolpyruvate carboxykinase (ATP) OS=Sporothrix schenckii 1099-18 OX=1397361 GN=SPSK_02442 PE=3 SV=1	Regular	2261.73	0	52087.1	87	19	36	42.42	90642	51951	4.71559	22919	34.5267	1.7984	Green
172	A0A0F2M6R2_SPOSC	A0A0F2M6R2	Uncharacterized protein OS=Sporothrix schenckii 1099-18 OX=1397361 GN=SPSK_09566 PE=4 SV=1	Regular	2545.6	0	36397.6	98	20	29	57.88	135600	74171	4.87023	49412	49.2942	1.7942	Green
4622	A0A0F2MCB2_SPOSC	A0A0F2MCB2	Translation initiation factor 4A OS=Sporothrix schenckii 1099-18 OX=1397361 GN=SPSK_11008 PE=3 SV=1	Regular	2225.96	0	42674.9	91	13	35	39.89	128957	61341	4.78775	39143	40.7673	1.7397	Green	6483
8823	A0A0F2M106_SPOSC	A0A0F2M106	Clathrin heavy chain OS=Sporothrix schenckii 1099-18 OX=1397361 GN=SPSK_03851 PE=3 SV=1	Regular	332.72	0	191340	102	29	135	16.14	45801	13455	4.12888	14025	8.9422	1.711	Green
1180	A0A0F2MK12_SPOSC	A0A0F2MK12	Mitochondrial peroxiredoxin PRX1 OS=Sporothrix schenckii 1099-18 OX=1397361 GN=SPSK_10791 PE=4 SV=1	Regular	5885.83	0	25372.9	191	20	23	74.12	613072	101137	5.00491	128111	67.2158	1.7055	Green
9468	A0A0F2LTB5_SPOSC	A0A0F2LTB5	Sphingolipid long chain base-responsive protein OS=Sporothrix schenckii 1099-18 OX=1397361 GN=SPSK_05417 PE=4 SV=1	Regular	5851.22	0	34078.4	130	15	26	68.37	166161	74712	4.87339	119795	49.6537	1.6921	Green	10161
5358	A0A0F2MDP9_SPOSC	A0A0F2MDP9	Peptidyl-prolyl cis-trans isomerase OS=Sporothrix schenckii 1099-18 OX=1397361 GN=SPSK_01963 PE=3 SV=1	Regular	2607.77	0	20741.2	112	11	18	52.15	190894	122630	5.0886	77590	81.5001	1.6904	Green
8875	A0A0F2MDI7_SPOSC	A0A0F2MDI7	Phospho-2-dehydro-3-deoxyheptonate aldolase OS=Sporothrix schenckii 1099-18 OX=1397361 GN=SPSK_07623 PE=3 SV=1	Regular	1016.51	0	40518.3	54	15	34	42.33	73854	62557	4.79628	11901	41.5755	1.6846	Green	8887
4204	A0A0F2MLZ0_SPOSC	A0A0F2MLZ0	Mannose-1-phosphate guanylyltransferase OS=Sporothrix schenckii 1099-18 OX=1397361 GN=SPSK_06231 PE=4 SV=1	Regular	2254.22	0	48325.3	83	10	29	24.37	80141	52089	4.71675	24747	34.6184	1.6729	Green
9865	A0A0F2MAD9_SPOSC	A0A0F2MAD9	Valyl-tRNA synthetase OS=Sporothrix schenckii 1099-18 OX=1397361 GN=SPSK_08403 PE=3 SV=1	Regular	453.526	0	120626	58	16	93	12.37	39784	20655	4.31503	8353	13.7274	1.6559	Green
5612	A0A0F2M4S4_SPOSC	A0A0F2M4S4	Uncharacterized protein OS=Sporothrix schenckii 1099-18 OX=1397361 GN=SPSK_08400 PE=4 SV=1	Regular	1455.05	0	76302.2	128	22	62	50.57	65211	32363	4.51005	23367	21.5085	1.6411	Green
394	A0A0F2LWY2_SPOSC	A0A0F2LWY2	Lipase 1 OS=Sporothrix schenckii 1099-18 OX=1397361 GN=SPSK_03375 PE=3 SV=1	Regular	551.511	0	48477.2	19	3	18	6.61	37656	50866.5	4.70643	18754	33.806	1.6388	Green
1007	A0A0F2LYI9_SPOSC	A0A0F2LYI9	Uncharacterized protein OS=Sporothrix schenckii 1099-18 OX=1397361 GN=SPSK_00691 PE=4 SV=1	Regular	708.804	0	97886.2	74	24	82	30.31	40952	24873	4.39573	10485	16.5306	1.6181	Green
3060	A0A0F2LXY0_SPOSC	A0A0F2LXY0	Translation initiation factor 4G OS=Sporothrix schenckii 1099-18 OX=1397361 GN=SPSK_02921 PE=4 SV=1	Regular	116.165	1.3	188041	68	29	136	10.05	32563	12671	4.10281	6913	8.4212	1.5835	Green
2437	A0A0F2M111_SPOSC	A0A0F2M111	Uncharacterized protein OS=Sporothrix schenckii 1099-18 OX=1397361 GN=SPSK_04236 PE=4 SV=1	Regular	3232.98	0	41782.9	102	15	37	45.38	113309	56730	4.75381	57085	37.7029	1.5753	Green
10161	A0A0F2M981_SPOSC	A0A0F2M981	Sphingolipid long chain base sensory protein OS=Sporothrix schenckii 1099-18 OX=1397361 GN=SPSK_09314 PE=4 SV=1	Regular	3000.92	0	40346.8	145	22	30	57.46	179023	57889	4.7626	99904	38.4731	1.5523	Green	9468
2525	A0A0F2LSC2_SPOSC	A0A0F2LSC2	Elongation factor 1-gamma OS=Sporothrix schenckii 1099-18 OX=1397361 GN=SPSK_05125 PE=4 SV=1	Regular	3505.43	0	46433.6	109	13	35	39.47	86047	50277	4.70137	37239	33.4142	1.5515	Green
6300	A0A0F2M7C4_SPOSC	A0A0F2M7C4	Chitinase OS=Sporothrix schenckii 1099-18 OX=1397361 GN=SPSK_08829 PE=4 SV=1	Regular	277.106	0	66251	26	7	24	8.02	45990	35142	4.54583	9607	23.3554	1.5473	Green
1098	A0A0F2M7G5_SPOSC	A0A0F2M7G5	Elongation factor 1-beta OS=Sporothrix schenckii 1099-18 OX=1397361 GN=SPSK_09330 PE=3 SV=1	Regular	3680.8	0	26815	110	12	17	62.4	173428	85786	4.93342	33676	57.0135	1.5288	Green
6293	A0A0F2LUI2_SPOSC	A0A0F2LUI2	Fatty acid synthase subunit beta_ fungi type OS=Sporothrix schenckii 1099-18 OX=1397361 GN=SPSK_04790 PE=4 SV=1	Regular	202.697	0	236040	69	31	179	10.99	26830	9701	3.98682	9324	6.4473	1.5218	Green
4430	A0A0F2LTU8_SPOSC	A0A0F2LTU8	KH domain containing protein OS=Sporothrix schenckii 1099-18 OX=1397361 GN=SPSK_04826 PE=4 SV=1	Regular	385.594	0	141837	65	23	116	14.59	27470	15873	4.20066	10689	10.5492	1.4963	Green
8425	A0A0F2MCW0_SPOSC	A0A0F2MCW0	Tubulin beta chain OS=Sporothrix schenckii 1099-18 OX=1397361 GN=SPSK_01580 PE=3 SV=1	Regular	1257.34	0	56467.5	61	12	32	27.18	64430	37820	4.57772	30280	25.1352	1.4193	Green
2585	A0A0F2M7I1_SPOSC	A0A0F2M7I1	CCR4-NOT complex subunit CAF16 OS=Sporothrix schenckii 1099-18 OX=1397361 GN=SPSK_09512 PE=4 SV=1	Regular	95.6914	2.3	38484.5	13	6	34	6.84	51105	53923.5	4.73178	4382	35.8376	1.3792	Green
4396	A0A0F2LVK0_SPOSC	A0A0F2LVK0	Uncharacterized protein OS=Sporothrix schenckii 1099-18 OX=1397361 GN=SPSK_05054 PE=4 SV=1	Regular	990.117	0	68307	61	14	59	23.74	41162	30304	4.4815	14964	20.1401	1.3757	Green
7692	A0A0F2LX88_SPOSC	A0A0F2LX88	V-type H+-transporting ATPase subunit A OS=Sporothrix schenckii 1099-18 OX=1397361 GN=SPSK_04862 PE=4 SV=1	Regular	360.784	0	120810	69	24	102	19.63	47570	17099	4.23297	11842	11.364	1.3729	Green
7761	A0A0F2M2L3_SPOSC	A0A0F2M2L3	AFG3 family protein OS=Sporothrix schenckii 1099-18 OX=1397361 GN=SPSK_03905 PE=3 SV=1	Regular	310.249	0	123643	31	13	95	7.77	24883	16261	4.21115	10347	10.8071	1.3362	Green
4131	A0A0F2MB27_SPOSC	A0A0F2MB27	Uncharacterized protein OS=Sporothrix schenckii 1099-18 OX=1397361 GN=SPSK_09263 PE=4 SV=1	Regular	1489.81	0	43092.9	75	10	18	27.23	74499	46051	4.66324	37959	30.6056	1.3189	Green
6864	A0A0F2M945_SPOSC	A0A0F2M945	Voltage-dependent anion channel protein 2 OS=Sporothrix schenckii 1099-18 OX=1397361 GN=SPSK_08800 PE=4 SV=1	Regular	781.573	0	55681	68	15	42	25.62	67095	34527	4.53816	17142	22.9467	1.2777	Green
5637	A0A0F2MF89_SPOSC	A0A0F2MF89	Rnapii degradation factor OS=Sporothrix schenckii 1099-18 OX=1397361 GN=SPSK_06950 PE=4 SV=1	Regular	669.541	0	98961	56	11	46	17.08	26744	18894	4.27632	10862	12.557	1.2427	Green
7992	A0A0F2M4A6_SPOSC	A0A0F2M4A6	Ran GTPase-activating protein 1 OS=Sporothrix schenckii 1099-18 OX=1397361 GN=SPSK_09315 PE=4 SV=1	Regular	1915.41	0	46298.4	82	10	33	25.53	61580	40257	4.60484	19182	26.7549	1.2387	Green
4620	A0A0F2MJJ3_SPOSC	A0A0F2MJJ3	UDPglucose 6-dehydrogenase OS=Sporothrix schenckii 1099-18 OX=1397361 GN=SPSK_07161 PE=4 SV=1	Regular	307.587	0	71376.5	43	14	54	24.2	35960	25864	4.4127	9775	17.1893	1.2269	Green
2694	A0A0F2M5U8_SPOSC	A0A0F2M5U8	26S proteasome regulatory subunit RPN2 OS=Sporothrix schenckii 1099-18 OX=1397361 GN=SPSK_08346 PE=3 SV=1	Regular	177.699	0	137687	61	20	134	13.58	27060	13207	4.1208	13043	8.7774	1.2085	Green
2990	A0A0F2LYL3_SPOSC	A0A0F2LYL3	Protein disulfide-isomerase OS=Sporothrix schenckii 1099-18 OX=1397361 GN=SPSK_03315 PE=3 SV=1	Regular	1181.25	0	55903.9	105	18	47	38.78	64561	31822	4.50273	20222	21.149	1.1823	Green
5033	A0A0F2M3Z3_SPOSC	A0A0F2M3Z3	Histone H1/5 OS=Sporothrix schenckii 1099-18 OX=1397361 GN=SPSK_04397 PE=3 SV=1	Regular	3454.53	0	19254.8	40	4	17	13.44	90928	92004	4.96381	10940	61.146	1.1774	Green
3572	A0A0F2LYP3_SPOSC	A0A0F2LYP3	Homoserine dehydrogenase OS=Sporothrix schenckii 1099-18 OX=1397361 GN=SPSK_03400 PE=3 SV=1	Regular	763.548	0	38738.1	51	12	34	33.24	55649	44760	4.65089	7283	29.7476	1.1524	Green
6127	A0A0F2LT06_SPOSC	A0A0F2LT06	Alanine--tRNA ligase OS=Sporothrix schenckii 1099-18 OX=1397361 GN=ALA1 PE=3 SV=1	Regular	313.136	0	107516	83	27	95	24.58	32618	16051	4.2055	11989	10.6675	1.1469	Green
3739	A0A0F2LZG4_SPOSC	A0A0F2LZG4	Cytochrome c oxidase subunit 5b OS=Sporothrix schenckii 1099-18 OX=1397361 GN=SPSK_03566 PE=4 SV=1	Regular	2840.9	0	26427.5	121	12	25	53.48	170245	64388	4.8088	42229	42.7924	1.1309	Green
1671	A0A0F2MJK0_SPOSC	A0A0F2MJK0	dTDP-glucose 4_6-dehydratase OS=Sporothrix schenckii 1099-18 OX=1397361 GN=SPSK_06220 PE=4 SV=1	Regular	3003.9	0	46222.9	81	15	38	33.91	60117	36743	4.56517	32628	24.4195	1.1287	Green
6163	A0A0F2MJ14_SPOSC	A0A0F2MJ14	Uncharacterized protein OS=Sporothrix schenckii 1099-18 OX=1397361 GN=SPSK_06314 PE=4 SV=1	Regular	2366.98	0	43721	61	7	18	26.88	51446	38460	4.58501	12887	25.5606	1.1175	Green
10187	A0A0F2MGW8_SPOSC	A0A0F2MGW8	Peroxiredoxin (Alkyl hydroperoxide reductase subunit C) OS=Sporothrix schenckii 1099-18 OX=1397361 GN=SPSK_01912 PE=4 SV=1	Regular	2694.5	0	20709.5	75	7	13	42.19	98435	81170	4.9094	31422	53.9457	1.1172	Green
9389	A0A0F2MBP7_SPOSC	A0A0F2MBP7	Plasminogen activator inhibitor 1 RNA-binding protein OS=Sporothrix schenckii 1099-18 OX=1397361 GN=SPSK_02483 PE=4 SV=1	Regular	2125.82	0	33927.9	110	15	28	38.2	109795	49506	4.69466	48227	32.9018	1.1163	Green
777	A0A0F2MDK6_SPOSC	A0A0F2MDK6	Threonyl-tRNA synthetase OS=Sporothrix schenckii 1099-18 OX=1397361 GN=SPSK_01464 PE=3 SV=1	Regular	369.433	0	88856.7	52	11	58	10.55	24228	18823	4.27469	8801	12.5098	1.1116	Green
1578	A0A0F2MCT9_SPOSC	A0A0F2MCT9	Covalently-linked cell wall protein OS=Sporothrix schenckii 1099-18 OX=1397361 GN=SPSK_01786 PE=4 SV=1	Regular	480.498	0	36799	51	3	13	9.04	56020	45330	4.65639	20337	30.1264	1.1086	Green
8035	A0A0F2MC30_SPOSC	A0A0F2MC30	MICOS complex subunit MIC60 OS=Sporothrix schenckii 1099-18 OX=1397361 GN=SPSK_01519 PE=3 SV=1	Regular	643.593	0	74104.4	79	18	63	32.81	44028	22329	4.34887	14592	14.8399	1.0997	Green
4313	A0A0F2MFM3_SPOSC	A0A0F2MFM3	Large subunit ribosomal protein L13Ae OS=Sporothrix schenckii 1099-18 OX=1397361 GN=SPSK_07625 PE=3 SV=1	Regular	435.043	0	23030.1	16	3	22	13.86	46575	69169.5	4.83991	2281	45.9702	1.0587	Green
4026	A0A0F2LRF3_SPOSC	A0A0F2LRF3	Rab GDP dissociation inhibitor OS=Sporothrix schenckii 1099-18 OX=1397361 GN=SPSK_00468 PE=3 SV=1	Regular	524.825	0	51482.3	42	10	37	24.14	37203	30402	4.4829	5359	20.2052	1.0402	Green
9965	A0A0F2LYK0_SPOSC	A0A0F2LYK0	Cytosolic cu zn superoxide dismutase OS=Sporothrix schenckii 1099-18 OX=1397361 GN=SPSK_03560 PE=4 SV=1	Regular	1469.05	0	26135.8	30	4	12	8.56	60565	59151	4.77196	21812	39.3119	1.0274	Green
3927	A0A0F2LV68_SPOSC	A0A0F2LV68	BAR domain-containing protein OS=Sporothrix schenckii 1099-18 OX=1397361 GN=SPSK_01164 PE=4 SV=1	Regular	2289.1	0	35619.7	87	15	23	47.2	77517	43337	4.63686	49294	28.8018	1.0259	Green
1572	A0A0F2LXN9_SPOSC	A0A0F2LXN9	Uncharacterized protein OS=Sporothrix schenckii 1099-18 OX=1397361 GN=SPSK_03487 PE=4 SV=1	Regular	3915.45	0	31486.5	94	12	24	47.75	71649	48422	4.68504	20804	32.1813	1.0133	Green
1075	A0A0F2M1P7_SPOSC	A0A0F2M1P7	Coatomer subunit gamma OS=Sporothrix schenckii 1099-18 OX=1397361 GN=SPSK_03014 PE=3 SV=1	Regular	205.392	0	103446	23	6	78	6.3	16018	14705	4.16747	5923	9.773	1.011	Green
5363	A0A0F2MKZ3_SPOSC	A0A0F2MKZ3	Small subunit ribosomal protein S3e OS=Sporothrix schenckii 1099-18 OX=1397361 GN=SPSK_07583 PE=3 SV=1	Regular	2325.92	0	38216.2	96	13	30	32.87	63323	39714	4.59894	42463	26.394	1.0087	Green
71	A0A0F2LVD3_SPOSC	A0A0F2LVD3	T-complex protein 1 subunit theta OS=Sporothrix schenckii 1099-18 OX=1397361 GN=SPSK_05141 PE=3 SV=1	Regular	936.528	0	59204.6	62	16	52	36.68	46862	25364	4.40422	12985	16.857	0.998	Green
6333	A0A0F2LVZ3_SPOSC	A0A0F2LVZ3	Protein disulfide-isomerase A6 OS=Sporothrix schenckii 1099-18 OX=1397361 GN=SPSK_05269 PE=3 SV=1	Regular	2588.13	0	45159.2	116	15	39	45.82	64385	33237	4.52162	24742	22.0894	0.9975	Green
2370	A0A0F2MEM8_SPOSC	A0A0F2MEM8	Acetyl-CoA carboxylase OS=Sporothrix schenckii 1099-18 OX=1397361 GN=SPSK_06848 PE=4 SV=1	Regular	114.035	1.41	257784	74	39	215	9.52	67863	5784	3.76223	8515	3.8441	0.9909	Green
3611	A0A0F2M4S5_SPOSC	A0A0F2M4S5	Tubulin alpha chain OS=Sporothrix schenckii 1099-18 OX=1397361 GN=SPSK_08893 PE=3 SV=1	Regular	1536.92	0	50971.9	57	13	37	43.08	37953	29221	4.4657	16746	19.4203	0.9899	Green
7721	A0A0F2M672_SPOSC	A0A0F2M672	Eukaryotic translation initiation factor 3 subunit B OS=Sporothrix schenckii 1099-18 OX=1397361 GN=PRT1 PE=3 SV=1	Regular	302.504	0	86185.8	50	17	67	15.96	25780	17239	4.23651	10546	11.4571	0.9874	Green
5822	A0A0F2MG30_SPOSC	A0A0F2MG30	Isocitrate dehydrogenase [NAD] subunit_ mitochondrial OS=Sporothrix schenckii 1099-18 OX=1397361 GN=SPSK_01714 PE=3 SV=1	Regular	3383.45	0	41433	117	19	33	54.05	84233	35795	4.55382	26368	23.7894	0.9857	Green
7511	A0A0F2LZ93_SPOSC	A0A0F2LZ93	ATP synthase subunit d_ mitochondrial OS=Sporothrix schenckii 1099-18 OX=1397361 GN=SPSK_03589 PE=3 SV=1	Regular	2315.59	0	19276.9	69	13	18	62.43	93649	76404	4.88312	15143	50.7782	0.9788	Green
7484	A0A0F2M1J2_SPOSC	A0A0F2M1J2	Small subunit ribosomal protein S27Ae OS=Sporothrix schenckii 1099-18 OX=1397361 GN=SPSK_04603 PE=4 SV=1	Regular	4404.41	0	17878.7	67	11	15	62.99	130602	81087	4.90895	29726	53.8906	0.9635	Green	8559 8734
9511	A0A0F2MCZ3_SPOSC	A0A0F2MCZ3	Eukaryotic translation initiation factor 3 subunit C OS=Sporothrix schenckii 1099-18 OX=1397361 GN=NIP1 PE=3 SV=1	Regular	443.786	0	98094.7	69	21	66	23.68	39281	14567	4.16337	8912	9.6813	0.9497	Green
3182	A0A0F2M2H0_SPOSC	A0A0F2M2H0	Nap family protein OS=Sporothrix schenckii 1099-18 OX=1397361 GN=SPSK_04373 PE=3 SV=1	Regular	2851.84	0	40178.6	45	5	34	22.71	39678	35172	4.5462	9754	23.3754	0.9392	Green
10224	A0A0F2LWD4_SPOSC	A0A0F2LWD4	High mobility group protein OS=Sporothrix schenckii 1099-18 OX=1397361 GN=SPSK_00765 PE=4 SV=1	Regular	2897.75	0	30768.8	87	14	25	41.99	82620	44250	4.64591	37434	29.4086	0.9049	Green
5319	A0A0F2MJU8_SPOSC	A0A0F2MJU8	HAT1-interacting factor 1 OS=Sporothrix schenckii 1099-18 OX=1397361 GN=SPSK_06032 PE=4 SV=1	Regular	918.672	0	58106.6	100	18	51	40.96	48756	23120	4.36399	18182	15.3656	0.8928	Green
10164	A0A0F2LZH6_SPOSC	A0A0F2LZH6	Alcohol dehydrogenase_ propanol-preferring OS=Sporothrix schenckii 1099-18 OX=1397361 GN=SPSK_01190 PE=3 SV=1	Regular	1738.3	0	37581.1	104	16	27	37.43	96271	35347	4.54835	25835	23.4917	0.8828	Green
871	A0A0F2MDS1_SPOSC	A0A0F2MDS1	Eukaryotic translation initiation factor 3 subunit A OS=Sporothrix schenckii 1099-18 OX=1397361 GN=TIF32 PE=3 SV=1	Regular	538.785	0	126056	70	20	136	19.3	29678	10458	4.01945	13911	6.9504	0.8761	Green
3488	A0A0F2LTJ2_SPOSC	A0A0F2LTJ2	Fatty acid synthase subunit alpha_ fungi type OS=Sporothrix schenckii 1099-18 OX=1397361 GN=SPSK_04795 PE=3 SV=1	Regular	93.9354	2.4	204948	25	23	160	5.58	19021	6410	3.80686	3997	4.2601	0.8731	Green
8331	A0A0F2MGK4_SPOSC	A0A0F2MGK4	Ubiquitin-activating enzyme E1 OS=Sporothrix schenckii 1099-18 OX=1397361 GN=SPSK_06942 PE=3 SV=1	Regular	242.583	0	115571	48	16	80	10.74	17659	11255	4.05135	9463	7.4801	0.8645	Green
2199	A0A0F2M3Q6_SPOSC	A0A0F2M3Q6	Uncharacterized protein OS=Sporothrix schenckii 1099-18 OX=1397361 GN=SPSK_04222 PE=3 SV=1	Regular	1703.97	0	46645.1	45	7	30	23.94	30571	27802	4.44408	13284	18.4773	0.8619	Green
3766	A0A0F2M0U2_SPOSC	A0A0F2M0U2	Uncharacterized protein OS=Sporothrix schenckii 1099-18 OX=1397361 GN=SPSK_03158 PE=4 SV=1	Regular	280.44	0	71440.4	29	7	33	14.29	19418	17938	4.25377	5822	11.9216	0.8517	Green
9486	A0A0F2MHE7_SPOSC	A0A0F2MHE7	Alkyl hydroperoxide reductase 1 OS=Sporothrix schenckii 1099-18 OX=1397361 GN=SPSK_01970 PE=4 SV=1	Regular	6610.96	0	17852.2	103	12	11	74.1	106950	71708	4.85557	54216	47.6573	0.8508	Green
589	A0A0F2LZY3_SPOSC	A0A0F2LZY3	ATP citrate (Pro-S)-lyase OS=Sporothrix schenckii 1099-18 OX=1397361 GN=SPSK_04085 PE=4 SV=1	Regular	256.019	0	72618.8	31	10	57	13.55	22795	17563	4.2446	7856	11.6724	0.8476	Green
10210	A0A0F2MAK3_SPOSC	A0A0F2MAK3	Histone H4 OS=Sporothrix schenckii 1099-18 OX=1397361 GN=SPSK_09880 PE=3 SV=1	Regular	3477.07	0	11342.3	40	8	11	55.34	121418	110506	5.04339	11103	73.4425	0.833	Green	2147
7562	A0A0F2LU55_SPOSC	A0A0F2LU55	Aconitate hydratase_ mitochondrial OS=Sporothrix schenckii 1099-18 OX=1397361 GN=SPSK_00414 PE=3 SV=1	Regular	739.001	0	84726.8	48	14	57	22.37	24930	14768	4.16932	9720	9.8148	0.8316	Green
9483	A0A0F2M775_SPOSC	A0A0F2M775	UBA/TS-N domain protein OS=Sporothrix schenckii 1099-18 OX=1397361 GN=SPSK_00200 PE=4 SV=1	Regular	183.87	0	144230	55	17	75	12.28	22653	8650	3.93702	5643	5.7488	0.8291	Green
1812	A0A0F2MB74_SPOSC	A0A0F2MB74	Uncharacterized protein OS=Sporothrix schenckii 1099-18 OX=1397361 GN=SPSK_02668 PE=4 SV=1	Regular	3684.28	0	30583.7	73	12	32	48.96	68699	40358	4.60593	23829	26.822	0.8203	Green
9707	A0A0F2M4B6_SPOSC	A0A0F2M4B6	Uncharacterized protein OS=Sporothrix schenckii 1099-18 OX=1397361 GN=SPSK_04212 PE=4 SV=1	Regular	1074.28	0	49999.6	58	13	25	26.51	40556	24653	4.39187	11498	16.3844	0.8192	Green
4420	A0A0F2M1E0_SPOSC	A0A0F2M1E0	AP complex subunit beta OS=Sporothrix schenckii 1099-18 OX=1397361 GN=SPSK_04030 PE=3 SV=1	Regular	128.436	1.23	82313.6	13	8	60	3.45	16723	14914.5	4.17361	3050	9.9122	0.8159	Green
8423	A0A0F2M9U5_SPOSC	A0A0F2M9U5	Kh domain protein RNA-binding protein OS=Sporothrix schenckii 1099-18 OX=1397361 GN=SPSK_02555 PE=4 SV=1	Regular	2250.33	0	39505.3	103	18	31	62.1	70967	30904	4.49001	34919	20.5389	0.8114	Green
9011	A0A0F2LU49_SPOSC	A0A0F2LU49	Uncharacterized protein OS=Sporothrix schenckii 1099-18 OX=1397361 GN=SPSK_05019 PE=4 SV=1	Regular	543.433	0	73088.9	42	13	67	23.29	21950	16696	4.22261	9615	11.0962	0.811	Green
749	A0A0F2LW37_SPOSC	A0A0F2LW37	Eukaryotic translation initiation factor 3 subunit F OS=Sporothrix schenckii 1099-18 OX=1397361 GN=SPSK_05329 PE=3 SV=1	Regular	1945.2	0	41738.3	72	11	73	28.46	52513	29225	4.46575	33202	19.423	0.8107	Green
2969	A0A0F2M1G1_SPOSC	A0A0F2M1G1	Uncharacterized protein OS=Sporothrix schenckii 1099-18 OX=1397361 GN=SPSK_03631 PE=4 SV=1	Regular	2047.32	0	19112.7	18	2	9	11.73	42319	63478.5	4.80263	13227	42.1879	0.8063	Green
3846	A0A0F2MJZ5_SPOSC	A0A0F2MJZ5	Uncharacterized protein OS=Sporothrix schenckii 1099-18 OX=1397361 GN=SPSK_06282 PE=4 SV=1	Regular	818.245	0	50279.2	67	17	46	42.98	48633	23929	4.37892	18343	15.9033	0.7996	Green
274	A0A0F2M4T1_SPOSC	A0A0F2M4T1	Large subunit ribosomal protein L7Ae OS=Sporothrix schenckii 1099-18 OX=1397361 GN=SPSK_04426 PE=4 SV=1	Regular	1035.24	0	29808.2	66	10	32	34.59	83543	40241	4.60467	35212	26.7442	0.7972	Green
9918	A0A0F2M951_SPOSC	A0A0F2M951	N-acetyl-gamma-glutamyl-phosphate reductase OS=Sporothrix schenckii 1099-18 OX=1397361 GN=SPSK_08471 PE=3 SV=1	Regular	231.024	0	103749	44	14	87	11.63	19600	11505	4.06089	6584	7.6462	0.7933	Green
6684	A0A0F2M0H2_SPOSC	A0A0F2M0H2	F-type H+-transporting ATPase subunit b OS=Sporothrix schenckii 1099-18 OX=1397361 GN=SPSK_00863 PE=4 SV=1	Regular	3029.05	0	29040.3	74	10	22	28.04	74922	41036	4.61317	15966	27.2726	0.792	Green
9943	A0A0F2M1S2_SPOSC	A0A0F2M1S2	Phenol 2-monooxygenase OS=Sporothrix schenckii 1099-18 OX=1397361 GN=SPSK_04049 PE=4 SV=1	Regular	112.052	1.4	75649.5	15	11	56	3.09	13912	15670.5	4.19508	1913	10.4146	0.7879	Green
1798	A0A0F2LU63_SPOSC	A0A0F2LU63	NTF2 and RRM domain protein OS=Sporothrix schenckii 1099-18 OX=1397361 GN=SPSK_05146 PE=4 SV=1	Regular	639.311	0	54982	47	9	45	18.13	31540	21259	4.32754	10357	14.1288	0.7768	Green
8540	A0A0F2MA73_SPOSC	A0A0F2MA73	Catalase-peroxidase OS=Sporothrix schenckii 1099-18 OX=1397361 GN=katG PE=3 SV=1	Regular	630.827	0	80457.3	62	18	56	26.69	35457	14467	4.16038	17877	9.6148	0.7736	Green
8652	A0A0F2MDA7_SPOSC	A0A0F2MDA7	Uncharacterized protein OS=Sporothrix schenckii 1099-18 OX=1397361 GN=SPSK_02445 PE=3 SV=1	Regular	921.486	0	43387.8	75	11	36	36.48	57566	26460	4.42259	19532	17.5854	0.763	Green
2269	A0A0F2MJ01_SPOSC	A0A0F2MJ01	Uncharacterized protein OS=Sporothrix schenckii 1099-18 OX=1397361 GN=SPSK_06078 PE=3 SV=1	Regular	773.179	0	63470.7	72	13	45	30.43	27145	18032	4.25604	15539	11.9841	0.7606	Green
2295	A0A0F2M813_SPOSC	A0A0F2M813	V-type H+-transporting ATPase subunit B OS=Sporothrix schenckii 1099-18 OX=1397361 GN=SPSK_08861 PE=3 SV=1	Regular	1390.67	0	56092.5	66	17	42	43.45	33535	20311	4.30773	12485	13.4987	0.7572	Green
3909	A0A0F2M0A3_SPOSC	A0A0F2M0A3	NADH dehydrogenase (Ubiquinone) 1 alpha subcomplex 5 OS=Sporothrix schenckii 1099-18 OX=1397361 GN=SPSK_03555 PE=4 SV=1	Regular	3151.62	0	27089.4	46	8	18	31.4	55228	41859	4.62179	17120	27.8196	0.7536	Green
7639	A0A0F2M2H3_SPOSC	A0A0F2M2H3	Protein transport protein SEC31 OS=Sporothrix schenckii 1099-18 OX=1397361 GN=SPSK_00205 PE=4 SV=1	Regular	265.656	0	136108	54	15	86	18.46	14207	8321	3.92018	6830	5.5301	0.7527	Green
7522	A0A0F2M1T1_SPOSC	A0A0F2M1T1	Cupin domain protein OS=Sporothrix schenckii 1099-18 OX=1397361 GN=SPSK_00179 PE=4 SV=1	Regular	4062.19	0	22316.1	57	10	20	58.05	71041	50380	4.70226	17637	33.4826	0.7472	Green
2355	A0A0F2MD24_SPOSC	A0A0F2MD24	6-phosphogluconate dehydrogenase_ decarboxylating OS=Sporothrix schenckii 1099-18 OX=1397361 GN=SPSK_02374 PE=3 SV=1	Regular	308.519	0	61716	17	9	54	7.87	137267	17902.5	4.25291	6074	11.898	0.7343	Green
9718	A0A0F2M8K2_SPOSC	A0A0F2M8K2	Peptidylprolyl isomerase OS=Sporothrix schenckii 1099-18 OX=1397361 GN=SPSK_09003 PE=4 SV=1	Regular	601.708	0	55204.9	40	9	37	14.09	37000	19982	4.30064	13941	13.2801	0.7331	Green
4543	A0A0F2LXA2_SPOSC	A0A0F2LXA2	Bromodomain-containing factor 1 OS=Sporothrix schenckii 1099-18 OX=1397361 GN=SPSK_02962 PE=4 SV=1	Regular	95.1488	2.42	109701	23	10	93	3.67	12867	9636	3.9839	3521	6.4041	0.7025	Green
835	A0A0F2M2R2_SPOSC	A0A0F2M2R2	40S ribosomal protein S0 OS=Sporothrix schenckii 1099-18 OX=1397361 GN=RPS0 PE=3 SV=1	Regular	1084.37	0	31721.6	21	3	21	18.97	33577	33091	4.51971	15871	21.9923	0.6976	Green
2962	A0A0F2LUL1_SPOSC	A0A0F2LUL1	Coatomer subunit epsilon OS=Sporothrix schenckii 1099-18 OX=1397361 GN=SPSK_05443 PE=3 SV=1	Regular	1827.1	0	31367.1	79	11	21	51.02	69210	33278	4.52216	16578	22.1166	0.6937	Green
3963	A0A0F2MKK3_SPOSC	A0A0F2MKK3	Uncharacterized protein OS=Sporothrix schenckii 1099-18 OX=1397361 GN=SPSK_05860 PE=4 SV=1	Regular	267.224	0	119719	91	32	105	25.21	29040	8708	3.93992	12027	5.7874	0.6929	Green
2060	A0A0F2M6X9_SPOSC	A0A0F2M6X9	Succinate--CoA ligase [ADP-forming] subunit beta_ mitochondrial OS=Sporothrix schenckii 1099-18 OX=1397361 GN=SPSK_08941 PE=3 SV=1	Regular	668.875	0	56843.7	53	12	51	20.5	28346	18260	4.2615	12286	12.1356	0.6898	Green
9773	A0A0F2LSN7_SPOSC	A0A0F2LSN7	Dihydrolipoyl dehydrogenase OS=Sporothrix schenckii 1099-18 OX=1397361 GN=SPSK_00489 PE=3 SV=1	Regular	371.978	0	54691.4	44	13	44	22.5	28506	18781	4.27372	8256	12.4819	0.6827	Green
3962	A0A0F2MJS9_SPOSC	A0A0F2MJS9	Ran-binding protein 1 OS=Sporothrix schenckii 1099-18 OX=1397361 GN=SPSK_06421 PE=4 SV=1	Regular	907.32	0	27960.6	41	8	29	22.05	48631	36294	4.55983	15736	24.1211	0.6744	Green
7225	A0A0F2M231_SPOSC	A0A0F2M231	Inosine-5'-monophosphate dehydrogenase OS=Sporothrix schenckii 1099-18 OX=1397361 GN=SPSK_04109 PE=3 SV=1	Regular	372.72	0	57489.9	34	11	47	32.34	24183	17294	4.2379	5250	11.4936	0.6608	Green
2923	A0A0F2LTS8_SPOSC	A0A0F2LTS8	Importin beta-4 OS=Sporothrix schenckii 1099-18 OX=1397361 GN=SPSK_04854 PE=4 SV=1	Regular	201.478	0	119432	41	14	77	8.81	18479	8267	3.91735	6709	5.4943	0.6562	Green
3548	A0A0F2M9L8_SPOSC	A0A0F2M9L8	GPI anchored protein OS=Sporothrix schenckii 1099-18 OX=1397361 GN=SPSK_09691 PE=4 SV=1	Regular	1482.75	0	25000.5	25	2	12	9.77	30819	39468	4.59625	5600	26.2305	0.6558	Green
8196	A0A0F2MDZ0_SPOSC	A0A0F2MDZ0	Large subunit ribosomal protein L23Ae OS=Sporothrix schenckii 1099-18 OX=1397361 GN=SPSK_02614 PE=3 SV=1	Regular	604.275	0	16687.7	17	4	13	18.54	39831	57961.5	4.76314	10498	38.5213	0.6428	Green
3286	A0A0F2LX63_SPOSC	A0A0F2LX63	Uncharacterized protein OS=Sporothrix schenckii 1099-18 OX=1397361 GN=SPSK_05527 PE=4 SV=1	Regular	1740.75	0	20675.9	39	5	14	26.04	51692	46490	4.66736	23302	30.8973	0.6388	Green
4086	A0A0F2M545_SPOSC	A0A0F2M545	Importin subunit alpha OS=Sporothrix schenckii 1099-18 OX=1397361 GN=SPSK_08925 PE=3 SV=1	Regular	563.369	0	60823.3	33	6	39	10.34	21210	15753	4.19736	4334	10.4695	0.6368	Green
1967	A0A0F2LYU3_SPOSC	A0A0F2LYU3	Fructose-bisphosphate aldolase_ class II OS=Sporothrix schenckii 1099-18 OX=1397361 GN=SPSK_05365 PE=4 SV=1	Regular	192.026	0	40701	26	7	30	10	32674	23450	4.37014	2919	15.5849	0.6343	Green
10009	A0A0F2MF79_SPOSC	A0A0F2MF79	Het-c OS=Sporothrix schenckii 1099-18 OX=1397361 GN=SPSK_07948 PE=4 SV=1	Regular	706.226	0	22841.4	16	2	20	16.18	14362	41388	4.61687	3972	27.5065	0.6283	Green
3197	A0A0F2M6Y2_SPOSC	A0A0F2M6Y2	Uncharacterized protein OS=Sporothrix schenckii 1099-18 OX=1397361 GN=SPSK_09625 PE=4 SV=1	Regular	463.581	0	26978.2	8	2	19	6.58	11934	35025	4.54438	4201	23.2777	0.628	Green
5665	A0A0F2M619_SPOSC	A0A0F2M619	Ribosomal protein L19 OS=Sporothrix schenckii 1099-18 OX=1397361 GN=SPSK_09543 PE=3 SV=1	Regular	900.376	0	32401.3	33	7	33	28	34662	29070	4.46345	5286	19.32	0.626	Green
7563	A0A0F2M310_SPOSC	A0A0F2M310	Actin-binding protein OS=Sporothrix schenckii 1099-18 OX=1397361 GN=SPSK_03066 PE=4 SV=1	Regular	338.622	0	86856.2	65	18	53	22.3	20777	10791	4.03306	9887	7.1717	0.6229	Green
8246	A0A0F2LWV7_SPOSC	A0A0F2LWV7	Nucleosome assembly protein 1-like 1 OS=Sporothrix schenckii 1099-18 OX=1397361 GN=SPSK_05167 PE=3 SV=1	Regular	1992.99	0	46481.6	76	14	25	44.15	43130	19984	4.30068	15609	13.2814	0.6173	Green
4316	A0A0F2LUH4_SPOSC	A0A0F2LUH4	Cytochrome c oxidase subunit 5a OS=Sporothrix schenckii 1099-18 OX=1397361 GN=SPSK_05525 PE=4 SV=1	Regular	4316.56	0	21772.8	59	4	20	27.08	54806	41587	4.61896	23890	27.6388	0.6018	Green
7988	A0A0F2MKH6_SPOSC	A0A0F2MKH6	Structural maintenance of chromosomes protein OS=Sporothrix schenckii 1099-18 OX=1397361 GN=SPSK_06904 PE=3 SV=1	Regular	140.081	0.81	138402	46	24	123	8.18	21632	6543	3.81578	6400	4.3485	0.6018	Green
6744	A0A0F2M2S1_SPOSC	A0A0F2M2S1	Uncharacterized protein OS=Sporothrix schenckii 1099-18 OX=1397361 GN=SPSK_04003 PE=3 SV=1	Regular	237.942	0	89371	29	16	67	16.94	18451	10038	4.00165	7308	6.6713	0.5962	Green
2086	A0A0F2M030_SPOSC	A0A0F2M030	Large subunit ribosomal protein L13e OS=Sporothrix schenckii 1099-18 OX=1397361 GN=SPSK_01270 PE=4 SV=1	Regular	1688.88	0	21807.5	35	5	15	35.64	42276	40877	4.61148	9718	27.1669	0.5924	Green
4193	A0A0F2LZI2_SPOSC	A0A0F2LZI2	Signal sequence receptor alpha chain OS=Sporothrix schenckii 1099-18 OX=1397361 GN=SPSK_04413 PE=4 SV=1	Regular	543.505	0	32046.9	30	6	20	17.33	25614	27598.5	4.44089	9302	18.342	0.5878	Green
8781	A0A0F2MKJ3_SPOSC	A0A0F2MKJ3	Ubiquitin carboxyl-terminal hydrolase 14 OS=Sporothrix schenckii 1099-18 OX=1397361 GN=SPSK_06085 PE=3 SV=1	Regular	135.389	0.95	71226.2	23	9	52	8.26	14128	12333	4.09107	2401	8.1965	0.5838	Green
6521	A0A0F2LYJ5_SPOSC	A0A0F2LYJ5	Ubiquinol-cytochrome c reductase cytochrome c1 subunit OS=Sporothrix schenckii 1099-18 OX=1397361 GN=SPSK_03612 PE=4 SV=1	Regular	1149.61	0	26757.3	45	7	20	44.17	43489	32794	4.51579	9254	21.7949	0.5832	Green
9614	A0A0F2LRY5_SPOSC	A0A0F2LRY5	Mannose-1-phosphate guanylyltransferase OS=Sporothrix schenckii 1099-18 OX=1397361 GN=SPSK_05236 PE=4 SV=1	Regular	358.761	0	56270.4	53	14	49	25.9	28555	15583	4.19265	18085	10.3565	0.5828	Green
1383	A0A0F2MGS9_SPOSC	A0A0F2MGS9	Cytochrome c oxidase subunit 4 OS=Sporothrix schenckii 1099-18 OX=1397361 GN=SPSK_01901 PE=4 SV=1	Regular	748.478	0	19416.4	41	6	20	29.71	56311	44917	4.65241	31971	29.8519	0.5796	Green
10048	A0A0F2M121_SPOSC	A0A0F2M121	60S acidic ribosomal protein P0 OS=Sporothrix schenckii 1099-18 OX=1397361 GN=SPSK_04464 PE=3 SV=1	Regular	1206.48	0	34130.9	32	6	18	23.51	27391	25541	4.40724	10379	16.9746	0.5794	Green
7823	A0A0F2LU76_SPOSC	A0A0F2LU76	40S ribosomal protein S1 OS=Sporothrix schenckii 1099-18 OX=1397361 GN=RPS1 PE=3 SV=1	Regular	967.407	0	33447.3	61	13	38	47.77	57732	25894	4.4132	16368	17.2092	0.5756	Green
9158	A0A0F2M1D9_SPOSC	A0A0F2M1D9	Trehalase OS=Sporothrix schenckii 1099-18 OX=1397361 GN=SPSK_03113 PE=3 SV=1	Regular	152.609	0.17	78583.4	35	5	42	3.66	26945	10897	4.03731	10145	7.2422	0.5691	Green
2792	A0A0F2LRG5_SPOSC	A0A0F2LRG5	ADP-ribosylation factor GTPase-activating protein 2/3 OS=Sporothrix schenckii 1099-18 OX=1397361 GN=SPSK_00485 PE=4 SV=1	Regular	855.977	0	54258.5	63	15	49	42.09	29470	15545	4.19159	9789	10.3312	0.5606	Green
9578	A0A0F2LT51_SPOSC	A0A0F2LT51	Elongation factor Tu OS=Sporothrix schenckii 1099-18 OX=1397361 GN=SPSK_05297 PE=3 SV=1	Regular	921.53	0	49649.8	75	12	41	37.58	40543	16954	4.22927	17803	11.2677	0.5594	Green
9063	A0A0F2M5E9_SPOSC	A0A0F2M5E9	Aminoacyl tRNA synthase complex-interacting multifunctional protein 1 OS=Sporothrix schenckii 1099-18 OX=1397361 GN=SPSK_09365 PE=4 SV=1	Regular	817.649	0	42713.7	39	8	33	27.87	23538	19621	4.29272	8882	13.0402	0.557	Green
7768	A0A0F2LYF4_SPOSC	A0A0F2LYF4	Ornithine--oxo-acid transaminase OS=Sporothrix schenckii 1099-18 OX=1397361 GN=SPSK_01143 PE=3 SV=1	Regular	691.628	0	48522.1	42	9	35	26.68	20241	17230	4.23629	5386	11.4511	0.5556	Green
7007	A0A0F2M6P6_SPOSC	A0A0F2M6P6	Actin-related protein 2/3 complex subunit 5 OS=Sporothrix schenckii 1099-18 OX=1397361 GN=SPSK_09785 PE=3 SV=1	Regular	1757.92	0	22417.4	24	2	18	23.44	24731	37096.5	4.56933	6067	24.6544	0.5527	Green
8822	A0A0F2LZ83_SPOSC	A0A0F2LZ83	Nascent polypeptide-associated complex subunit alpha OS=Sporothrix schenckii 1099-18 OX=1397361 GN=SPSK_03592 PE=4 SV=1	Regular	1418.55	0	26560.8	25	4	21	24.47	31483	31277	4.49523	4941	20.7867	0.5521	Green
4446	A0A0F2M557_SPOSC	A0A0F2M557	Uncharacterized protein OS=Sporothrix schenckii 1099-18 OX=1397361 GN=SPSK_08528 PE=4 SV=1	Regular	259.817	0	95149.2	24	6	69	7.51	12611	8594	3.9342	2634	5.7116	0.5435	Green
3449	A0A0F2M6K7_SPOSC	A0A0F2M6K7	Uncharacterized protein OS=Sporothrix schenckii 1099-18 OX=1397361 GN=SPSK_08520 PE=4 SV=1	Regular	356.834	0	97652.7	59	16	96	22.4	21020	8338	3.92106	8245	5.5414	0.5411	Green
1369	A0A0F2MIM8_SPOSC	A0A0F2MIM8	Translation initiation factor 2 subunit 3 OS=Sporothrix schenckii 1099-18 OX=1397361 GN=SPSK_06210 PE=4 SV=1	Regular	483.712	0	56326.5	23	7	38	17.05	15198	14147	4.15066	5436	9.4021	0.5296	Green
7147	A0A0F2M731_SPOSC	A0A0F2M731	Dolichyl-phosphate-mannose-protein mannosyltransferase OS=Sporothrix schenckii 1099-18 OX=1397361 GN=SPSK_08548 PE=4 SV=1	Regular	172.367	0	86473.1	28	8	52	9.37	13791	9197	3.96365	4466	6.1123	0.5286	Green
1486	A0A0F2M454_SPOSC	A0A0F2M454	Histone H3 OS=Sporothrix schenckii 1099-18 OX=1397361 GN=SPSK_00340 PE=3 SV=1	Regular	817.054	0	15448.9	26	4	14	24.26	68687	51427	4.71119	9378	34.1785	0.528	Green
284	A0A0F2LSE0_SPOSC	A0A0F2LSE0	D-3-phosphoglycerate dehydrogenase OS=Sporothrix schenckii 1099-18 OX=1397361 GN=SPSK_05156 PE=4 SV=1	Regular	580.841	0	56877.8	53	13	35	27.7	25424	13939	4.14423	10466	9.2639	0.5269	Green
8662	A0A0F2M5S9_SPOSC	A0A0F2M5S9	NAD dependent epimerase OS=Sporothrix schenckii 1099-18 OX=1397361 GN=SPSK_09656 PE=4 SV=1	Regular	2609.82	0	33669.2	45	9	24	35.12	31894	23474	4.37059	13720	15.6009	0.5253	Green
7	A0A0F2MAZ3_SPOSC	A0A0F2MAZ3	Transaldolase OS=Sporothrix schenckii 1099-18 OX=1397361 GN=SPSK_09195 PE=4 SV=1	Regular	1854.73	0	39416.9	71	14	36	39.84	36989	20024	4.30155	12367	13.308	0.5246	Green
3559	A0A0F2MIF1_SPOSC	A0A0F2MIF1	Tyrosine 3-monooxygenase/tryptophan 5-monooxygenase activation protein OS=Sporothrix schenckii 1099-18 OX=1397361 GN=SPSK_06387 PE=3 SV=1	Regular	1802.33	0	29852.4	116	15	28	62.92	111453	26234	4.41886	32820	17.4352	0.5205	Green	7783
9813	A0A0F2MIH0_SPOSC	A0A0F2MIH0	Zinc-binding protein oxidoreductase ToxD OS=Sporothrix schenckii 1099-18 OX=1397361 GN=SPSK_07651 PE=4 SV=1	Regular	928.991	0	39541	60	11	28	42.32	30824	19798	4.29662	14447	13.1578	0.5203	Green
1121	A0A0F2M965_SPOSC	A0A0F2M965	Uncharacterized protein OS=Sporothrix schenckii 1099-18 OX=1397361 GN=SPSK_08577 PE=4 SV=1	Regular	389.925	0	85112.4	59	20	64	22.77	19595	9146	3.96123	10488	6.0784	0.5174	Green
4406	A0A0F2LWU8_SPOSC	A0A0F2LWU8	Uncharacterized protein OS=Sporothrix schenckii 1099-18 OX=1397361 GN=SPSK_05567 PE=4 SV=1	Regular	907.524	0	22742.2	9	1	16	6.44	11312	33936	4.53066	3654	22.5539	0.5129	Green
7496	A0A0F2M3E3_SPOSC	A0A0F2M3E3	Trehalose synthase OS=Sporothrix schenckii 1099-18 OX=1397361 GN=SPSK_08651 PE=4 SV=1	Regular	207.049	0	81230.4	18	5	61	5.12	14553	9483	3.97695	4926	6.3024	0.5119	Green
3202	A0A0F2LQV2_SPOSC	A0A0F2LQV2	RNP domain protein OS=Sporothrix schenckii 1099-18 OX=1397361 GN=SPSK_00528 PE=4 SV=1	Regular	1220.57	0	37022.7	33	8	29	18.13	25662	20609	4.31406	7835	13.6968	0.5071	Green
406	A0A0F2M9D7_SPOSC	A0A0F2M9D7	ATP-dependent Clp protease ATP-binding protein subunit ClpB OS=Sporothrix schenckii 1099-18 OX=1397361 GN=SPSK_08586 PE=3 SV=1	Regular	170.481	0	92155.5	45	12	77	16.29	35245	8271	3.91756	6099	5.4969	0.5066	Green
9196	A0A0F2MFS1_SPOSC	A0A0F2MFS1	T-complex protein 1 subunit gamma OS=Sporothrix schenckii 1099-18 OX=1397361 GN=SPSK_01576 PE=3 SV=1	Regular	311.145	0	59485.5	45	17	55	22.78	24134	12790	4.10687	8488	8.5003	0.5056	Green
8748	A0A0F2LWQ5_SPOSC	A0A0F2LWQ5	Solute carrier family 25 (Mitochondrial adenine nucleotide translocator)_ member 4/5/6/31 OS=Sporothrix schenckii 1099-18 OX=1397361 GN=SPSK_01245 PE=3 SV=1	Regular	2280.32	0	29730.3	61	9	24	28.41	37626	25446	4.40562	22554	16.9115	0.5028	Green
205	A0A0F2LXI4_SPOSC	A0A0F2LXI4	Uncharacterized protein OS=Sporothrix schenckii 1099-18 OX=1397361 GN=SPSK_04810 PE=4 SV=1	Regular	102.14	2	165831	33	17	128	7.46	14342	4518	3.65495	4012	3.0027	0.4979	Green
9916	A0A0F2LT19_SPOSC	A0A0F2LT19	Thioredoxin OS=Sporothrix schenckii 1099-18 OX=1397361 GN=SPSK_05376 PE=4 SV=1	Regular	1670.43	0	35208.5	42	10	25	26.61	26021	21190	4.32613	14763	14.0829	0.4958	Green
7783	A0A0F2LXH9_SPOSC	A0A0F2LXH9	Tyrosine 3-monooxygenase/tryptophan 5-monooxygenase activation protein OS=Sporothrix schenckii 1099-18 OX=1397361 GN=SPSK_05465 PE=3 SV=1	Regular	3414.73	0	31396	98	13	32	49.28	60974	23746	4.37559	19772	15.7816	0.4955	Green	3559
742	A0A0F2MFS9_SPOSC	A0A0F2MFS9	Glucosamine--fructose-6-phosphate aminotransferase (Isomerizing) OS=Sporothrix schenckii 1099-18 OX=1397361 GN=SPSK_07098 PE=4 SV=1	Regular	265.538	0	80946.7	45	15	61	12.71	18101	9192	3.96341	5869	6.109	0.4945	Green
5111	A0A0F2M3A4_SPOSC	A0A0F2M3A4	Adenylyl-sulfate kinase OS=Sporothrix schenckii 1099-18 OX=1397361 GN=SPSK_03576 PE=3 SV=1	Regular	228.537	0	29199.8	11	5	24	17.31	19140	25246.5	4.4022	1989	16.7789	0.4899	Green
9923	A0A0F2M4E1_SPOSC	A0A0F2M4E1	T-complex protein 1 subunit beta OS=Sporothrix schenckii 1099-18 OX=1397361 GN=SPSK_00121 PE=3 SV=1	Regular	647.226	0	57529.2	57	13	44	26.59	27597	12798	4.10714	10062	8.5056	0.4893	Green
9583	A0A0F2M1Z9_SPOSC	A0A0F2M1Z9	Large subunit ribosomal protein L12e OS=Sporothrix schenckii 1099-18 OX=1397361 GN=SPSK_04471 PE=3 SV=1	Regular	3837.16	0	17832.7	43	5	15	39.39	47989	41217	4.61508	25558	27.3929	0.4885	Green
6480	A0A0F2M0K6_SPOSC	A0A0F2M0K6	3-hydroxybutyryl-CoA dehydrogenase OS=Sporothrix schenckii 1099-18 OX=1397361 GN=SPSK_04419 PE=4 SV=1	Regular	1074.8	0	34331.7	39	6	23	19.21	29332	21158	4.32547	7815	14.0616	0.4828	Green
1686	A0A0F2MCW7_SPOSC	A0A0F2MCW7	Alpha_alpha-trehalose-phosphate synthase (UDP-forming) OS=Sporothrix schenckii 1099-18 OX=1397361 GN=SPSK_08430 PE=4 SV=1	Regular	306.421	0	108028	63	18	88	16.37	32942	6719	3.8273	11590	4.4655	0.4824	Green
4107	A0A0F2M0Z0_SPOSC	A0A0F2M0Z0	Large subunit ribosomal protein L11e OS=Sporothrix schenckii 1099-18 OX=1397361 GN=SPSK_04599 PE=3 SV=1	Regular	714.011	0	20588.6	12	1	16	7.82	11669	35007	4.54415	3885	23.2657	0.479	Green
6543	A0A0F2LXE6_SPOSC	A0A0F2LXE6	GTP-binding nuclear protein OS=Sporothrix schenckii 1099-18 OX=1397361 GN=SPSK_05396 PE=3 SV=1	Regular	3085.91	0	26187.8	58	9	23	54.27	53333	27127	4.4334	21139	18.0287	0.4721	Green
6030	A0A0F2MHU6_SPOSC	A0A0F2MHU6	MSC1 protein OS=Sporothrix schenckii 1099-18 OX=1397361 GN=SPSK_07154 PE=4 SV=1	Regular	754.465	0	60921.7	64	19	48	46.48	25127	11564	4.06311	12182	7.6855	0.4682	Green
6221	A0A0F2M9G9_SPOSC	A0A0F2M9G9	Glucose repression regulatory protein TUP1 OS=Sporothrix schenckii 1099-18 OX=1397361 GN=SPSK_02314 PE=4 SV=1	Regular	512.832	0	64775.4	37	12	50	20.17	14923	10858	4.03575	7892	7.2162	0.4674	Green
427	A0A0F2MAJ6_SPOSC	A0A0F2MAJ6	Small subunit ribosomal protein S14e OS=Sporothrix schenckii 1099-18 OX=1397361 GN=SPSK_02762 PE=3 SV=1	Regular	1578.06	0	16127.5	31	5	14	34	50616	43520	4.63869	20303	28.9235	0.4665	Green
9000	A0A0F2M4K4_SPOSC	A0A0F2M4K4	Eukaryotic translation initiation factor 3 subunit I OS=Sporothrix schenckii 1099-18 OX=1397361 GN=TIF34 PE=3 SV=1	Regular	865.214	0	39048.7	35	11	33	40.23	25353	17965	4.25443	7758	11.9396	0.4662	Green
6466	A0A0F2LVQ0_SPOSC	A0A0F2LVQ0	RNA-binding protein OS=Sporothrix schenckii 1099-18 OX=1397361 GN=SPSK_05667 PE=4 SV=1	Regular	1561.41	0	12654.1	26	2	6	27.93	39796	55342.5	4.74306	26343	36.7807	0.4654	Green
8019	A0A0F2MBV9_SPOSC	A0A0F2MBV9	Uncharacterized protein OS=Sporothrix schenckii 1099-18 OX=1397361 GN=SPSK_02764 PE=4 SV=1	Regular	2423.89	0	18872.5	55	9	21	44.38	53816	36761	4.56539	14487	24.4314	0.4611	Green
650	A0A0F2M014_SPOSC	A0A0F2M014	Rnp domain containing protein OS=Sporothrix schenckii 1099-18 OX=1397361 GN=SPSK_01151 PE=4 SV=1	Regular	1070.65	0	37344.6	84	16	41	51.71	44905	18364	4.26397	16068	12.2047	0.4558	Green
3539	A0A0F2M6W7_SPOSC	A0A0F2M6W7	Poly(RC)-binding protein 2/3/4 OS=Sporothrix schenckii 1099-18 OX=1397361 GN=SPSK_09091 PE=4 SV=1	Regular	891.938	0	50904.9	35	7	37	16.56	17140	13472	4.12943	6865	8.9535	0.4558	Green
2001	A0A0F2MF70_SPOSC	A0A0F2MF70	Hypoxia up-regulated 1 OS=Sporothrix schenckii 1099-18 OX=1397361 GN=SPSK_02198 PE=3 SV=1	Regular	163.323	0.18	110734	35	18	86	11.07	13419	6192	3.79183	5305	4.1152	0.4557	Green
3066	A0A0F2LU10_SPOSC	A0A0F2LU10	PH domain protein OS=Sporothrix schenckii 1099-18 OX=1397361 GN=SPSK_05166 PE=4 SV=1	Regular	1001.06	0	57622.6	52	9	37	25.97	17696	11894	4.07533	9497	7.9048	0.4555	Green
456	A0A0F2M4L0_SPOSC	A0A0F2M4L0	DNA helicase OS=Sporothrix schenckii 1099-18 OX=1397361 GN=SPSK_08475 PE=3 SV=1	Regular	112.893	1.4	103493	31	12	83	9.76	13605	6617	3.82066	2725	4.3977	0.4551	Green
3399	A0A0F2MHQ8_SPOSC	A0A0F2MHQ8	C2H2 transcription factor (Con7) OS=Sporothrix schenckii 1099-18 OX=1397361 GN=SPSK_07310 PE=4 SV=1	Regular	386.447	0	42085.8	19	2	14	11.37	10832	16248	4.2108	2926	10.7985	0.4545	Green
7374	A0A0F2M8F1_SPOSC	A0A0F2M8F1	Clustered mitochondria protein homolog OS=Sporothrix schenckii 1099-18 OX=1397361 GN=CLU1 PE=3 SV=1	Regular	158.944	0.17	138157	42	22	112	13.02	16047	4932	3.69302	4772	3.2778	0.4529	Green
7437	A0A0F2M9M5_SPOSC	A0A0F2M9M5	ATP-dependent RNA helicase UAP56/SUB2 OS=Sporothrix schenckii 1099-18 OX=1397361 GN=SPSK_09125 PE=4 SV=1	Regular	464.228	0	55890.9	44	12	44	20.49	28503	12166	4.08515	16353	8.0855	0.4519	Green
3162	A0A0F2M2X6_SPOSC	A0A0F2M2X6	Protein transport protein SEC23 OS=Sporothrix schenckii 1099-18 OX=1397361 GN=SPSK_03987 PE=4 SV=1	Regular	152.04	0.34	86502.5	29	10	59	10.65	11030	7857	3.89526	5243	5.2218	0.4517	Green
2232	A0A0F2M507_SPOSC	A0A0F2M507	Electron transfer flavoprotein alpha subunit OS=Sporothrix schenckii 1099-18 OX=1397361 GN=SPSK_09535 PE=4 SV=1	Regular	1724.4	0	35009.9	74	12	27	54.25	32786	19298	4.28551	10055	12.8255	0.449	Green
375	A0A0F2MAM6_SPOSC	A0A0F2MAM6	RNA recognition motif containing protein OS=Sporothrix schenckii 1099-18 OX=1397361 GN=SPSK_09280 PE=4 SV=1	Regular	796.473	0	35343.4	43	7	29	22.88	33324	18995	4.27864	19139	12.6241	0.4462	Green
9478	A0A0F2M2G7_SPOSC	A0A0F2M2G7	Small subunit ribosomal protein S10e OS=Sporothrix schenckii 1099-18 OX=1397361 GN=SPSK_00320 PE=4 SV=1	Regular	2810.84	0	21333.2	47	9	25	43.09	40242	31463	4.4978	10623	20.9104	0.4461	Green
5098	A0A0F2M991_SPOSC	A0A0F2M991	S-phase kinase-associated protein 1 OS=Sporothrix schenckii 1099-18 OX=1397361 GN=SPSK_09816 PE=3 SV=1	Regular	1044.39	0	22432.3	34	8	18	43.81	37079	29179	4.46507	8624	19.3924	0.435	Green
7542	A0A0F2LXC7_SPOSC	A0A0F2LXC7	Tryptophan synthase OS=Sporothrix schenckii 1099-18 OX=1397361 GN=SPSK_03122 PE=3 SV=1	Regular	266.297	0	77515	31	13	52	11.51	13109	8427	3.92567	4825	5.6006	0.4341	Green
8482	A0A0F2LX76_SPOSC	A0A0F2LX76	Transketolase OS=Sporothrix schenckii 1099-18 OX=1397361 GN=SPSK_04927 PE=3 SV=1	Regular	275.025	0	75179.8	31	9	49	13.14	10321	8606	3.9348	6070	5.7196	0.43	Green
2711	A0A0F2MFB1_SPOSC	A0A0F2MFB1	Acyl carrier protein OS=Sporothrix schenckii 1099-18 OX=1397361 GN=SPSK_02030 PE=3 SV=1	Regular	1982.81	0	15333.4	47	4	13	31.51	67526	42166	4.62496	33945	28.0236	0.4297	Green
10182	A0A0F2LXH7_SPOSC	A0A0F2LXH7	CBS domain containing protein OS=Sporothrix schenckii 1099-18 OX=1397361 GN=SPSK_01010 PE=4 SV=1	Regular	117.05	1.31	92520.1	21	8	57	3.63	8665	6955.5	3.84233	2813	4.6226	0.4277	Green
6219	A0A0F2LWT1_SPOSC	A0A0F2LWT1	Uncharacterized protein OS=Sporothrix schenckii 1099-18 OX=1397361 GN=SPSK_01082 PE=3 SV=1	Regular	757.923	0	51252.5	26	5	43	14.01	12828	12549	4.09861	3407	8.3401	0.4275	Green
10211	A0A0F2MHN6_SPOSC	A0A0F2MHN6	PWWP domain protein OS=Sporothrix schenckii 1099-18 OX=1397361 GN=SPSK_06162 PE=4 SV=1	Regular	561.392	0	56447.4	50	13	60	29.75	16731	11283	4.05242	7335	7.4987	0.4233	Green
9607	A0A0F2ME89_SPOSC	A0A0F2ME89	Complement component 1 Q subcomponent-binding protein_ mitochondrial OS=Sporothrix schenckii 1099-18 OX=1397361 GN=SPSK_01854 PE=4 SV=1	Regular	2823.89	0	32689.1	73	8	30	36.54	42332	19439	4.28867	26745	12.9192	0.4223	Green
5932	A0A0F2M2V3_SPOSC	A0A0F2M2V3	Tubulin alpha chain OS=Sporothrix schenckii 1099-18 OX=1397361 GN=SPSK_00247 PE=3 SV=1	Regular	362.479	0	50807.9	29	6	36	14.7	13920	12458	4.09545	5418	8.2796	0.4207	Green
2586	A0A0F2MIE9_SPOSC	A0A0F2MIE9	Uncharacterized protein OS=Sporothrix schenckii 1099-18 OX=1397361 GN=SPSK_07834 PE=4 SV=1	Regular	253.076	0	29042.2	19	5	24	18.41	27443	21743	4.33732	2589	14.4504	0.4197	Green
7255	A0A0F2M4R5_SPOSC	A0A0F2M4R5	Uncharacterized protein OS=Sporothrix schenckii 1099-18 OX=1397361 GN=SPSK_09228 PE=3 SV=1	Regular	180.737	0	47105.6	15	4	34	12.41	9377	13407	4.12733	1606	8.9103	0.4197	Green
1064	A0A0F2MLB7_SPOSC	A0A0F2MLB7	40S ribosomal protein S21 OS=Sporothrix schenckii 1099-18 OX=1397361 GN=SPSK_10808 PE=3 SV=1	Regular	5773.03	0	9779.97	31	5	10	65.52	68202	64120	4.80699	32286	42.6143	0.4168	Green
5592	A0A0F2MI11_SPOSC	A0A0F2MI11	Methionyl aminopeptidase OS=Sporothrix schenckii 1099-18 OX=1397361 GN=SPSK_07389 PE=4 SV=1	Regular	731.537	0	52508.3	82	17	40	31.25	35777	11932	4.07671	18794	7.93	0.4164	Green
8634	A0A0F2MJY6_SPOSC	A0A0F2MJY6	Phosphoglycerate kinase OS=Sporothrix schenckii 1099-18 OX=1397361 GN=SPSK_06331 PE=3 SV=1	Regular	635.758	0	44837.7	58	14	37	47.14	28392	13630	4.1345	11571	9.0585	0.4062	Green
3720	A0A0F2M762_SPOSC	A0A0F2M762	Adenylate kinase OS=Sporothrix schenckii 1099-18 OX=1397361 GN=ADK1 PE=3 SV=1	Regular	789.336	0	30328.8	52	9	33	30.29	30158	20135	4.30395	15729	13.3818	0.4059	Green
6730	A0A0F2MJG1_SPOSC	A0A0F2MJG1	Acetyltransferase component of pyruvate dehydrogenase complex OS=Sporothrix schenckii 1099-18 OX=1397361 GN=SPSK_07465 PE=3 SV=1	Regular	465.942	0	49215.7	45	11	37	35.61	23611	12407	4.09367	6299	8.2457	0.4058	Green
3144	A0A0F2LTR5_SPOSC	A0A0F2LTR5	Mitochondrial processing peptidase OS=Sporothrix schenckii 1099-18 OX=1397361 GN=SPSK_05173 PE=3 SV=1	Regular	235.28	0	52685.2	57	11	44	19.33	28097	11540	4.06221	7948	7.6695	0.4041	Green
3779	A0A0F2MGN4_SPOSC	A0A0F2MGN4	Protein phosphatase 2 (Formerly 2A)_ regulatory subunit A OS=Sporothrix schenckii 1099-18 OX=1397361 GN=SPSK_07156 PE=4 SV=1	Regular	135.915	0.96	66898.3	23	8	56	3.99	8848	9085.5	3.95835	3496	6.0382	0.4039	Green
6492	A0A0F2MJ58_SPOSC	A0A0F2MJ58	Peroxiredoxin Q/BCP OS=Sporothrix schenckii 1099-18 OX=1397361 GN=SPSK_06591 PE=4 SV=1	Regular	557.839	0	22811.3	16	2	20	12.5	9040	26523	4.42362	2509	17.6272	0.4021	Green
9949	A0A0F2MC87_SPOSC	A0A0F2MC87	F-type H+-transporting ATPase oligomycin sensitivity conferral protein OS=Sporothrix schenckii 1099-18 OX=1397361 GN=SPSK_01914 PE=3 SV=1	Regular	1853.87	0	24103.9	39	6	21	23.08	31173	24507	4.38929	13054	16.2874	0.3926	Green
7617	A0A0F2LUM4_SPOSC	A0A0F2LUM4	Importin beta-5 subunit OS=Sporothrix schenckii 1099-18 OX=1397361 GN=SPSK_04865 PE=4 SV=1	Regular	139.679	0.81	119779	34	13	80	7.16	9068	4929	3.69276	4529	3.2758	0.3924	Green
10128	A0A0F2MNF9_SPOSC	A0A0F2MNF9	Carboxymethylenebutenolidase OS=Sporothrix schenckii 1099-18 OX=1397361 GN=SPSK_06369 PE=4 SV=1	Regular	2793.3	0	27574.4	61	8	23	35.04	34585	21383	4.33007	16737	14.2112	0.3919	Green
5301	A0A0F2MBI8_SPOSC	A0A0F2MBI8	Citrate synthase OS=Sporothrix schenckii 1099-18 OX=1397361 GN=SPSK_09045 PE=3 SV=1	Regular	245.139	0	51987.4	32	10	40	20.93	16990	11251	4.05119	5014	7.4774	0.3887	Green
180	A0A0F2MBT6_SPOSC	A0A0F2MBT6	Large subunit ribosomal protein L3e OS=Sporothrix schenckii 1099-18 OX=1397361 GN=SPSK_01664 PE=3 SV=1	Regular	190.632	0	48008.5	24	5	43	6.94	19796	12161	4.08497	9226	8.0822	0.388	Green
10285	A0A0F2LZP0_SPOSC	A0A0F2LZP0	Glucose-6-phosphate 1-epimerase OS=Sporothrix schenckii 1099-18 OX=1397361 GN=SPSK_01217 PE=3 SV=1	Regular	411.529	0	35269.7	32	5	22	24.04	19874	16549	4.21877	4123	10.9985	0.3879	Green
10069	A0A0F2MF95_SPOSC	A0A0F2MF95	Eukaryotic translation initiation factor 3 subunit L OS=Sporothrix schenckii 1099-18 OX=1397361 GN=SPSK_07403 PE=3 SV=1	Regular	496.011	0	55456.8	28	10	37	19.71	12316	10513	4.02173	3882	6.987	0.3875	Green
2105	A0A0F2MBN9_SPOSC	A0A0F2MBN9	Uncharacterized protein OS=Sporothrix schenckii 1099-18 OX=1397361 GN=SPSK_09585 PE=4 SV=1	Regular	851.33	0	30794.3	31	6	21	45.73	15559	18768	4.27342	7095	12.4732	0.3841	Green
6450	A0A0F2M344_SPOSC	A0A0F2M344	Acetyl-CoA acyltransferase OS=Sporothrix schenckii 1099-18 OX=1397361 GN=SPSK_04310 PE=3 SV=1	Regular	605.525	0	43785.8	28	8	29	17.94	16909	13149	4.11889	7211	8.7388	0.3826	Green
2381	A0A0F2MLM8_SPOSC	A0A0F2MLM8	Methionyl-tRNA synthetase OS=Sporothrix schenckii 1099-18 OX=1397361 GN=SPSK_06045 PE=3 SV=1	Regular	387.952	0	72268.3	39	15	52	25.55	15791	7812	3.89276	4185	5.1919	0.3752	Green
9431	A0A0F2MDE8_SPOSC	A0A0F2MDE8	Pyruvate dehydrogenase E1 component subunit alpha OS=Sporothrix schenckii 1099-18 OX=1397361 GN=SPSK_01733 PE=4 SV=1	Regular	276.05	0	47741	19	4	36	5.31	9551	11740.5	4.06969	3474	7.8028	0.3725	Green
5988	A0A0F2MFX1_SPOSC	A0A0F2MFX1	Cysteinyl-tRNA synthetase OS=Sporothrix schenckii 1099-18 OX=1397361 GN=SPSK_01469 PE=3 SV=1	Regular	218.735	0	91328.2	23	15	62	10.55	11496	6124	3.78704	2877	4.07	0.3717	Green
524	A0A0F2MGA6_SPOSC	A0A0F2MGA6	Uncharacterized protein OS=Sporothrix schenckii 1099-18 OX=1397361 GN=SPSK_07792 PE=4 SV=1	Regular	760.224	0	32849.4	29	4	21	18.43	11782	17007	4.23063	2675	11.3029	0.3713	Green
1150	A0A0F2M8A9_SPOSC	A0A0F2M8A9	Nucleoside diphosphate kinase OS=Sporothrix schenckii 1099-18 OX=1397361 GN=SPSK_09346 PE=3 SV=1	Regular	1160.57	0	27615.5	37	9	22	42.4	27598	20150	4.30428	9147	13.3917	0.3698	Green
1099	A0A0F2MAP8_SPOSC	A0A0F2MAP8	Uncharacterized protein OS=Sporothrix schenckii 1099-18 OX=1397361 GN=SPSK_09019 PE=3 SV=1	Regular	521.639	0	56001.9	38	9	41	21.11	16191	9675	3.98565	9397	6.43	0.3601	Green
8558	A0A0F2MA97_SPOSC	A0A0F2MA97	G2 m phase checkpoint control protein OS=Sporothrix schenckii 1099-18 OX=1397361 GN=SPSK_02499 PE=4 SV=1	Regular	382.502	0	47777.8	42	13	27	27.29	32829	11302	4.05316	7922	7.5113	0.3589	Green
852	A0A0F2MH80_SPOSC	A0A0F2MH80	ATP-binding protein cassette_ sub-family F_ member 2 OS=Sporothrix schenckii 1099-18 OX=1397361 GN=SPSK_07226 PE=4 SV=1	Regular	212.203	0	69335	32	11	50	13.83	50592	7787	3.89137	5583	5.1753	0.3588	Green
4710	A0A0F2LXT3_SPOSC	A0A0F2LXT3	Replication factor A2 OS=Sporothrix schenckii 1099-18 OX=1397361 GN=SPSK_03513 PE=4 SV=1	Regular	392.955	0	29755.7	21	4	18	20.42	18703	18082	4.25725	6699	12.0173	0.3576	Green
3457	A0A0F2LY40_SPOSC	A0A0F2LY40	3'(2')_ 5'-bisphosphate nucleotidase OS=Sporothrix schenckii 1099-18 OX=1397361 GN=SPSK_00802 PE=4 SV=1	Regular	399.054	0	49373.7	35	9	44	19.6	14594	10806	4.03366	5853	7.1817	0.3546	Green
6889	A0A0F2M9T6_SPOSC	A0A0F2M9T6	3-methylcrotonyl-CoA carboxylase alpha subunit OS=Sporothrix schenckii 1099-18 OX=1397361 GN=SPSK_08659 PE=4 SV=1	Regular	245.661	0	82874.6	55	14	60	18.8	19259	6414	3.80713	7382	4.2628	0.3533	Green
9848	A0A0F2MCI2_SPOSC	A0A0F2MCI2	Succinyl-CoA:3-ketoacid-coenzyme A transferase OS=Sporothrix schenckii 1099-18 OX=1397361 GN=SPSK_01628 PE=3 SV=1	Regular	406.867	0	56039.3	36	14	40	32.82	13548	9385	3.97243	4534	6.2373	0.3495	Green
4666	A0A0F2LYT8_SPOSC	A0A0F2LYT8	1-phosphatidylinositol phosphodiesterase OS=Sporothrix schenckii 1099-18 OX=1397361 GN=SPSK_00779 PE=4 SV=1	Regular	278.222	0	56977.6	25	8	36	10.98	11122	9216	3.96454	4054	6.125	0.349	Green
8422	A0A0F2M7J6_SPOSC	A0A0F2M7J6	Vacuolar sorting protein 1 OS=Sporothrix schenckii 1099-18 OX=1397361 GN=SPSK_08778 PE=3 SV=1	Regular	334.656	0	72630.5	45	14	72	20.58	15227	7215	3.85824	8077	4.7951	0.3483	Green
4592	A0A0F2MFX2_SPOSC	A0A0F2MFX2	Uncharacterized protein OS=Sporothrix schenckii 1099-18 OX=1397361 GN=SPSK_07589 PE=4 SV=1	Regular	286.824	0	42373.6	14	4	20	6.47	8928	12303	4.09001	3370	8.1766	0.3465	Green
4882	A0A0F2M7R3_SPOSC	A0A0F2M7R3	Coronin OS=Sporothrix schenckii 1099-18 OX=1397361 GN=SPSK_08512 PE=3 SV=1	Regular	168.198	0	79077.4	29	8	55	11.23	8193	6549	3.81617	4542	4.3525	0.3442	Green
922	A0A0F2M4Y2_SPOSC	A0A0F2M4Y2	Solute carrier family 25 (Mitochondrial phosphate transporter)_ member 3 OS=Sporothrix schenckii 1099-18 OX=1397361 GN=SPSK_04345 PE=3 SV=1	Regular	1052.5	0	33141.4	42	6	24	23.81	27959	15527	4.19109	9380	10.3193	0.342	Green
4517	A0A0F2M2Z5_SPOSC	A0A0F2M2Z5	Calcium sensor NCS-1 OS=Sporothrix schenckii 1099-18 OX=1397361 GN=SPSK_04452 PE=4 SV=1	Regular	937.816	0	22423.4	12	4	32	25.91	15525	22852.5	4.35893	3324	15.1878	0.3406	Green
9157	A0A0F2LYF5_SPOSC	A0A0F2LYF5	Uncharacterized protein OS=Sporothrix schenckii 1099-18 OX=1397361 GN=SPSK_03123 PE=3 SV=1	Regular	212.243	0	67417.8	33	12	52	16.47	13727	7581	3.87973	4033	5.0383	0.3397	Green
5982	A0A0F2M2N7_SPOSC	A0A0F2M2N7	ATP citrate (Pro-S)-lyase OS=Sporothrix schenckii 1099-18 OX=1397361 GN=SPSK_04328 PE=4 SV=1	Regular	671.707	0	37407.6	31	8	23	22.48	17725	13595	4.13338	6355	9.0353	0.338	Green
5735	A0A0F2MC92_SPOSC	A0A0F2MC92	NADH dehydrogenase (Ubiquinone) Fe-S protein 1 OS=Sporothrix schenckii 1099-18 OX=1397361 GN=SPSK_01453 PE=4 SV=1	Regular	209.377	0	80473.4	27	13	57	20.76	13945	6293	3.79886	4011	4.1823	0.3366	Green
1311	A0A0F2M727_SPOSC	A0A0F2M727	Aldehyde dehydrogenase (NAD+) OS=Sporothrix schenckii 1099-18 OX=1397361 GN=SPSK_00262 PE=3 SV=1	Regular	451.379	0	53436.9	36	15	47	22.72	15205	9476	3.97663	5428	6.2978	0.3365	Green
1531	A0A0F2M679_SPOSC	A0A0F2M679	Mitochondrial protein import receptor tom70 OS=Sporothrix schenckii 1099-18 OX=1397361 GN=SPSK_08801 PE=4 SV=1	Regular	163.932	0.18	69860.2	36	11	56	19.12	11191	7225	3.85884	3248	4.8017	0.3355	Green
9671	A0A0F2M4M8_SPOSC	A0A0F2M4M8	Uncharacterized protein OS=Sporothrix schenckii 1099-18 OX=1397361 GN=SPSK_10061 PE=4 SV=1	Regular	4178.25	0	9918.63	22	2	10	25.56	33774	50661	4.70467	7416	33.6694	0.334	Green
4357	A0A0F2MCI7_SPOSC	A0A0F2MCI7	RuvB-like helicase OS=Sporothrix schenckii 1099-18 OX=1397361 GN=SPSK_01672 PE=3 SV=1	Regular	425.185	0	51620.1	44	10	41	20.81	13976	9705	3.987	6857	6.45	0.3329	Green
3388	A0A0F2MCH3_SPOSC	A0A0F2MCH3	Cofilin OS=Sporothrix schenckii 1099-18 OX=1397361 GN=SPSK_01891 PE=3 SV=1	Regular	3499.89	0	16850.8	47	4	9	27.81	43886	29491	4.46969	14820	19.5998	0.3303	Green
8612	A0A0F2M8V7_SPOSC	A0A0F2M8V7	Uncharacterized protein OS=Sporothrix schenckii 1099-18 OX=1397361 GN=SPSK_02501 PE=3 SV=1	Regular	295.718	0	49164.4	36	11	37	22.67	14443	9930	3.99695	4450	6.5995	0.3245	Green
2541	A0A0F2MKE5_SPOSC	A0A0F2MKE5	Uncharacterized protein OS=Sporothrix schenckii 1099-18 OX=1397361 GN=SPSK_07432 PE=4 SV=1	Regular	359.271	0	57966	40	11	41	19.24	13329	8402	3.92438	6174	5.584	0.3237	Green
8862	A0A0F2LW89_SPOSC	A0A0F2LW89	Uncharacterized protein OS=Sporothrix schenckii 1099-18 OX=1397361 GN=SPSK_04914 PE=4 SV=1	Regular	213.921	0	103588	26	11	63	11.76	9820	4692	3.67136	2733	3.1183	0.323	Green
1192	A0A0F2M440_SPOSC	A0A0F2M440	Actin-related protein 2/3 complex subunit 3 OS=Sporothrix schenckii 1099-18 OX=1397361 GN=SPSK_09786 PE=3 SV=1	Regular	360.262	0	24895.3	7	1	24	4.98	6497	19491	4.28983	5151	12.9538	0.3225	Green
324	A0A0F2M6I2_SPOSC	A0A0F2M6I2	Succinate dehydrogenase [ubiquinone] flavoprotein subunit_ mitochondrial OS=Sporothrix schenckii 1099-18 OX=1397361 GN=SPSK_08603 PE=3 SV=1	Regular	206.785	0	71341.9	32	15	65	12.4	16139	6791	3.83193	5594	4.5133	0.322	Green
9728	A0A0F2M7W7_SPOSC	A0A0F2M7W7	Peroxisomal membrane anchor protein OS=Sporothrix schenckii 1099-18 OX=1397361 GN=SPSK_09326 PE=4 SV=1	Regular	182.968	0	41638.2	20	7	33	7.11	11310	11470.5	4.05958	4150	7.6233	0.3174	Green
4354	A0A0F2LYR4_SPOSC	A0A0F2LYR4	Malonate-semialdehyde dehydrogenase (Acetylating) OS=Sporothrix schenckii 1099-18 OX=1397361 GN=SPSK_03220 PE=4 SV=1	Regular	197.697	0	62012.4	17	10	47	8.17	33726	7696.5	3.88629	3990	5.1151	0.3172	Green
4984	A0A0F2M451_SPOSC	A0A0F2M451	Eukaryotic translation initiation factor 3 subunit E OS=Sporothrix schenckii 1099-18 OX=1397361 GN=INT6 PE=3 SV=1	Regular	339.901	0	50315	19	5	38	5.26	8062	9469.5	3.97633	3456	6.2934	0.3167	Green
1717	A0A0F2MA60_SPOSC	A0A0F2MA60	2-oxoisovalerate dehydrogenase E1 component_ beta subunit OS=Sporothrix schenckii 1099-18 OX=1397361 GN=SPSK_09224 PE=4 SV=1	Regular	407.464	0	48160	27	7	33	22.68	11051	9764	3.98963	3331	6.4892	0.3125	Green
7910	A0A0F2M0R7_SPOSC	A0A0F2M0R7	Nascent polypeptide-associated complex subunit beta OS=Sporothrix schenckii 1099-18 OX=1397361 GN=SPSK_03653 PE=3 SV=1	Regular	1876.93	0	17433.7	37	8	18	55.63	36202	26883	4.42948	5184	17.8665	0.3115	Green
8479	A0A0F2MJH3_SPOSC	A0A0F2MJH3	Phenylalanyl-tRNA synthetase alpha chain OS=Sporothrix schenckii 1099-18 OX=1397361 GN=SPSK_06238 PE=4 SV=1	Regular	342.406	0	58053.3	27	5	42	11.94	10897	8037	3.90509	4763	5.3414	0.3101	Green
4626	A0A0F2MHR6_SPOSC	A0A0F2MHR6	GPI anchored cell wall protein OS=Sporothrix schenckii 1099-18 OX=1397361 GN=SPSK_06598 PE=4 SV=1	Regular	545.088	0	24114.7	8	1	11	6.28	7043	19173	4.28269	1462	12.7424	0.3073	Green
5160	A0A0F2MEQ4_SPOSC	A0A0F2MEQ4	Peptide alpha-N-acetyltransferase OS=Sporothrix schenckii 1099-18 OX=1397361 GN=SPSK_07096 PE=4 SV=1	Regular	303.293	0	85160.5	34	11	74	13.41	10536	5408	3.73304	4569	3.5942	0.3061	Green
6276	A0A0F2M6Z7_SPOSC	A0A0F2M6Z7	Uncharacterized protein OS=Sporothrix schenckii 1099-18 OX=1397361 GN=SPSK_09788 PE=4 SV=1	Regular	876.217	0	19402	14	3	21	24.29	15974	23682	4.37442	2176	15.7391	0.3054	Green
1182	A0A0F2M216_SPOSC	A0A0F2M216	Zinc finger protein OS=Sporothrix schenckii 1099-18 OX=1397361 GN=SPSK_03278 PE=4 SV=1	Regular	451.822	0	58173.3	27	5	32	12.64	13065	7850	3.89487	9644	5.2171	0.3035	Green
6577	A0A0F2LUS3_SPOSC	A0A0F2LUS3	Calcium-transporting ATPase OS=Sporothrix schenckii 1099-18 OX=1397361 GN=SPSK_04906 PE=3 SV=1	Regular	93.4307	2.62	108679	23	12	71	4.3	8238	4145	3.61752	3125	2.7548	0.2994	Green
3632	A0A0F2M8B0_SPOSC	A0A0F2M8B0	Ribosomal protein OS=Sporothrix schenckii 1099-18 OX=1397361 GN=SPSK_09753 PE=3 SV=1	Regular	225.56	0	24136.3	14	3	18	10.14	16051	18648	4.27063	3063	12.3935	0.2991	Green
4812	A0A0F2MIX4_SPOSC	A0A0F2MIX4	Alpha-1_4 glucan phosphorylase OS=Sporothrix schenckii 1099-18 OX=1397361 GN=SPSK_07089 PE=3 SV=1	Regular	183.722	0	84362.2	29	18	73	18.46	13997	5306	3.72477	4277	3.5264	0.2975	Green
2364	A0A0F2M8Q8_SPOSC	A0A0F2M8Q8	NIPSNAP family protein OS=Sporothrix schenckii 1099-18 OX=1397361 GN=SPSK_02574 PE=4 SV=1	Regular	258.791	0	41936.5	18	5	34	6.97	12207	10563	4.02379	2454	7.0202	0.2944	Green
7054	A0A0F2M0D7_SPOSC	A0A0F2M0D7	Uncharacterized protein OS=Sporothrix schenckii 1099-18 OX=1397361 GN=SPSK_04031 PE=3 SV=1	Regular	302.305	0	52311.4	46	15	39	24.12	17485	8438	3.92624	8902	5.6079	0.2934	Green
387	A0A0F2LUD3_SPOSC	A0A0F2LUD3	Integral ER membrane protein Scs2 OS=Sporothrix schenckii 1099-18 OX=1397361 GN=SPSK_05285 PE=4 SV=1	Regular	1145.3	0	36536.4	34	7	29	28.49	15528	12034	4.08041	4505	7.9978	0.2922	Green
3413	A0A0F2M1L5_SPOSC	A0A0F2M1L5	Uncharacterized protein OS=Sporothrix schenckii 1099-18 OX=1397361 GN=SPSK_10985 PE=4 SV=1	Regular	144.618	0.5	55043.1	22	7	39	6.31	7413	7917	3.89856	6829	5.2617	0.2896	Green
6058	A0A0F2MAA4_SPOSC	A0A0F2MAA4	Uncharacterized protein OS=Sporothrix schenckii 1099-18 OX=1397361 GN=SPSK_02649 PE=4 SV=1	Regular	720.28	0	32329.2	34	6	23	28.99	17095	13432	4.12814	10830	8.9269	0.2886	Green
5970	A0A0F2M5J5_SPOSC	A0A0F2M5J5	T-complex protein 1 subunit alpha OS=Sporothrix schenckii 1099-18 OX=1397361 GN=SPSK_08840 PE=3 SV=1	Regular	204.345	0	66554.1	33	18	60	18.23	14395	6515	3.81391	6434	4.3299	0.2882	Green
8784	A0A0F2MCX9_SPOSC	A0A0F2MCX9	Isocitrate dehydrogenase [NAD] subunit_ mitochondrial OS=Sporothrix schenckii 1099-18 OX=1397361 GN=SPSK_09281 PE=3 SV=1	Regular	531.245	0	41860.8	33	8	29	30.81	18421	10291	4.01246	8294	6.8394	0.2863	Green
7835	A0A0F2MK11_SPOSC	A0A0F2MK11	UTP--glucose-1-phosphate uridylyltransferase OS=Sporothrix schenckii 1099-18 OX=1397361 GN=SPSK_06278 PE=3 SV=1	Regular	266.027	0	50033.4	40	13	40	24.67	18110	8521	3.93049	7625	5.6631	0.2833	Green
6854	A0A0F2MJU9_SPOSC	A0A0F2MJU9	Uncharacterized protein OS=Sporothrix schenckii 1099-18 OX=1397361 GN=SPSK_06254 PE=3 SV=1	Regular	212.226	0	47826.5	18	7	36	18.03	13603	8885	3.94866	2162	5.905	0.2824	Green
2758	A0A0F2M2U1_SPOSC	A0A0F2M2U1	26S proteasome regulatory subunit N8 OS=Sporothrix schenckii 1099-18 OX=1397361 GN=SPSK_00290 PE=4 SV=1	Regular	965.804	0	41084	43	9	43	28.87	13758	10258	4.01106	6696	6.8175	0.2801	Green
7104	A0A0F2LRM0_SPOSC	A0A0F2LRM0	Thioredoxin 1 OS=Sporothrix schenckii 1099-18 OX=1397361 GN=SPSK_05618 PE=4 SV=1	Regular	1285.37	0	17864.6	44	6	15	32.1	49379	23584	4.37262	31527	15.674	0.28	Green
1543	A0A0F2MIN0_SPOSC	A0A0F2MIN0	Glycerol kinase OS=Sporothrix schenckii 1099-18 OX=1397361 GN=SPSK_07445 PE=3 SV=1	Regular	295.42	0	55735.1	29	12	38	21.98	10981	7546	3.87772	5416	5.0151	0.2795	Green
9098	A0A0F2LXC3_SPOSC	A0A0F2LXC3	Uncharacterized protein OS=Sporothrix schenckii 1099-18 OX=1397361 GN=SPSK_01068 PE=4 SV=1	Regular	145.373	0.33	58697.4	18	8	45	2.1	5122	7113	3.85205	4898	4.7273	0.2775	Green
1524	A0A0F2M0R0_SPOSC	A0A0F2M0R0	Electron-transferring-flavoprotein dehydrogenase OS=Sporothrix schenckii 1099-18 OX=1397361 GN=SPSK_04040 PE=4 SV=1	Regular	182.176	0	78551.2	19	7	57	12.54	6512	5292	3.72362	2367	3.5171	0.2763	Green
6880	A0A0F2LVV9_SPOSC	A0A0F2LVV9	Peroxidase OS=Sporothrix schenckii 1099-18 OX=1397361 GN=SPSK_05381 PE=3 SV=1	Regular	439.982	0	41089.1	38	10	31	27.27	17738	10108	4.00467	8153	6.7178	0.276	Green
4366	A0A0F2M764_SPOSC	A0A0F2M764	Branched-chain-amino-acid aminotransferase OS=Sporothrix schenckii 1099-18 OX=1397361 GN=SPSK_09318 PE=3 SV=1	Regular	214.151	0	46732.2	16	9	34	11.03	8092	8847	3.9468	2436	5.8797	0.2748	Green
807	A0A0F2MGW3_SPOSC	A0A0F2MGW3	Ran GTPase-binding protein mog1 OS=Sporothrix schenckii 1099-18 OX=1397361 GN=SPSK_01932 PE=4 SV=1	Regular	420.445	0	20955.5	15	5	15	29.47	15743	19596	4.29217	1840	13.0235	0.2729	Green
1956	A0A0F2LXU3_SPOSC	A0A0F2LXU3	ATP-dependent RNA helicase OS=Sporothrix schenckii 1099-18 OX=1397361 GN=SPSK_05040 PE=3 SV=1	Regular	148.52	0.34	72620.5	45	14	63	14.12	19770	5640	3.75128	4406	3.7484	0.2722	Green
5897	A0A0F2M0D2_SPOSC	A0A0F2M0D2	Casein kinase II subunit beta OS=Sporothrix schenckii 1099-18 OX=1397361 GN=SPSK_04332 PE=3 SV=1	Regular	307.608	0	41571.3	12	5	22	13.03	6664	9849	3.99339	2615	6.5457	0.2721	Green
9669	A0A0F2LWT2_SPOSC	A0A0F2LWT2	Clathrin light chain OS=Sporothrix schenckii 1099-18 OX=1397361 GN=SPSK_05469 PE=3 SV=1	Regular	184.418	0	25428.5	10	1	26	7.26	5353	16059	4.20572	1292	10.6728	0.2714	Green
7806	A0A0F2M2Q5_SPOSC	A0A0F2M2Q5	F-type H+-transporting ATPase subunit alpha OS=Sporothrix schenckii 1099-18 OX=1397361 GN=SPSK_04513 PE=4 SV=1	Regular	574.501	0	29272.7	30	5	26	14.66	25737	13950	4.14457	4164	9.2712	0.2714	Green
8684	A0A0F2MCJ6_SPOSC	A0A0F2MCJ6	Trp repressor binding protein OS=Sporothrix schenckii 1099-18 OX=1397361 GN=SPSK_09732 PE=4 SV=1	Regular	375.768	0	21533.3	19	4	9	16.26	8007	18843	4.27515	3547	12.5231	0.2697	Green
3773	A0A0F2M848_SPOSC	A0A0F2M848	Prohibitin-2 OS=Sporothrix schenckii 1099-18 OX=1397361 GN=SPSK_09626 PE=4 SV=1	Regular	1307.52	0	33837.7	39	8	30	27.51	18426	11939	4.07697	6664	7.9347	0.2685	Green
5066	A0A0F2M078_SPOSC	A0A0F2M078	Transformer-2 protein OS=Sporothrix schenckii 1099-18 OX=1397361 GN=SPSK_04280 PE=4 SV=1	Regular	693.312	0	38855	37	7	49	26.97	13575	10324	4.01385	8281	6.8613	0.2666	Green
1155	A0A0F2M547_SPOSC	A0A0F2M547	Urease accessory protein OS=Sporothrix schenckii 1099-18 OX=1397361 GN=SPSK_00313 PE=3 SV=1	Regular	483.045	0	29559.4	28	11	25	46.57	18142	13386	4.12665	5774	8.8964	0.263	Green
2101	A0A0F2MNR4_SPOSC	A0A0F2MNR4	Inorganic pyrophosphatase OS=Sporothrix schenckii 1099-18 OX=1397361 GN=SPSK_06265 PE=4 SV=1	Regular	276.826	0	51151.7	25	6	32	16.49	10337	7683	3.88553	4422	5.1061	0.2612	Green
8955	A0A0F2M3H4_SPOSC	A0A0F2M3H4	Woronin body protein HexA OS=Sporothrix schenckii 1099-18 OX=1397361 GN=SPSK_03155 PE=4 SV=1	Regular	364.923	0	68780.9	43	11	58	10.73	10420	5692	3.75526	5854	3.7829	0.2602	Green
4798	A0A0F2MJN1_SPOSC	A0A0F2MJN1	Pyruvate dehydrogenase E1 component subunit beta OS=Sporothrix schenckii 1099-18 OX=1397361 GN=SPSK_06320 PE=4 SV=1	Regular	548.192	0	42794.8	46	13	29	40.1	18652	9080	3.95809	7019	6.0346	0.2582	Green
3737	A0A0F2M705_SPOSC	A0A0F2M705	Rab family_ other OS=Sporothrix schenckii 1099-18 OX=1397361 GN=SPSK_00321 PE=4 SV=1	Regular	879.457	0	24142.3	11	3	17	10	6581	16038	4.20515	3141	10.6589	0.2573	Green
7904	A0A0F2LSQ5_SPOSC	A0A0F2LSQ5	Protein transport protein SEC24 OS=Sporothrix schenckii 1099-18 OX=1397361 GN=SPSK_00404 PE=4 SV=1	Regular	119.528	1.34	106981	30	15	60	4.98	9377	3616	3.55823	3959	2.4032	0.2571	Green
9028	A0A0F2M6S6_SPOSC	A0A0F2M6S6	Autophagy protein OS=Sporothrix schenckii 1099-18 OX=1397361 GN=SPSK_04399 PE=4 SV=1	Regular	311.822	0	37521	31	8	32	14.66	14030	10242	4.01038	4632	6.8068	0.2554	Green
6311	A0A0F2MHK6_SPOSC	A0A0F2MHK6	Bag domain containing protein OS=Sporothrix schenckii 1099-18 OX=1397361 GN=SPSK_07309 PE=4 SV=1	Regular	269.594	0	49707.7	22	7	31	18.57	10250	7646	3.88343	3226	5.0815	0.2526	Green
10070	A0A0F2M6S7_SPOSC	A0A0F2M6S7	Superoxide dismutase [Cu-Zn] OS=Sporothrix schenckii 1099-18 OX=1397361 GN=SPSK_09802 PE=3 SV=1	Regular	1764.2	0	19572.4	24	6	16	39.57	22258	19408	4.28798	5121	12.8986	0.2525	Green
3765	A0A0F2MJA9_SPOSC	A0A0F2MJA9	Cystathionine beta-synthase OS=Sporothrix schenckii 1099-18 OX=1397361 GN=SPSK_06205 PE=3 SV=1	Regular	694.138	0	58212.5	49	14	46	34.57	13826	6434	3.80848	6504	4.276	0.2489	Green
690	A0A0F2LXH1_SPOSC	A0A0F2LXH1	Lysine--tRNA ligase OS=Sporothrix schenckii 1099-18 OX=1397361 GN=SPSK_01032 PE=4 SV=1	Regular	245.894	0	71416.1	34	15	59	13.96	8776	5126	3.70978	3088	3.4067	0.2433	Green
9997	A0A0F2MBJ1_SPOSC	A0A0F2MBJ1	Uncharacterized protein OS=Sporothrix schenckii 1099-18 OX=1397361 GN=SPSK_01853 PE=3 SV=1	Regular	558.461	0	23029.4	19	4	21	16.35	17090	15780	4.19811	5038	10.4874	0.2415	Green
6409	A0A0F2LSE5_SPOSC	A0A0F2LSE5	Seryl-tRNA synthetase OS=Sporothrix schenckii 1099-18 OX=1397361 GN=SPSK_04931 PE=4 SV=1	Regular	232.148	0	60911.3	28	10	62	10.22	9533	5936	3.77349	3084	3.9451	0.2403	Green
9602	A0A0F2LT79_SPOSC	A0A0F2LT79	Uncharacterized protein OS=Sporothrix schenckii 1099-18 OX=1397361 GN=SPSK_05355 PE=4 SV=1	Regular	573.466	0	40180.3	19	6	32	22.73	9503	8937	3.95119	4079	5.9395	0.2387	Green
1281	A0A0F2MAL9_SPOSC	A0A0F2MAL9	SCP-like extracellular protein OS=Sporothrix schenckii 1099-18 OX=1397361 GN=SPSK_02617 PE=3 SV=1	Regular	191.891	0	34450.9	8	2	5	13.13	7301	10380	4.0162	1591	6.8986	0.2377	Green
605	A0A0F2MB71_SPOSC	A0A0F2MB71	Ubiquinol-cytochrome c reductase core subunit 2 OS=Sporothrix schenckii 1099-18 OX=1397361 GN=SPSK_09469 PE=4 SV=1	Regular	315.909	0	35414.1	15	3	24	10.79	7989	10087.5	4.00378	1910	6.7042	0.2374	Green
475	A0A0F2MGQ7_SPOSC	A0A0F2MGQ7	Sorbitol/xylulose reductase Sou1 OS=Sporothrix schenckii 1099-18 OX=1397361 GN=SPSK_07897 PE=4 SV=1	Regular	825.305	0	28468.9	48	12	23	56.02	20205	12535	4.09812	6426	8.3308	0.2372	Green
6499	A0A0F2MJB3_SPOSC	A0A0F2MJB3	Zinc-binding protein oxidoreductase OS=Sporothrix schenckii 1099-18 OX=1397361 GN=SPSK_06436 PE=4 SV=1	Regular	296.065	0	36296.4	26	5	23	15.34	12248	9816	3.99193	6936	6.5237	0.2368	Green
8884	A0A0F2MJX4_SPOSC	A0A0F2MJX4	Glycylpeptide N-tetradecanoyltransferase OS=Sporothrix schenckii 1099-18 OX=1397361 GN=SPSK_06150 PE=3 SV=1	Regular	491.56	0	64576.8	26	11	50	16.38	14856	5514	3.74147	4296	3.6646	0.2366	Green
2740	A0A0F2LY48_SPOSC	A0A0F2LY48	Triosephosphate isomerase OS=Sporothrix schenckii 1099-18 OX=1397361 GN=SPSK_05531 PE=3 SV=1	Regular	908.221	0	25093.7	27	5	20	28.14	16808	14143	4.15054	6912	9.3995	0.2359	Green
7744	A0A0F2MA54_SPOSC	A0A0F2MA54	40S ribosomal protein S12 OS=Sporothrix schenckii 1099-18 OX=1397361 GN=SPSK_09873 PE=3 SV=1	Regular	1689.11	0	18036.4	49	10	14	51.9	38789	19527	4.29064	15538	12.9777	0.2341	Green
8499	A0A0F2M403_SPOSC	A0A0F2M403	Uncharacterized protein OS=Sporothrix schenckii 1099-18 OX=1397361 GN=SPSK_04111 PE=4 SV=1	Regular	210.167	0	64594.4	20	6	45	12.5	6646	5452	3.73656	2098	3.6234	0.2341	Green
4933	A0A0F2LWL6_SPOSC	A0A0F2LWL6	Acetyl-CoA C-acetyltransferase OS=Sporothrix schenckii 1099-18 OX=1397361 GN=SPSK_00811 PE=3 SV=1	Regular	461.584	0	45102.2	43	10	33	29.79	14926	7773	3.89059	4678	5.1659	0.233	Green
5145	A0A0F2M7L5_SPOSC	A0A0F2M7L5	Armadillo repeat protein OS=Sporothrix schenckii 1099-18 OX=1397361 GN=SPSK_08678 PE=4 SV=1	Regular	134.826	0.95	79896.1	24	8	68	7.31	6676	4383	3.64177	2636	2.9129	0.2327	Green
2104	A0A0F2LYM2_SPOSC	A0A0F2LYM2	Enolase OS=Sporothrix schenckii 1099-18 OX=1397361 GN=SPSK_03292 PE=3 SV=1	Regular	404.951	0	47698	27	8	38	18.26	8986	7305	3.86362	2463	4.8549	0.2316	Green
5606	A0A0F2M263_SPOSC	A0A0F2M263	Uncharacterized protein OS=Sporothrix schenckii 1099-18 OX=1397361 GN=SPSK_03132 PE=3 SV=1	Regular	121.127	1.21	75937.3	19	13	58	7.37	10051	4552	3.6582	2260	3.0253	0.2297	Green
6815	A0A0F2M392_SPOSC	A0A0F2M392	Uncharacterized protein OS=Sporothrix schenckii 1099-18 OX=1397361 GN=SPSK_09606 PE=4 SV=1	Regular	498.951	0	35183.4	33	8	29	26.27	14657	9735	3.98834	10175	6.4699	0.2276	Green
2458	A0A0F2M704_SPOSC	A0A0F2M704	Syntaxin 1B/2/3 OS=Sporothrix schenckii 1099-18 OX=1397361 GN=SPSK_09430 PE=4 SV=1	Regular	449.632	0	35222.1	42	8	17	28.89	17663	9650	3.98453	9029	6.4134	0.2259	Green
8119	A0A0F2LSM1_SPOSC	A0A0F2LSM1	Histone H2B OS=Sporothrix schenckii 1099-18 OX=1397361 GN=SPSK_00606 PE=3 SV=1	Regular	1050.52	0	14857.1	17	3	17	21.9	24206	22667	4.35539	10519	15.0645	0.2238	Green
7451	A0A0F2LSM5_SPOSC	A0A0F2LSM5	40S ribosomal protein s11 OS=Sporothrix schenckii 1099-18 OX=1397361 GN=SPSK_05416 PE=3 SV=1	Regular	511.994	0	31959.4	30	8	31	17.45	15262	10515	4.02181	7434	6.9883	0.2233	Green
10012	A0A0F2MK42_SPOSC	A0A0F2MK42	Suppressor of G2 allele of SKP1 OS=Sporothrix schenckii 1099-18 OX=1397361 GN=SPSK_06242 PE=4 SV=1	Regular	285.324	0	52732.6	14	9	40	12.35	8890	6373	3.80434	4721	4.2355	0.2233	Green
8906	A0A0F2MHP9_SPOSC	A0A0F2MHP9	Uncharacterized protein OS=Sporothrix schenckii 1099-18 OX=1397361 GN=SPSK_07325 PE=4 SV=1	Regular	471.901	0	58958	43	15	36	30.67	13664	5665	3.7532	5285	3.765	0.222	Green
2580	A0A0F2LYB2_SPOSC	A0A0F2LYB2	T-complex protein 1 subunit epsilon OS=Sporothrix schenckii 1099-18 OX=1397361 GN=SPSK_05111 PE=3 SV=1	Regular	279.856	0	60193.1	19	9	54	13.41	7381	5544	3.74382	2047	3.6846	0.2218	Green	2402
9573	A0A0F2MHS4_SPOSC	A0A0F2MHS4	Uncharacterized protein OS=Sporothrix schenckii 1099-18 OX=1397361 GN=SPSK_07808 PE=4 SV=1	Regular	255.917	0	32844.5	11	4	24	8.9	4160	10149	4.00642	2002	6.745	0.2215	Green
7745	A0A0F2MH35_SPOSC	A0A0F2MH35	Peptide-methionine (S)-S-oxide reductase OS=Sporothrix schenckii 1099-18 OX=1397361 GN=SPSK_07987 PE=3 SV=1	Regular	1116.75	0	23722.3	13	2	17	10.8	5266	14001	4.14616	2222	9.3051	0.2207	Green
9134	A0A0F2MEX3_SPOSC	A0A0F2MEX3	2-oxoglutarate dehydrogenase E1 component OS=Sporothrix schenckii 1099-18 OX=1397361 GN=SPSK_01410 PE=4 SV=1	Regular	124.444	1.22	119222	31	15	89	5.41	8598	2783	3.44451	2834	1.8496	0.2205	Green
6404	A0A0F2M153_SPOSC	A0A0F2M153	Uncharacterized protein OS=Sporothrix schenckii 1099-18 OX=1397361 GN=SPSK_03590 PE=4 SV=1	Regular	849.995	0	25084.2	22	4	20	24.89	16027	13199.4	4.12055	12121	8.7723	0.22	Green	3422 5416 9976
5748	A0A0F2LZK9_SPOSC	A0A0F2LZK9	Uncharacterized protein OS=Sporothrix schenckii 1099-18 OX=1397361 GN=SPSK_01244 PE=4 SV=1	Regular	1989.07	0	22878.9	34	5	18	29.06	16902	14463	4.16026	7589	9.6121	0.2199	Green
3426	A0A0F2LVB4_SPOSC	A0A0F2LVB4	40S ribosomal protein s7 OS=Sporothrix schenckii 1099-18 OX=1397361 GN=SPSK_01179 PE=4 SV=1	Regular	310.466	0	36961	39	8	36	26.01	28811	8835	3.94621	12077	5.8718	0.217	Green
2811	A0A0F2MNA9_SPOSC	A0A0F2MNA9	Large subunit ribosomal protein L21e OS=Sporothrix schenckii 1099-18 OX=1397361 GN=SPSK_06515 PE=4 SV=1	Regular	688.083	0	18076.1	33	5	14	30.63	28238	17995	4.25515	7225	11.9595	0.2162	Green
4919	A0A0F2M581_SPOSC	A0A0F2M581	Acetyl-CoA hydrolase OS=Sporothrix schenckii 1099-18 OX=1397361 GN=SPSK_09099 PE=4 SV=1	Regular	235.065	0	58222.1	13	6	40	4.76	6380	5585	3.74702	2935	3.7118	0.2161	Green
4773	A0A0F2M0C2_SPOSC	A0A0F2M0C2	Uncharacterized protein OS=Sporothrix schenckii 1099-18 OX=1397361 GN=SPSK_03553 PE=4 SV=1	Regular	204.02	0	28380.1	8	3	23	5.64	4382	11448	4.05873	1201	7.6084	0.2159	Green
471	A0A0F2M9N0_SPOSC	A0A0F2M9N0	Malate dehydrogenase OS=Sporothrix schenckii 1099-18 OX=1397361 GN=SPSK_02491 PE=3 SV=1	Regular	907.064	0	34741.3	50	13	27	39.22	20208	9274	3.96727	9903	6.1635	0.2141	Green
4795	A0A0F2MHZ9_SPOSC	A0A0F2MHZ9	Small subunit ribosomal protein S19e OS=Sporothrix schenckii 1099-18 OX=1397361 GN=SPSK_06610 PE=4 SV=1	Regular	354.041	0	20243.8	20	3	20	16.2	10687	15874.5	4.2007	2204	10.5502	0.2136	Green
7096	A0A0F2M0E9_SPOSC	A0A0F2M0E9	S-adenosylmethionine synthase OS=Sporothrix schenckii 1099-18 OX=1397361 GN=SPSK_00795 PE=3 SV=1	Regular	241.713	0	48031.9	18	8	33	12.76	8141	6605	3.81987	1996	4.3897	0.2108	Green
5647	A0A0F2LYN0_SPOSC	A0A0F2LYN0	Eukaryotic translation initiation factor 3 subunit D OS=Sporothrix schenckii 1099-18 OX=1397361 GN=SPSK_00750 PE=3 SV=1	Regular	115.06	1.29	63337.2	18	9	43	7.53	17741	4998	3.6988	3874	3.3217	0.2104	Green
5596	A0A0F2MA94_SPOSC	A0A0F2MA94	Phosphoribosylglycinamide formyltransferase OS=Sporothrix schenckii 1099-18 OX=1397361 GN=SPSK_09795 PE=4 SV=1	Regular	1164.85	0	25105.6	15	3	19	25.11	8497	12498	4.09684	4116	8.3062	0.2085	Green
7507	A0A0F2M300_SPOSC	A0A0F2M300	Obg-like ATPase 1 OS=Sporothrix schenckii 1099-18 OX=1397361 GN=SPSK_09160 PE=3 SV=1	Regular	489.874	0	43833.3	58	11	43	33.25	18997	7138	3.85358	8913	4.7439	0.2079	Green
10243	A0A0F2MC23_SPOSC	A0A0F2MC23	GTP-binding protein SAR1 OS=Sporothrix schenckii 1099-18 OX=1397361 GN=SPSK_02713 PE=3 SV=1	Regular	737.112	0	21688.2	34	7	18	41.45	17336	14291	4.15506	6086	9.4978	0.206	Green
4918	A0A0F2M218_SPOSC	A0A0F2M218	60S ribosomal protein L20 OS=Sporothrix schenckii 1099-18 OX=1397361 GN=SPSK_03635 PE=3 SV=1	Regular	1083.01	0	21434.1	40	8	18	35.68	25128	14180	4.15168	7343	9.4241	0.202	Green
7733	A0A0F2M5L4_SPOSC	A0A0F2M5L4	Uncharacterized protein OS=Sporothrix schenckii 1099-18 OX=1397361 GN=SPSK_09035 PE=4 SV=1	Regular	344.04	0	60186	55	13	50	19.13	12733	5045	3.70286	7424	3.3529	0.2018	Green
5994	A0A0F2LUL4_SPOSC	A0A0F2LUL4	1_3-beta-glucanosyltransferase OS=Sporothrix schenckii 1099-18 OX=1397361 GN=SPSK_05276 PE=3 SV=1	Regular	260.412	0	48111.6	25	7	33	19.91	16636	6301	3.79941	4604	4.1877	0.2015	Green
6954	A0A0F2M054_SPOSC	A0A0F2M054	Large subunit ribosomal protein L31e OS=Sporothrix schenckii 1099-18 OX=1397361 GN=SPSK_04523 PE=4 SV=1	Regular	2819.44	0	13960.2	41	6	15	39.84	32950	21407	4.33056	14725	14.2271	0.1986	Green
4651	A0A0F2M8L0_SPOSC	A0A0F2M8L0	Monothiol glutaredoxin OS=Sporothrix schenckii 1099-18 OX=1397361 GN=SPSK_09840 PE=4 SV=1	Regular	206.179	0	20721.6	7	1	19	6.22	5239	14418	4.15891	2495	9.5822	0.1986	Green
7127	A0A0F2M2T7_SPOSC	A0A0F2M2T7	40S ribosomal protein S8 OS=Sporothrix schenckii 1099-18 OX=1397361 GN=SPSK_00315 PE=3 SV=1	Regular	866.155	0	22935.8	32	8	22	34.16	17908	13017	4.11451	6367	8.6511	0.1984	Green
6767	A0A0F2LW86_SPOSC	A0A0F2LW86	Uncharacterized protein OS=Sporothrix schenckii 1099-18 OX=1397361 GN=SPSK_05514 PE=4 SV=1	Regular	946.187	0	30338.7	48	10	27	37.82	15916	9804	3.9914	10853	6.5158	0.1977	Green
4836	A0A0F2LU15_SPOSC	A0A0F2LU15	3_4-dihydroxy-2-butanone 4-phosphate synthase OS=Sporothrix schenckii 1099-18 OX=1397361 GN=SPSK_05491 PE=3 SV=1	Regular	716.081	0	30537.4	36	8	23	39.65	18367	9727	3.98798	4002	6.4646	0.1974	Green
8139	A0A0F2M9G4_SPOSC	A0A0F2M9G4	Uncharacterized protein OS=Sporothrix schenckii 1099-18 OX=1397361 GN=SPSK_02628 PE=4 SV=1	Regular	498.82	0	27129.3	33	8	25	19.34	12495	10944	4.03918	6386	7.2734	0.1973	Green
8159	A0A0F2MAS7_SPOSC	A0A0F2MAS7	Uncharacterized protein OS=Sporothrix schenckii 1099-18 OX=1397361 GN=SPSK_09976 PE=4 SV=1	Regular	1103.69	0	11694.8	16	4	9	43.93	25626	25261	4.40245	3786	16.7885	0.1963	Green
5508	A0A0F2M3T2_SPOSC	A0A0F2M3T2	3-isopropylmalate dehydratase OS=Sporothrix schenckii 1099-18 OX=1397361 GN=SPSK_03984 PE=3 SV=1	Regular	120.286	1.35	87674.2	24	11	75	4.86	6483	3354	3.52556	2247	2.2291	0.1954	Green
7116	A0A0F2M885_SPOSC	A0A0F2M885	Cytochrome b-c1 complex subunit Rieske_ mitochondrial OS=Sporothrix schenckii 1099-18 OX=1397361 GN=SPSK_09987 PE=4 SV=1	Regular	548.43	0	16359.6	23	4	8	41.1	16078	17934	4.25368	4196	11.919	0.195	Green
369	A0A0F2M8U1_SPOSC	A0A0F2M8U1	Uncharacterized protein OS=Sporothrix schenckii 1099-18 OX=1397361 GN=SPSK_02232 PE=4 SV=1	Regular	115.167	1.29	92492.1	31	13	71	6.62	8845	3153	3.49872	2395	2.0955	0.1938	Green
9694	A0A0F2M8D4_SPOSC	A0A0F2M8D4	Uncharacterized protein OS=Sporothrix schenckii 1099-18 OX=1397361 GN=SPSK_09540 PE=4 SV=1	Regular	171.262	0	33658.8	15	3	26	10.68	6031	8643	3.93666	1993	5.7442	0.1933	Green
8542	A0A0F2MJX0_SPOSC	A0A0F2MJX0	Coatomer subunit beta' OS=Sporothrix schenckii 1099-18 OX=1397361 GN=SPSK_06949 PE=3 SV=1	Regular	184.472	0	96616.8	26	8	68	8.15	4976	3011	3.47871	2344	2.0011	0.1933	Green
8648	A0A0F2MDH3_SPOSC	A0A0F2MDH3	Nuclear segregation protein (Bfr1) OS=Sporothrix schenckii 1099-18 OX=1397361 GN=SPSK_01634 PE=4 SV=1	Regular	314.487	0	55128	13	8	60	12.88	7354	5243	3.71958	3595	3.4845	0.1921	Green
6116	A0A0F2M1N9_SPOSC	A0A0F2M1N9	Uncharacterized protein OS=Sporothrix schenckii 1099-18 OX=1397361 GN=SPSK_04046 PE=4 SV=1	Regular	235.518	0	70472.1	20	7	42	11.64	6689	4095	3.61225	2844	2.7215	0.1918	Green
2248	A0A0F2LV92_SPOSC	A0A0F2LV92	Cleavage and polyadenylation specificity factor subunit 5 OS=Sporothrix schenckii 1099-18 OX=1397361 GN=SPSK_05294 PE=4 SV=1	Regular	193.507	0	48185.4	14	4	37	15.13	6595	5911	3.77166	2643	3.9285	0.1893	Green
7524	A0A0F2M458_SPOSC	A0A0F2M458	Dihydrolipoamide acetyltransferase component of pyruvate dehydrogenase complex OS=Sporothrix schenckii 1099-18 OX=1397361 GN=SPSK_09017 PE=3 SV=1	Regular	138.587	0.81	56712.6	14	8	41	11.47	6140	5007	3.69958	1731	3.3277	0.1887	Green
9010	A0A0F2MGD5_SPOSC	A0A0F2MGD5	Peptidylprolyl isomerase OS=Sporothrix schenckii 1099-18 OX=1397361 GN=SPSK_07939 PE=4 SV=1	Regular	494.472	0	16105.3	24	4	13	34.9	30233	17550	4.24428	4621	11.6638	0.1878	Green
5014	A0A0F2LXX8_SPOSC	A0A0F2LXX8	DNA polymerase delta subunit 2 OS=Sporothrix schenckii 1099-18 OX=1397361 GN=SPSK_05144 PE=4 SV=1	Regular	275.995	0	59578.1	24	6	35	14.23	5315	4729	3.67477	2472	3.1429	0.1872	Green
6107	A0A0F2MF42_SPOSC	A0A0F2MF42	NADH dehydrogenase (Ubiquinone) Fe-S protein 3 OS=Sporothrix schenckii 1099-18 OX=1397361 GN=SPSK_07770 PE=3 SV=1	Regular	357.341	0	36700.6	15	3	28	12.8	7647	7647	3.88349	2831	5.0822	0.1865	Green
7425	A0A0F2LXN4_SPOSC	A0A0F2LXN4	Guanylate kinase OS=Sporothrix schenckii 1099-18 OX=1397361 GN=SPSK_01252 PE=4 SV=1	Regular	689.295	0	22283	34	9	20	38.89	16698	12450	4.09517	3790	8.2743	0.1844	Green
523	A0A0F2MEU3_SPOSC	A0A0F2MEU3	Ubiquitin-conjugating enzyme E2 D/E OS=Sporothrix schenckii 1099-18 OX=1397361 GN=SPSK_08023 PE=4 SV=1	Regular	340.93	0	18590.2	7	2	9	17.47	6830	14898	4.17313	2062	9.9012	0.1841	Green
1242	A0A0F2MIT1_SPOSC	A0A0F2MIT1	Large subunit ribosomal protein L23e OS=Sporothrix schenckii 1099-18 OX=1397361 GN=SPSK_07984 PE=3 SV=1	Regular	541.138	0	19612	20	4	20	19.34	24890	14054	4.1478	3543	9.3403	0.1832	Green
4088	A0A0F2MAZ2_SPOSC	A0A0F2MAZ2	Cytochrome b5 OS=Sporothrix schenckii 1099-18 OX=1397361 GN=SPSK_09928 PE=3 SV=1	Regular	1143.25	0	14593	28	6	12	43.07	19638	18754	4.27309	3823	12.4639	0.1819	Green
4599	A0A0F2M3T0_SPOSC	A0A0F2M3T0	Uncharacterized protein OS=Sporothrix schenckii 1099-18 OX=1397361 GN=SPSK_09149 PE=3 SV=1	Regular	162.663	0.18	48492.6	14	6	45	9.28	5177	5641.5	3.75139	2126	3.7494	0.1818	Green
4148	A0A0F2LRR6_SPOSC	A0A0F2LRR6	Rho GDP-dissociation inhibitor OS=Sporothrix schenckii 1099-18 OX=1397361 GN=SPSK_05493 PE=4 SV=1	Regular	360.501	0	27707.1	21	6	33	19.92	9710	9862.5	3.99399	4415	6.5546	0.1816	Green
1136	A0A0F2MDK0_SPOSC	A0A0F2MDK0	Galactosyl transferase gma12 mnn10 family protein OS=Sporothrix schenckii 1099-18 OX=1397361 GN=SPSK_07385 PE=4 SV=1	Regular	292.418	0	59695.8	13	4	46	6.64	5139	4541	3.65715	2484	3.018	0.1802	Green
2739	A0A0F2MAB3_SPOSC	A0A0F2MAB3	Capping protein (Actin filament) muscle Z-line_ beta OS=Sporothrix schenckii 1099-18 OX=1397361 GN=SPSK_09572 PE=4 SV=1	Regular	749.221	0	31880.4	41	10	31	43.3	13647	8502	3.92952	5889	5.6504	0.1801	Green
8509	A0A0F2LXZ8_SPOSC	A0A0F2LXZ8	Eukaryotic translation initiation factor 6 OS=Sporothrix schenckii 1099-18 OX=1397361 GN=TIF6 PE=3 SV=1	Regular	473.486	0	26505.8	32	7	15	32.93	11989	10211	4.00907	8578	6.7862	0.1799	Green
8772	A0A0F2M7M7_SPOSC	A0A0F2M7M7	Large subunit ribosomal protein L30e OS=Sporothrix schenckii 1099-18 OX=1397361 GN=SPSK_09818 PE=4 SV=1	Regular	1182.81	0	11952.8	13	3	9	46.79	18804	22627.5	4.35464	12702	15.0383	0.1797	Green
6298	A0A0F2LXK0_SPOSC	A0A0F2LXK0	Large subunit ribosomal protein L22e OS=Sporothrix schenckii 1099-18 OX=1397361 GN=SPSK_03645 PE=4 SV=1	Regular	5070.23	0	13918.9	46	5	10	41.94	29804	19344	4.28655	7801	12.8561	0.1789	Green
3191	A0A0F2LQP0_SPOSC	A0A0F2LQP0	Thioredoxin reductase OS=Sporothrix schenckii 1099-18 OX=1397361 GN=SPSK_00043 PE=3 SV=1	Regular	298.277	0	37291.2	11	2	23	3.75	2674	7149	3.85425	770	4.7512	0.1772	Green
6328	A0A0F2MK74_SPOSC	A0A0F2MK74	26S proteasome regulatory subunit T1 OS=Sporothrix schenckii 1099-18 OX=1397361 GN=SPSK_06253 PE=3 SV=1	Regular	252.176	0	51187.8	30	17	46	23.9	18365	5208	3.71667	4978	3.4612	0.1772	Green
2253	A0A0F2LZ69_SPOSC	A0A0F2LZ69	Cerevisin OS=Sporothrix schenckii 1099-18 OX=1397361 GN=SPSK_03204 PE=3 SV=1	Regular	193.355	0	58877.7	23	7	38	10.89	6581	4511	3.65427	1831	2.998	0.1765	Green
1209	A0A0F2MH29_SPOSC	A0A0F2MH29	Alpha_alpha-trehalose-phosphate synthase (UDP-forming) OS=Sporothrix schenckii 1099-18 OX=1397361 GN=SPSK_01438 PE=4 SV=1	Regular	159.338	0.17	101659	31	17	74	12.27	9668	2600	3.41497	5199	1.728	0.1757	Green
6999	A0A0F2MB55_SPOSC	A0A0F2MB55	RuvB-like helicase OS=Sporothrix schenckii 1099-18 OX=1397361 GN=SPSK_09128 PE=3 SV=1	Regular	303.317	0	50326.9	31	11	42	16.81	8902	5239	3.71925	5463	3.4818	0.1752	Green
7612	A0A0F2MH71_SPOSC	A0A0F2MH71	Glycyl-tRNA synthetase OS=Sporothrix schenckii 1099-18 OX=1397361 GN=SPSK_07169 PE=4 SV=1	Regular	150.533	0.34	72844.5	22	8	52	6.29	5740	3608.97	3.55738	1863	2.3985	0.1747	Green	6908
3464	A0A0F2M3Q5_SPOSC	A0A0F2M3Q5	Uncharacterized protein OS=Sporothrix schenckii 1099-18 OX=1397361 GN=SPSK_03596 PE=4 SV=1	Regular	652.166	0	28010.4	23	8	19	28.22	13750	9376	3.97202	2951	6.2313	0.1745	Green
567	A0A0F2MCD1_SPOSC	A0A0F2MCD1	Nucleolin OS=Sporothrix schenckii 1099-18 OX=1397361 GN=SPSK_02454 PE=4 SV=1	Regular	255.64	0	49931.2	39	14	34	29.91	15048	5226	3.71817	5720	3.4732	0.1734	Green
7239	A0A0F2M5V9_SPOSC	A0A0F2M5V9	Nucleolar protein 56 OS=Sporothrix schenckii 1099-18 OX=1397361 GN=SPSK_04208 PE=4 SV=1	Regular	133.167	1.1	57557.8	22	12	37	8.6	9540	4531	3.65619	2536	3.0113	0.1733	Green
6922	A0A0F2M0U4_SPOSC	A0A0F2M0U4	Uncharacterized protein OS=Sporothrix schenckii 1099-18 OX=1397361 GN=SPSK_03011 PE=4 SV=1	Regular	88.1995	3.36	106104	22	8	71	2.82	2731	2445	3.38828	1751	1.625	0.1724	Green
1463	A0A0F2ME18_SPOSC	A0A0F2ME18	Pyruvate dehydrogenase E2 component (Dihydrolipoamide acetyltransferase) OS=Sporothrix schenckii 1099-18 OX=1397361 GN=SPSK_07503 PE=4 SV=1	Regular	201.181	0	46523	24	10	38	13.36	8301	5565	3.74547	3358	3.6985	0.1721	Green
4289	A0A0F2MJM9_SPOSC	A0A0F2MJM9	GPI-anchored cell wall beta-1_3-endoglucanase EglC OS=Sporothrix schenckii 1099-18 OX=1397361 GN=SPSK_06368 PE=3 SV=1	Regular	298.102	0	41083.7	15	7	22	21.16	7838	6219	3.79372	3377	4.1332	0.1698	Green
8191	A0A0F2MAW9_SPOSC	A0A0F2MAW9	Xanthine phosphoribosyltransferase 1 OS=Sporothrix schenckii 1099-18 OX=1397361 GN=SPSK_02684 PE=4 SV=1	Regular	1430.54	0	23406.7	19	3	16	19.05	10902	10902	4.03751	2787	7.2455	0.1696	Green
2472	A0A0F2M463_SPOSC	A0A0F2M463	Alpha-soluble NSF attachment protein OS=Sporothrix schenckii 1099-18 OX=1397361 GN=SPSK_00305 PE=4 SV=1	Regular	759.882	0	31894.7	54	13	29	47.31	28290	7950	3.90037	13969	5.2836	0.1685	Green
8543	A0A0F2LV56_SPOSC	A0A0F2LV56	Dolichyl-diphosphooligosaccharide--protein glycosyltransferase subunit 1 OS=Sporothrix schenckii 1099-18 OX=1397361 GN=SPSK_05265 PE=3 SV=1	Regular	526.805	0	53205.6	35	13	40	29.65	8553	4763	3.67788	3508	3.1655	0.1684	Green
4184	A0A0F2MJ05_SPOSC	A0A0F2MJ05	COP9 signalosome complex subunit 3 OS=Sporothrix schenckii 1099-18 OX=1397361 GN=SPSK_07355 PE=4 SV=1	Regular	161.478	0.18	59055	14	8	46	5.85	5781	4284	3.63185	1673	2.8472	0.1681	Green
7727	A0A0F2MFW1_SPOSC	A0A0F2MFW1	Uncharacterized protein OS=Sporothrix schenckii 1099-18 OX=1397361 GN=SPSK_07621 PE=4 SV=1	Regular	137.362	0.96	39231.6	25	8	36	23.1	7833	6388	3.80536	2577	4.2455	0.1666	Green
9438	A0A0F2ME35_SPOSC	A0A0F2ME35	GrpE protein homolog OS=Sporothrix schenckii 1099-18 OX=1397361 GN=SPSK_01874 PE=3 SV=1	Regular	605.057	0	30103.8	32	6	30	21.51	19787	8301	3.91913	3819	5.5169	0.1661	Green
3042	A0A0F2LZK4_SPOSC	A0A0F2LZK4	Uncharacterized protein OS=Sporothrix schenckii 1099-18 OX=1397361 GN=SPSK_04127 PE=4 SV=1	Regular	150.394	0.34	66395.8	25	8	49	12.16	11101	3762	3.57542	2969	2.5002	0.166	Green
7459	A0A0F2LWB5_SPOSC	A0A0F2LWB5	NADH dehydrogenase [ubiquinone] flavoprotein 1_ mitochondrial OS=Sporothrix schenckii 1099-18 OX=1397361 GN=SPSK_00756 PE=3 SV=1	Regular	261.987	0	58017.5	22	17	55	26.48	8326	4271	3.63053	3099	2.8385	0.1647	Green
3701	A0A0F2ML17_SPOSC	A0A0F2ML17	Uncharacterized protein OS=Sporothrix schenckii 1099-18 OX=1397361 GN=SPSK_06715 PE=4 SV=1	Regular	2215.43	0	13476.2	24	4	11	34.13	20869	18344	4.26349	4201	12.1915	0.1643	Green
1038	A0A0F2LSH2_SPOSC	A0A0F2LSH2	Large subunit ribosomal protein L17e OS=Sporothrix schenckii 1099-18 OX=1397361 GN=SPSK_05559 PE=3 SV=1	Regular	1083.92	0	21204.2	35	11	15	48.69	16310	11655	4.06651	5902	7.7459	0.1642	Green
10079	A0A0F2LYR9_SPOSC	A0A0F2LYR9	37S ribosomal protein Rsm24 OS=Sporothrix schenckii 1099-18 OX=1397361 GN=SPSK_05298 PE=4 SV=1	Regular	391.454	0	43944.4	26	9	39	20.73	8222	5613	3.7492	5899	3.7304	0.1639	Green
8829	A0A0F2M374_SPOSC	A0A0F2M374	Uncharacterized protein OS=Sporothrix schenckii 1099-18 OX=1397361 GN=SPSK_04622 PE=4 SV=1	Regular	475.611	0	15399.4	13	3	13	32.35	11059	15832.5	4.19955	2348	10.5223	0.162	Green
1280	A0A0F2MLM2_SPOSC	A0A0F2MLM2	Uncharacterized protein OS=Sporothrix schenckii 1099-18 OX=1397361 GN=SPSK_06451 PE=4 SV=1	Regular	391.04	0	34862.2	13	5	24	9.75	5981	6864	3.83658	1883	4.5618	0.159	Green
9195	A0A0F2MKH1_SPOSC	A0A0F2MKH1	Small subunit ribosomal protein S18e OS=Sporothrix schenckii 1099-18 OX=1397361 GN=SPSK_07706 PE=3 SV=1	Regular	349.461	0	17757.6	16	4	20	12.82	6768	13197	4.12048	4474	8.7707	0.1557	Green
5039	A0A0F2MBF9_SPOSC	A0A0F2MBF9	THO complex subunit 4 OS=Sporothrix schenckii 1099-18 OX=1397361 GN=SPSK_01722 PE=4 SV=1	Regular	1218.64	0	26781	36	7	27	28.4	14783	8671.5	3.93809	9418	5.7631	0.1543	Green
5770	A0A0F2M644_SPOSC	A0A0F2M644	F-type H+-transporting ATPase subunit h OS=Sporothrix schenckii 1099-18 OX=1397361 GN=SPSK_10019 PE=4 SV=1	Regular	765.089	0	11827	29	4	7	33.64	15524	19431	4.2885	5422	12.9139	0.1527	Green
7549	A0A0F2LXU7_SPOSC	A0A0F2LXU7	Ubiquinone biosynthesis monooxygenase COQ6_ mitochondrial OS=Sporothrix schenckii 1099-18 OX=1397361 GN=COQ6 PE=3 SV=1	Regular	197.521	0	56642	32	12	39	17.24	8361	4028	3.60509	3424	2.677	0.1516	Green
401	A0A0F2MD50_SPOSC	A0A0F2MD50	Formyltetrahydrofolate deformylase OS=Sporothrix schenckii 1099-18 OX=1397361 GN=SPSK_01900 PE=3 SV=1	Regular	211.828	0	31455.2	8	2	23	9.89	3008	7239	3.85968	1470	4.8111	0.1513	Green
5683	A0A0F2MA80_SPOSC	A0A0F2MA80	Uncharacterized protein OS=Sporothrix schenckii 1099-18 OX=1397361 GN=SPSK_10965 PE=4 SV=1	Regular	218.963	0	36789.5	13	3	27	8.73	4529	6162	3.78972	2284	4.0953	0.1507	Green
3219	A0A0F2MLC3_SPOSC	A0A0F2MLC3	Adenosine kinase OS=Sporothrix schenckii 1099-18 OX=1397361 GN=SPSK_06388 PE=4 SV=1	Regular	631.285	0	38515.7	33	6	22	21.67	8271	5864	3.76819	6343	3.8972	0.1501	Green
4068	A0A0F2M097_SPOSC	A0A0F2M097	Protein YIP OS=Sporothrix schenckii 1099-18 OX=1397361 GN=SPSK_03483 PE=3 SV=1	Regular	179.574	0	34350.3	17	3	28	14.24	64430	6550.5	3.81627	20683	4.3535	0.1495	Green
7272	A0A0F2LTJ6_SPOSC	A0A0F2LTJ6	Uncharacterized protein OS=Sporothrix schenckii 1099-18 OX=1397361 GN=SPSK_00059 PE=4 SV=1	Regular	504.266	0	19558.6	18	3	12	20.94	11457	11457	4.05907	2940	7.6143	0.1489	Green
6232	A0A0F2MIF8_SPOSC	A0A0F2MIF8	Aspartate aminotransferase OS=Sporothrix schenckii 1099-18 OX=1397361 GN=SPSK_07650 PE=4 SV=1	Regular	415.407	0	40158.5	30	8	26	25.07	6959	5580	3.74663	3555	3.7085	0.1489	Green
4230	A0A0F2M0D4_SPOSC	A0A0F2M0D4	40S ribosomal protein S13 OS=Sporothrix schenckii 1099-18 OX=1397361 GN=SPSK_00865 PE=3 SV=1	Regular	356.874	0	16942.8	9	5	15	32.45	7559	13155	4.11909	5157	8.7428	0.1481	Green
2535	A0A0F2MAT6_SPOSC	A0A0F2MAT6	Eukaryotic translation initiation factor 3 subunit J OS=Sporothrix schenckii 1099-18 OX=1397361 GN=HCR1 PE=3 SV=1	Regular	663.207	0	30751.8	31	8	25	36.93	11626	7168	3.8554	5331	4.7639	0.1465	Green
9944	A0A0F2LQK8_SPOSC	A0A0F2LQK8	UDP-N-acetylglucosamine pyrophosphorylase OS=Sporothrix schenckii 1099-18 OX=1397361 GN=SPSK_00033 PE=4 SV=1	Regular	254.68	0	52465.6	20	7	43	12.14	6122	4194	3.62263	1811	2.7873	0.1462	Green
757	A0A0F2LV85_SPOSC	A0A0F2LV85	Uracil phosphoribosyltransferase OS=Sporothrix schenckii 1099-18 OX=1397361 GN=SPSK_05433 PE=4 SV=1	Regular	168.975	0	34341.6	11	6	24	4.25	4510	6402	3.80632	1090	4.2548	0.1461	Green
4844	A0A0F2LR35_SPOSC	A0A0F2LR35	RINT-1 family protein OS=Sporothrix schenckii 1099-18 OX=1397361 GN=SPSK_00420 PE=4 SV=1	Regular	111.531	1.53	98141.2	22	12	74	8.34	6040	2240	3.35025	2006	1.4887	0.1461	Green
5416	A0A0F2LUN8_SPOSC	A0A0F2LUN8	Uncharacterized protein OS=Sporothrix schenckii 1099-18 OX=1397361 GN=SPSK_01168 PE=4 SV=1	Regular	489.165	0	28083.4	22	7	27	39.36	16269	7791.59	3.89163	7662	5.1783	0.1454	Green	6404
41	A0A0F2M3Y3_SPOSC	A0A0F2M3Y3	Uncharacterized protein OS=Sporothrix schenckii 1099-18 OX=1397361 GN=SPSK_04402 PE=4 SV=1	Regular	235.143	0	36733.4	20	6	26	12.79	9660	5952	3.77466	3326	3.9557	0.1453	Green
9710	A0A0F2M2I8_SPOSC	A0A0F2M2I8	Saccharopine dehydrogenase [NAD(+)_ L-lysine-forming] OS=Sporothrix schenckii 1099-18 OX=1397361 GN=SPSK_03427 PE=3 SV=1	Regular	307.048	0	40993.5	20	8	34	29.95	8417	5286	3.72313	2027	3.5131	0.144	Green
243	A0A0F2LVW5_SPOSC	A0A0F2LVW5	NADH dehydrogenase (Ubiquinone) 1 alpha subcomplex 9 OS=Sporothrix schenckii 1099-18 OX=1397361 GN=SPSK_00506 PE=4 SV=1	Regular	308.418	0	43114.9	12	5	34	13.95	5487	5005	3.6994	2355	3.3263	0.1434	Green
7791	A0A0F2LYE5_SPOSC	A0A0F2LYE5	Profilin OS=Sporothrix schenckii 1099-18 OX=1397361 GN=SPSK_03692 PE=3 SV=1	Regular	2218	0	13545.3	43	6	10	63.57	28776	15741	4.19703	13358	10.4615	0.1417	Green
502	A0A0F2LXV8_SPOSC	A0A0F2LXV8	Uncharacterized protein OS=Sporothrix schenckii 1099-18 OX=1397361 GN=SPSK_05592 PE=4 SV=1	Regular	449.9	0	21799.9	25	4	13	27.92	11163	9659	3.98493	7404	6.4194	0.1399	Green
9981	A0A0F2LTM1_SPOSC	A0A0F2LTM1	Cytochrome c oxidase subunit 2 OS=Sporothrix schenckii 1099-18 OX=1397361 GN=SPSK_11049 PE=3 SV=1	Regular	636.509	0	28880.3	15	3	14	10.8	7606	7290	3.86273	6557	4.8449	0.1399	Green
8375	A0A0F2MH62_SPOSC	A0A0F2MH62	Uncharacterized protein OS=Sporothrix schenckii 1099-18 OX=1397361 GN=SPSK_07332 PE=4 SV=1	Regular	137.353	0.96	61517.3	12	5	54	10.81	4356	3399	3.53135	1859	2.259	0.139	Green
2960	A0A0F2MHN3_SPOSC	A0A0F2MHN3	Glutamyl-tRNA synthetase OS=Sporothrix schenckii 1099-18 OX=1397361 GN=SPSK_07248 PE=3 SV=1	Regular	167.858	0	71690.8	21	11	64	9.25	12982	2904	3.463	1741	1.93	0.1384	Green
7209	A0A0F2MAL8_SPOSC	A0A0F2MAL8	Uncharacterized protein OS=Sporothrix schenckii 1099-18 OX=1397361 GN=SPSK_09686 PE=3 SV=1	Regular	1105.01	0	18898.2	15	4	19	32.94	12645	10950	4.03941	3155	7.2774	0.1375	Green
8911	A0A0F2MGP0_SPOSC	A0A0F2MGP0	Proteasome subunit alpha type OS=Sporothrix schenckii 1099-18 OX=1397361 GN=SPSK_07727 PE=3 SV=1	Regular	383.611	0	27679	17	3	15	16.6	8652	7346	3.86605	4234	4.8822	0.1351	Green
1387	A0A0F2M5B8_SPOSC	A0A0F2M5B8	Uncharacterized protein OS=Sporothrix schenckii 1099-18 OX=1397361 GN=SPSK_00295 PE=4 SV=1	Regular	468.637	0	37536.7	23	8	27	22.65	9351	5368	3.72981	2377	3.5676	0.1339	Green
7832	A0A0F2M9F7_SPOSC	A0A0F2M9F7	Capping protein (Actin filament) muscle Z-line_ alpha OS=Sporothrix schenckii 1099-18 OX=1397361 GN=SPSK_09549 PE=3 SV=1	Regular	599.654	0	33148	21	4	24	21.5	6962	5900	3.77085	3260	3.9211	0.13	Green
3347	A0A0F2MEY1_SPOSC	A0A0F2MEY1	Uncharacterized protein OS=Sporothrix schenckii 1099-18 OX=1397361 GN=SPSK_02665 PE=4 SV=1	Regular	186.581	0	31032.8	12	3	20	4.12	2909	6282	3.7981	1256	4.175	0.1296	Green
1003	A0A0F2M8Q2_SPOSC	A0A0F2M8Q2	Proliferating cell nuclear antigen OS=Sporothrix schenckii 1099-18 OX=1397361 GN=SPSK_09621 PE=3 SV=1	Regular	540.188	0	28801.6	32	6	20	17.76	12604	6697	3.82588	4334	4.4508	0.1282	Green
719	A0A0F2LRU0_SPOSC	A0A0F2LRU0	APSES domain containing protein OS=Sporothrix schenckii 1099-18 OX=1397361 GN=SPSK_05217 PE=4 SV=1	Regular	260.389	0	46565.7	27	11	48	40.82	7722	4143	3.61731	3406	2.7534	0.1282	Green
7146	A0A0F2M4X4_SPOSC	A0A0F2M4X4	mRNA export factor OS=Sporothrix schenckii 1099-18 OX=1397361 GN=SPSK_09499 PE=4 SV=1	Regular	215.247	0	40306	18	8	34	18.66	7191	4723	3.67422	1935	3.1389	0.1265	Green
4009	A0A0F2MEP5_SPOSC	A0A0F2MEP5	Ribonuclease e inhibitor rraa/dimethylmenaquinone methyltransferase OS=Sporothrix schenckii 1099-18 OX=1397361 GN=SPSK_07935 PE=4 SV=1	Regular	206.597	0	23049.5	10	3	22	6.76	3348	8241	3.91598	1983	5.477	0.1262	Green
4993	A0A0F2LRC5_SPOSC	A0A0F2LRC5	50S ribosomal protein L4 OS=Sporothrix schenckii 1099-18 OX=1397361 GN=SPSK_00567 PE=4 SV=1	Regular	238.825	0	33054.9	17	7	34	10.81	6744	5721	3.75747	4045	3.8022	0.1257	Green
7235	A0A0F2M1Q1_SPOSC	A0A0F2M1Q1	Uncharacterized protein OS=Sporothrix schenckii 1099-18 OX=1397361 GN=SPSK_04577 PE=4 SV=1	Regular	396.495	0	22355.8	20	6	16	36.04	14814	8418	3.92521	2728	5.5946	0.1251	Green
5055	A0A0F2M1J8_SPOSC	A0A0F2M1J8	Thiosulfate/3-mercaptopyruvate sulfurtransferase OS=Sporothrix schenckii 1099-18 OX=1397361 GN=SPSK_03459 PE=4 SV=1	Regular	344.982	0	38069	27	9	39	30.41	6977	4913	3.69135	2531	3.2652	0.1243	Green
5538	A0A0F2M4I1_SPOSC	A0A0F2M4I1	Ubiquitin-conjugating enzyme E2 C OS=Sporothrix schenckii 1099-18 OX=1397361 GN=SPSK_04554 PE=3 SV=1	Regular	319.888	0	19053.5	9	3	14	28.16	7093	9811.5	3.99174	1120	6.5207	0.1242	Green
869	A0A0F2M7B6_SPOSC	A0A0F2M7B6	Glutathione S-transferase OS=Sporothrix schenckii 1099-18 OX=1397361 GN=SPSK_09690 PE=4 SV=1	Regular	191.943	0	31368.5	22	6	26	14.23	5493	5937	3.77357	2214	3.9457	0.1238	Green
9107	A0A0F2LW67_SPOSC	A0A0F2LW67	60S ribosomal protein L9 OS=Sporothrix schenckii 1099-18 OX=1397361 GN=SPSK_10343 PE=4 SV=1	Regular	285.288	0	30791.1	23	5	22	22.01	18216	5971	3.77605	5078	3.9683	0.1222	Green
2717	A0A0F2MHE9_SPOSC	A0A0F2MHE9	Protein transport protein SEC61 subunit beta OS=Sporothrix schenckii 1099-18 OX=1397361 GN=SPSK_06670 PE=4 SV=1	Regular	415.561	0	14924.9	22	6	12	31.21	20269	12253	4.08824	4573	8.1434	0.1215	Green
5849	A0A0F2MIN7_SPOSC	A0A0F2MIN7	Alcohol dehydrogenase (NADP+) OS=Sporothrix schenckii 1099-18 OX=1397361 GN=SPSK_06513 PE=4 SV=1	Regular	181.677	0	33663	10	3	22	9	4840	5376	3.73046	1180	3.5729	0.1203	Green
8887	A0A0F2M315_SPOSC	A0A0F2M315	Phospho-2-dehydro-3-deoxyheptonate aldolase OS=Sporothrix schenckii 1099-18 OX=1397361 GN=SPSK_03396 PE=3 SV=1	Regular	367.866	0	40389	23	5	32	12.9	8621	4456.36	3.64898	2685	2.9617	0.1196	Green	8875
7443	A0A0F2MAY9_SPOSC	A0A0F2MAY9	Uncharacterized protein OS=Sporothrix schenckii 1099-18 OX=1397361 GN=SPSK_01723 PE=4 SV=1	Regular	323.028	0	47898.3	29	11	40	15.89	9103	3756	3.57473	6159	2.4962	0.1196	Green
9295	A0A0F2MB87_SPOSC	A0A0F2MB87	Uncharacterized protein OS=Sporothrix schenckii 1099-18 OX=1397361 GN=SPSK_02067 PE=4 SV=1	Regular	1530.81	0	8326.35	15	3	7	34.21	14524	21562.5	4.3337	5290	14.3305	0.1193	Green
1315	A0A0F2MFM8_SPOSC	A0A0F2MFM8	Small subunit ribosomal protein S20e OS=Sporothrix schenckii 1099-18 OX=1397361 GN=SPSK_08048 PE=3 SV=1	Regular	1709.19	0	13277.4	30	4	11	24.14	16154	13498	4.13027	13014	8.9708	0.1191	Green
3147	A0A0F2MIP9_SPOSC	A0A0F2MIP9	Uncharacterized protein OS=Sporothrix schenckii 1099-18 OX=1397361 GN=SPSK_05854 PE=4 SV=1	Regular	114.833	1.28	122508	21	14	79	7.14	5089	1460	3.16435	1983	0.9703	0.1189	Green
9829	A0A0F2MKW2_SPOSC	A0A0F2MKW2	Ketol-acid reductoisomerase_ mitochondrial OS=Sporothrix schenckii 1099-18 OX=1397361 GN=SPSK_07472 PE=3 SV=1	Regular	224.389	0	45242.2	32	12	46	14.85	8242	3940	3.5955	3597	2.6185	0.1185	Green
3198	A0A0F2MAQ2_SPOSC	A0A0F2MAQ2	Large subunit ribosomal protein L7e OS=Sporothrix schenckii 1099-18 OX=1397361 GN=SPSK_02415 PE=4 SV=1	Regular	157.503	0.17	29002.7	17	7	30	12.35	8378	6124.5	3.78707	2014	4.0704	0.1181	Green
3270	A0A0F2LW20_SPOSC	A0A0F2LW20	Uncharacterized protein OS=Sporothrix schenckii 1099-18 OX=1397361 GN=SPSK_00549 PE=4 SV=1	Regular	181.219	0	43585.4	10	6	26	8.84	3144	4050	3.60746	1214	2.6916	0.1173	Green
3562	A0A0F2MHE0_SPOSC	A0A0F2MHE0	Uncharacterized protein OS=Sporothrix schenckii 1099-18 OX=1397361 GN=SPSK_07831 PE=3 SV=1	Regular	169.067	0	33203.3	10	3	21	20.27	5288	5288	3.72329	1776	3.5144	0.1167	Green
6703	A0A0F2MKS2_SPOSC	A0A0F2MKS2	Eukaryotic translation initiation factor 3 subunit K OS=Sporothrix schenckii 1099-18 OX=1397361 GN=SPSK_07639 PE=3 SV=1	Regular	498.969	0	33507.9	25	7	22	17.06	6526	5162	3.71282	3644	3.4307	0.115	Green
9180	A0A0F2M803_SPOSC	A0A0F2M803	Uncharacterized protein OS=Sporothrix schenckii 1099-18 OX=1397361 GN=SPSK_09708 PE=4 SV=1	Regular	388.461	0	24237.1	8	2	20	7.21	3070	7017	3.84615	703	4.6635	0.113	Green
8053	A0A0F2M4B4_SPOSC	A0A0F2M4B4	dUTP pyrophosphatase OS=Sporothrix schenckii 1099-18 OX=1397361 GN=SPSK_09806 PE=4 SV=1	Regular	639.93	0	22651.7	22	6	14	45.58	15095	7462	3.87286	2622	4.9593	0.1123	Green
1966	A0A0F2MCV8_SPOSC	A0A0F2MCV8	Guanine nucleotide-binding protein subunit beta-2-like 1 protein OS=Sporothrix schenckii 1099-18 OX=1397361 GN=SPSK_02542 PE=4 SV=1	Regular	300.953	0	33176.2	21	7	29	19.66	7237	5091	3.7068	3440	3.3835	0.1123	Green
360	A0A0F2MB94_SPOSC	A0A0F2MB94	Enolase-phosphatase E1 OS=Sporothrix schenckii 1099-18 OX=1397361 GN=SPSK_02744 PE=4 SV=1	Regular	213.085	0	23399.4	11	2	20	12.67	4806	7209	3.85788	2013	4.7911	0.1121	Green
9835	A0A0F2M8Y7_SPOSC	A0A0F2M8Y7	Dynein light chain OS=Sporothrix schenckii 1099-18 OX=1397361 GN=SPSK_09627 PE=4 SV=1	Regular	198.789	0	18187.1	10	2	12	10	3328	9213	3.9644	1048	6.123	0.1114	Green
5314	A0A0F2M6K0_SPOSC	A0A0F2M6K0	Cellular nucleic acid-binding protein OS=Sporothrix schenckii 1099-18 OX=1397361 GN=SPSK_09726 PE=4 SV=1	Regular	628.573	0	25582.1	37	8	22	46.19	16235	6522	3.81438	7796	4.3345	0.1109	Green
4534	A0A0F2LZG5_SPOSC	A0A0F2LZG5	Proteasome endopeptidase complex OS=Sporothrix schenckii 1099-18 OX=1397361 GN=SPSK_04474 PE=3 SV=1	Regular	194.322	0	27969.7	11	4	25	8.27	4734	5895	3.77048	2492	3.9178	0.1096	Green
806	A0A0F2MGJ6_SPOSC	A0A0F2MGJ6	Glutamate-5-semialdehyde dehydrogenase OS=Sporothrix schenckii 1099-18 OX=1397361 GN=SPSK_07536 PE=3 SV=1	Regular	149.48	0.34	47998.5	11	2	43	5.03	2284	3426	3.53479	1013	2.2769	0.1093	Green
4788	A0A0F2M5F6_SPOSC	A0A0F2M5F6	Uncharacterized protein OS=Sporothrix schenckii 1099-18 OX=1397361 GN=SPSK_09624 PE=4 SV=1	Regular	1050.96	0	23158.2	15	3	22	32.57	5332	6900	3.83885	3721	4.5858	0.1062	Green
3350	A0A0F2M3M3_SPOSC	A0A0F2M3M3	Protein pal1 OS=Sporothrix schenckii 1099-18 OX=1397361 GN=SPSK_03346 PE=4 SV=1	Regular	143.119	0.49	47491.4	22	8	45	13.32	4261	3360	3.52634	3581	2.2331	0.1061	Green
4635	A0A0F2MDW3_SPOSC	A0A0F2MDW3	Uncharacterized protein OS=Sporothrix schenckii 1099-18 OX=1397361 GN=SPSK_07721 PE=4 SV=1	Regular	163.261	0.18	38519.2	12	4	26	10.76	5527	4135.5	3.61653	1604	2.7485	0.1059	Green
9199	A0A0F2MAV8_SPOSC	A0A0F2MAV8	Succinate-semialdehyde dehydrogenase (NADP+) OS=Sporothrix schenckii 1099-18 OX=1397361 GN=SPSK_09102 PE=3 SV=1	Regular	223.489	0	53374.9	22	9	39	16.36	8816	2949	3.46967	2794	1.9599	0.1046	Green
6571	A0A0F2MKY7_SPOSC	A0A0F2MKY7	Uridylate kinase OS=Sporothrix schenckii 1099-18 OX=1397361 GN=SPSK_06620 PE=3 SV=1	Regular	514.625	0	23915.2	16	5	21	27.06	8006	6565	3.81723	1694	4.3631	0.1043	Green
8881	A0A0F2M669_SPOSC	A0A0F2M669	Isoflavone reductase family protein OS=Sporothrix schenckii 1099-18 OX=1397361 GN=SPSK_09604 PE=4 SV=1	Regular	239.528	0	34496.3	13	4	24	21.45	7407	4547	3.65772	1592	3.0219	0.1042	Green
6426	A0A0F2MAH2_SPOSC	A0A0F2MAH2	Citrate synthase OS=Sporothrix schenckii 1099-18 OX=1397361 GN=SPSK_02464 PE=3 SV=1	Regular	155.448	0.17	51790.3	13	5	39	5.91	3228	3027	3.48101	979	2.0117	0.1042	Green
1852	A0A0F2LVM4_SPOSC	A0A0F2LVM4	Isochorismatase OS=Sporothrix schenckii 1099-18 OX=1397361 GN=SPSK_00600 PE=4 SV=1	Regular	256.813	0	21779.4	17	4	20	15.84	5504	7189.5	3.8567	1347	4.7782	0.1041	Green
9589	A0A0F2M646_SPOSC	A0A0F2M646	Argininosuccinate synthase OS=Sporothrix schenckii 1099-18 OX=1397361 GN=SPSK_09286 PE=3 SV=1	Regular	165.589	0	46920.2	16	5	34	12.02	5837	3336	3.52323	1815	2.2171	0.104	Green
5188	A0A0F2LUD9_SPOSC	A0A0F2LUD9	Cytochrome b-c1 complex subunit 7 OS=Sporothrix schenckii 1099-18 OX=1397361 GN=SPSK_05690 PE=3 SV=1	Regular	366.632	0	14422.6	28	5	11	31.45	22711	10775	4.03242	6555	7.1611	0.1033	Green
2446	A0A0F2M8H2_SPOSC	A0A0F2M8H2	26S proteasome regulatory subunit N11 OS=Sporothrix schenckii 1099-18 OX=1397361 GN=SPSK_09493 PE=4 SV=1	Regular	179.009	0	37721	14	4	27	7.14	4490	4066	3.60917	1931	2.7023	0.1019	Green
3644	A0A0F2MGE5_SPOSC	A0A0F2MGE5	Mitochondrial import receptor subunit tom-20 OS=Sporothrix schenckii 1099-18 OX=1397361 GN=SPSK_07913 PE=3 SV=1	Regular	588.596	0	19219.9	26	7	17	39.31	11133	7955	3.90064	5748	5.2869	0.1016	Green
3212	A0A0F2MFB9_SPOSC	A0A0F2MFB9	Uncharacterized protein OS=Sporothrix schenckii 1099-18 OX=1397361 GN=SPSK_07989 PE=4 SV=1	Regular	459.265	0	19742.1	16	3	13	20.32	7672	7672	3.88491	2596	5.0988	0.1007	Green
2797	A0A0F2LXB8_SPOSC	A0A0F2LXB8	Nuclear movement protein nudC OS=Sporothrix schenckii 1099-18 OX=1397361 GN=SPSK_05582 PE=4 SV=1	Regular	873.154	0	21077	29	7	22	38.3	9997	7158	3.85479	4519	4.7572	0.1003	Green
3880	A0A0F2MEE2_SPOSC	A0A0F2MEE2	Large subunit ribosomal protein L27Ae OS=Sporothrix schenckii 1099-18 OX=1397361 GN=SPSK_07900 PE=3 SV=1	Regular	726.352	0	16942.8	19	5	13	31.54	9567	8899	3.94934	1974	5.9143	0.1002	Green
30	A0A0F2LVB6_SPOSC	A0A0F2LVB6	Nuclear transport factor 2 OS=Sporothrix schenckii 1099-18 OX=1397361 GN=SPSK_00049 PE=4 SV=1	Regular	182.814	0	23051.1	9	2	17	6.47	3268	6522	3.81438	1119	4.3345	0.0999	Green
2004	A0A0F2MFQ0_SPOSC	A0A0F2MFQ0	NADH dehydrogenase (Ubiquinone) Fe-S protein 4 OS=Sporothrix schenckii 1099-18 OX=1397361 GN=SPSK_07887 PE=4 SV=1	Regular	506.363	0	23841.2	19	7	21	22.33	8040	6294	3.79893	3213	4.183	0.0997	Green
4101	A0A0F2LSI0_SPOSC	A0A0F2LSI0	rRNA 2'-O-methyltransferase fibrillarin OS=Sporothrix schenckii 1099-18 OX=1397361 GN=SPSK_05361 PE=3 SV=1	Regular	513.319	0	33955.5	21	4	33	17.33	4565	4415	3.64493	3760	2.9342	0.0996	Green
4860	A0A0F2MBL7_SPOSC	A0A0F2MBL7	Uncharacterized protein OS=Sporothrix schenckii 1099-18 OX=1397361 GN=SPSK_02050 PE=4 SV=1	Regular	1258.5	0	9587.85	15	4	10	47.19	16335	15419	4.18806	3562	10.2475	0.0983	Green
8373	A0A0F2M1B8_SPOSC	A0A0F2M1B8	Uncharacterized protein OS=Sporothrix schenckii 1099-18 OX=1397361 GN=SPSK_03607 PE=4 SV=1	Regular	2236.95	0	12158.9	14	3	9	26.79	8294	12147	4.08447	2733	8.0729	0.0982	Green
2475	A0A0F2MJS8_SPOSC	A0A0F2MJS8	NADH:ubiquinone oxidoreductase 21.3kD subunit 21.3a OS=Sporothrix schenckii 1099-18 OX=1397361 GN=SPSK_06245 PE=4 SV=1	Regular	444.116	0	34226	21	6	21	32.29	5358	4313	3.63478	2482	2.8664	0.0981	Green
46	A0A0F2MKR2_SPOSC	A0A0F2MKR2	Cysteine dioxygenase OS=Sporothrix schenckii 1099-18 OX=1397361 GN=SPSK_07920 PE=4 SV=1	Regular	272.459	0	25005.8	16	5	18	20.26	6597	5836	3.76612	1724	3.8786	0.097	Green
5645	A0A0F2LRP0_SPOSC	A0A0F2LRP0	Uncharacterized protein OS=Sporothrix schenckii 1099-18 OX=1397361 GN=SPSK_05609 PE=4 SV=1	Regular	1351.88	0	7950.84	19	2	7	38.67	15863	18186	4.25974	6019	12.0864	0.0961	Green
3579	A0A0F2M6S0_SPOSC	A0A0F2M6S0	Uncharacterized protein OS=Sporothrix schenckii 1099-18 OX=1397361 GN=SPSK_09447 PE=4 SV=1	Regular	253.016	0	37126.6	15	6	41	9.79	4214	3891	3.59006	1705	2.586	0.096	Green
5479	A0A0F2LXG4_SPOSC	A0A0F2LXG4	60S ribosomal protein L36 OS=Sporothrix schenckii 1099-18 OX=1397361 GN=SPSK_05546 PE=3 SV=1	Regular	565.081	0	17967.7	21	3	21	16.46	11346	7965	3.90119	4084	5.2936	0.0951	Green
892	A0A0F2LX42_SPOSC	A0A0F2LX42	Uncharacterized protein OS=Sporothrix schenckii 1099-18 OX=1397361 GN=SPSK_05289 PE=4 SV=1	Regular	232.911	0	36501.6	26	9	26	25.15	11857	3916	3.59284	3001	2.6026	0.095	Green
9979	A0A0F2LWW9_SPOSC	A0A0F2LWW9	Cytidine deaminase OS=Sporothrix schenckii 1099-18 OX=1397361 GN=SPSK_05571 PE=4 SV=1	Regular	1315.74	0	19487.1	18	3	18	25.97	7300	7300	3.86332	3259	4.8516	0.0945	Green
7020	A0A0F2LU57_SPOSC	A0A0F2LU57	Large subunit ribosomal protein L18e OS=Sporothrix schenckii 1099-18 OX=1397361 GN=SPSK_05494 PE=4 SV=1	Regular	301.291	0	22195.8	13	1	19	10.5	2134	6402	3.80632	1881	4.2548	0.0944	Green
9166	A0A0F2LWR7_SPOSC	A0A0F2LWR7	Thioredoxin 1 OS=Sporothrix schenckii 1099-18 OX=1397361 GN=SPSK_03708 PE=4 SV=1	Regular	1159.28	0	14918.9	41	6	14	58.16	28840	9355	3.97104	8059	6.2173	0.0928	Green
292	A0A0F2LZK7_SPOSC	A0A0F2LZK7	Folylpolyglutamate synthase OS=Sporothrix schenckii 1099-18 OX=1397361 GN=SPSK_04269 PE=4 SV=1	Regular	158.247	0.17	50141.7	9	5	35	11.97	3135	2766	3.44185	1052	1.8383	0.0922	Green
8670	A0A0F2M609_SPOSC	A0A0F2M609	Actin-like protein 2 OS=Sporothrix schenckii 1099-18 OX=1397361 GN=SPSK_09260 PE=3 SV=1	Regular	274.293	0	44386	24	8	36	17.69	7592	3119	3.49402	3631	2.0729	0.092	Green
2705	A0A0F2M7U1_SPOSC	A0A0F2M7U1	Uncharacterized protein OS=Sporothrix schenckii 1099-18 OX=1397361 GN=SPSK_09647 PE=4 SV=1	Regular	332.333	0	34658.8	17	10	27	34.98	7997	3923	3.59362	2217	2.6072	0.0904	Green
9061	A0A0F2MHU2_SPOSC	A0A0F2MHU2	26S proteasome regulatory subunit T5 OS=Sporothrix schenckii 1099-18 OX=1397361 GN=SPSK_07381 PE=3 SV=1	Regular	167.796	0	53024.2	21	8	47	11.46	5630	2559	3.40807	1809	1.7007	0.0902	Green
2161	A0A0F2LTI7_SPOSC	A0A0F2LTI7	Small subunit ribosomal protein S17e OS=Sporothrix schenckii 1099-18 OX=1397361 GN=SPSK_05625 PE=3 SV=1	Regular	1203.48	0	17097.6	27	3	15	43.92	8653	7919	3.89867	5069	5.263	0.09	Green
713	A0A0F2MJ83_SPOSC	A0A0F2MJ83	Charged multivesicular body protein 4 OS=Sporothrix schenckii 1099-18 OX=1397361 GN=SPSK_06550 PE=3 SV=1	Regular	186.991	0	26878.1	14	6	22	9.88	4951	4977	3.69697	2527	3.3077	0.0889	Green
3312	A0A0F2MEQ0_SPOSC	A0A0F2MEQ0	Uncharacterized protein OS=Sporothrix schenckii 1099-18 OX=1397361 GN=SPSK_02725 PE=3 SV=1	Regular	540.493	0	23681.6	19	4	14	23.33	6607	5535	3.74312	5420	3.6786	0.0871	Green
3805	A0A0F2M3E5_SPOSC	A0A0F2M3E5	40S ribosomal protein S30 OS=Sporothrix schenckii 1099-18 OX=1397361 GN=SPSK_03496 PE=3 SV=1	Regular	596.843	0	20187.1	17	4	14	11.73	5976	6462	3.81037	5340	4.2947	0.0867	Green
3178	A0A0F2LYV1_SPOSC	A0A0F2LYV1	Small subunit ribosomal protein S2e OS=Sporothrix schenckii 1099-18 OX=1397361 GN=SPSK_03495 PE=3 SV=1	Regular	333.85	0	28813.3	16	6	27	21.13	5060	4512	3.65437	2319	2.9987	0.0864	Green
7615	A0A0F2M247_SPOSC	A0A0F2M247	Uncharacterized protein OS=Sporothrix schenckii 1099-18 OX=1397361 GN=SPSK_04620 PE=4 SV=1	Regular	1543.52	0	13501	65	11	12	55.91	47806	9446	3.97525	18735	6.2778	0.0848	Green
9525	A0A0F2M6M0_SPOSC	A0A0F2M6M0	Alcohol dehydrogenase OS=Sporothrix schenckii 1099-18 OX=1397361 GN=SPSK_09519 PE=3 SV=1	Regular	180.924	0	37056.7	7	2	18	5.17	1809	3414	3.53326	341	2.269	0.0841	Green
5038	A0A0F2M3U8_SPOSC	A0A0F2M3U8	Prolyl-tRNA synthetase OS=Sporothrix schenckii 1099-18 OX=1397361 GN=SPSK_08956 PE=3 SV=1	Regular	188.214	0	63132.4	23	10	56	18.39	7334	2002	3.30146	3160	1.3305	0.084	Green
487	A0A0F2M6E8_SPOSC	A0A0F2M6E8	Replication factor C subunit 3/5 OS=Sporothrix schenckii 1099-18 OX=1397361 GN=SPSK_09352 PE=4 SV=1	Regular	141.751	0.82	44269.4	6	3	35	7.52	2261	2850	3.45484	725	1.8941	0.0839	Green
4581	A0A0F2M6R6_SPOSC	A0A0F2M6R6	Translation initiation factor 1 OS=Sporothrix schenckii 1099-18 OX=1397361 GN=SPSK_09902 PE=4 SV=1	Regular	594.982	0	15168.4	18	4	10	21.21	4775	8298	3.91897	2382	5.5149	0.0837	Green
7713	A0A0F2LZV4_SPOSC	A0A0F2LZV4	Replication factor A3 OS=Sporothrix schenckii 1099-18 OX=1397361 GN=SPSK_04623 PE=4 SV=1	Regular	1162.54	0	11390	18	2	10	19.63	8619	10885.5	4.03685	3473	7.2345	0.0824	Green
6237	A0A0F2MC46_SPOSC	A0A0F2MC46	Uncharacterized protein OS=Sporothrix schenckii 1099-18 OX=1397361 GN=SPSK_02566 PE=4 SV=1	Regular	163.998	0.18	41098.3	8	4	20	7.73	2360	2968.5	3.47254	911	1.9729	0.0811	Green
6189	A0A0F2MBZ1_SPOSC	A0A0F2MBZ1	Uncharacterized protein OS=Sporothrix schenckii 1099-18 OX=1397361 GN=SPSK_01771 PE=3 SV=1	Regular	215.661	0	36573.8	21	6	31	16.67	4228	3223	3.50826	2847	2.142	0.0783	Green
9355	A0A0F2MI92_SPOSC	A0A0F2MI92	Uncharacterized protein OS=Sporothrix schenckii 1099-18 OX=1397361 GN=SPSK_06752 PE=4 SV=1	Regular	1518.62	0	9493.61	25	3	9	33.33	13148	12375	4.09255	4175	8.2244	0.0781	Green
3641	A0A0F2LWD7_SPOSC	A0A0F2LWD7	Uncharacterized protein OS=Sporothrix schenckii 1099-18 OX=1397361 GN=SPSK_05565 PE=4 SV=1	Regular	1212.49	0	16157.1	14	2	13	17.93	5061	7144.5	3.85397	2471	4.7482	0.0767	Green
6908	A0A0F2MM11_SPOSC	A0A0F2MM11	Glycyl-tRNA synthetase OS=Sporothrix schenckii 1099-18 OX=1397361 GN=SPSK_05978 PE=4 SV=1	Regular	141.274	0.82	85498.3	29	13	70	10.08	10463	1348.03	3.1297	2231	0.8959	0.0766	Green	7612
6535	A0A0F2MEA9_SPOSC	A0A0F2MEA9	Gmf family protein OS=Sporothrix schenckii 1099-18 OX=1397361 GN=SPSK_02004 PE=4 SV=1	Regular	1093.51	0	16328.4	22	6	13	59.86	7769	6964	3.84286	2701	4.6283	0.0756	Green
8975	A0A0F2LZB3_SPOSC	A0A0F2LZB3	Large subunit ribosomal protein LP2 OS=Sporothrix schenckii 1099-18 OX=1397361 GN=SPSK_03751 PE=3 SV=1	Regular	458.42	0	11164.2	18	5	13	45.05	7823	10105.5	4.00456	1855	6.7161	0.075	Green
9002	A0A0F2M8S6_SPOSC	A0A0F2M8S6	V-type H+-transporting ATPase subunit E OS=Sporothrix schenckii 1099-18 OX=1397361 GN=SPSK_09729 PE=3 SV=1	Regular	696.913	0	25525.1	13	6	28	26.84	4350	4423.5	3.64577	2146	2.9399	0.075	Green
1187	A0A0F2M068_SPOSC	A0A0F2M068	NADH dehydrogenase (Ubiquinone) Fe-S protein 5 OS=Sporothrix schenckii 1099-18 OX=1397361 GN=SPSK_04609 PE=4 SV=1	Regular	344.723	0	11480.9	5	1	14	12.5	3268	9804	3.9914	344	6.5158	0.0748	Green
154	A0A0F2MLS8_SPOSC	A0A0F2MLS8	Uncharacterized protein OS=Sporothrix schenckii 1099-18 OX=1397361 GN=SPSK_06521 PE=3 SV=1	Regular	347.685	0	29064.1	10	3	21	11.07	4441	3804	3.58024	1006	2.5281	0.0735	Green
5101	A0A0F2M025_SPOSC	A0A0F2M025	Non-classical export protein Nce102 OS=Sporothrix schenckii 1099-18 OX=1397361 GN=SPSK_04602 PE=4 SV=1	Regular	327.342	0	18633	14	5	9	24.14	7067	5868	3.76849	3169	3.8999	0.0727	Green
8927	A0A0F2M0N2_SPOSC	A0A0F2M0N2	Aminomethyltransferase OS=Sporothrix schenckii 1099-18 OX=1397361 GN=SPSK_00803 PE=3 SV=1	Regular	199.935	0	47787.2	26	11	39	14.6	19710	2274	3.35679	2544	1.5113	0.0722	Green
8123	A0A0F2M706_SPOSC	A0A0F2M706	ATP synthase subunit gamma OS=Sporothrix schenckii 1099-18 OX=1397361 GN=SPSK_09504 PE=3 SV=1	Regular	204.472	0	33296.4	21	9	21	25.91	7151	3221	3.50799	3915	2.1407	0.0713	Green
9173	A0A0F2LVZ5_SPOSC	A0A0F2LVZ5	26S proteasome regulatory subunit N12 OS=Sporothrix schenckii 1099-18 OX=1397361 GN=SPSK_00575 PE=4 SV=1	Regular	330.635	0	32082.2	28	6	23	30.03	7629	3265	3.51388	3065	2.1699	0.0696	Green
1722	A0A0F2MCN0_SPOSC	A0A0F2MCN0	Hit family protein 1 OS=Sporothrix schenckii 1099-18 OX=1397361 GN=SPSK_01917 PE=4 SV=1	Regular	471.936	0	16206.8	19	3	12	30.99	5721	6436.5	3.80865	2045	4.2777	0.0693	Green
2262	A0A0F2MK01_SPOSC	A0A0F2MK01	Glycerol 3-phosphatase 1 OS=Sporothrix schenckii 1099-18 OX=1397361 GN=SPSK_06510 PE=4 SV=1	Regular	217.394	0	29868.8	19	4	17	8.57	7385	3450	3.53782	2420	2.2929	0.0685	Green
7073	A0A0F2MGP8_SPOSC	A0A0F2MGP8	Uncharacterized protein OS=Sporothrix schenckii 1099-18 OX=1397361 GN=SPSK_01936 PE=4 SV=1	Regular	265.117	0	24274.8	23	5	18	26.87	4621	4237	3.62706	2196	2.8159	0.0684	Green
989	A0A0F2MJP7_SPOSC	A0A0F2MJP7	Large subunit ribosomal protein L34e OS=Sporothrix schenckii 1099-18 OX=1397361 GN=SPSK_07894 PE=4 SV=1	Regular	941.77	0	13263.4	27	5	13	24.14	19440	7737	3.88857	6571	5.142	0.0682	Green
2075	A0A0F2M205_SPOSC	A0A0F2M205	Uncharacterized protein OS=Sporothrix schenckii 1099-18 OX=1397361 GN=SPSK_03667 PE=4 SV=1	Regular	218.482	0	17785.3	18	4	18	25.16	5123	5712	3.75679	3106	3.7962	0.0675	Green
6498	A0A0F2MD25_SPOSC	A0A0F2MD25	Uncharacterized protein OS=Sporothrix schenckii 1099-18 OX=1397361 GN=SPSK_01769 PE=4 SV=1	Regular	157.41	0.17	42361.3	8	3	22	13.24	2388	2388	3.37803	989	1.5871	0.0672	Green
4332	A0A0F2MDE6_SPOSC	A0A0F2MDE6	Protein hob3 OS=Sporothrix schenckii 1099-18 OX=1397361 GN=SPSK_07640 PE=4 SV=1	Regular	321.731	0	31003	31	10	33	26.67	9135	3245	3.51121	4134	2.1566	0.0669	Green
7981	A0A0F2MHL0_SPOSC	A0A0F2MHL0	Peptidyl-prolyl cis-trans isomerase B (Cyclophilin B) OS=Sporothrix schenckii 1099-18 OX=1397361 GN=SPSK_06352 PE=4 SV=1	Regular	214.963	0	33486.3	13	7	27	29.13	5400	2982	3.47451	3258	1.9818	0.0664	Green
2613	A0A0F2LWD3_SPOSC	A0A0F2LWD3	Bud emergence protein 1 OS=Sporothrix schenckii 1099-18 OX=1397361 GN=SPSK_10624 PE=4 SV=1	Regular	125.291	1.23	68330.4	5	6	54	7.69	2133	1457	3.16346	994	0.9683	0.0662	Green
5839	A0A0F2MC10_SPOSC	A0A0F2MC10	Rab family_ other OS=Sporothrix schenckii 1099-18 OX=1397361 GN=SPSK_01923 PE=4 SV=1	Regular	218.321	0	23894	18	8	22	24.09	5980	4162.94	3.6194	1842	2.7667	0.0661	Green	7208
2898	A0A0F2MJK5_SPOSC	A0A0F2MJK5	Transcription initiation factor TFIID/TFIIF subunit OS=Sporothrix schenckii 1099-18 OX=1397361 GN=SPSK_06523 PE=4 SV=1	Regular	354.415	0	26309.9	12	4	22	11.11	3050	3781.5	3.57766	1657	2.5132	0.0661	Green
54	A0A0F2LW98_SPOSC	A0A0F2LW98	Small subunit ribosomal protein S15e OS=Sporothrix schenckii 1099-18 OX=1397361 GN=SPSK_00890 PE=3 SV=1	Regular	990.645	0	17538.4	17	4	16	20.26	4659	5634	3.75082	2259	3.7444	0.0657	Green
6594	A0A0F2MDI4_SPOSC	A0A0F2MDI4	Uncharacterized protein OS=Sporothrix schenckii 1099-18 OX=1397361 GN=SPSK_02751 PE=4 SV=1	Regular	242.677	0	17564.3	5	1	7	7.73	1859	5577	3.7464	771	3.7065	0.0651	Green
10276	A0A0F2M8B6_SPOSC	A0A0F2M8B6	Uncharacterized protein OS=Sporothrix schenckii 1099-18 OX=1397361 GN=SPSK_09964 PE=4 SV=1	Regular	381.427	0	13340.6	7	2	17	13.43	2537	7209	3.85788	803	4.7911	0.0639	Green
3999	A0A0F2M3F0_SPOSC	A0A0F2M3F0	Large subunit ribosomal protein L24e OS=Sporothrix schenckii 1099-18 OX=1397361 GN=SPSK_03621 PE=4 SV=1	Regular	776.846	0	16760.4	22	4	13	26.35	10268	5704.5	3.75622	4656	3.7912	0.0635	Green
1607	A0A0F2MNZ9_SPOSC	A0A0F2MNZ9	Uncharacterized protein OS=Sporothrix schenckii 1099-18 OX=1397361 GN=SPSK_06557 PE=3 SV=1	Regular	360.411	0	23185	14	6	26	18.05	4776	4087	3.6114	2269	2.7162	0.063	Green
7044	A0A0F2LW25_SPOSC	A0A0F2LW25	Uncharacterized protein OS=Sporothrix schenckii 1099-18 OX=1397361 GN=SPSK_00540 PE=4 SV=1	Regular	149.304	0.34	40823.9	25	6	31	15.87	5661	2308	3.36324	3257	1.5339	0.0626	Green
6509	A0A0F2M1H9_SPOSC	A0A0F2M1H9	V-type proton ATPase subunit C OS=Sporothrix schenckii 1099-18 OX=1397361 GN=SPSK_03285 PE=3 SV=1	Regular	192.394	0	44702.7	13	5	39	9.87	3165	2066	3.31513	2115	1.3731	0.0614	Green
9287	A0A0F2M7H6_SPOSC	A0A0F2M7H6	60S ribosomal protein L6 OS=Sporothrix schenckii 1099-18 OX=1397361 GN=SPSK_09488 PE=3 SV=1	Regular	461.625	0	22382.2	35	9	25	29.35	7692	4092	3.61194	3563	2.7196	0.0609	Green
2278	A0A0F2M0R8_SPOSC	A0A0F2M0R8	Charged multivesicular body protein 1 OS=Sporothrix schenckii 1099-18 OX=1397361 GN=SPSK_04505 PE=4 SV=1	Regular	303.173	0	23445.4	20	4	15	15.79	1936	3906	3.59173	1441	2.5959	0.0609	Green
8273	A0A0F2M2V9_SPOSC	A0A0F2M2V9	V-type proton ATPase subunit F OS=Sporothrix schenckii 1099-18 OX=1397361 GN=SPSK_04576 PE=3 SV=1	Regular	199.502	0	15451.3	9	2	18	8.82	2157	5925	3.77269	955	3.9378	0.0608	Green
8900	A0A0F2LR54_SPOSC	A0A0F2LR54	26S proteasome regulatory subunit T3 OS=Sporothrix schenckii 1099-18 OX=1397361 GN=SPSK_00531 PE=3 SV=1	Regular	148.608	0.34	46778.5	22	11	37	23.93	9171	1906	3.28012	3403	1.2667	0.0593	Green	1437 8551
3967	A0A0F2M233_SPOSC	A0A0F2M233	Uncharacterized protein OS=Sporothrix schenckii 1099-18 OX=1397361 GN=SPSK_00173 PE=4 SV=1	Regular	203.615	0	22974.9	18	6	17	17.14	7147	3866	3.58726	2605	2.5694	0.059	Green
7607	A0A0F2MFB8_SPOSC	A0A0F2MFB8	Small subunit ribosomal protein S16e OS=Sporothrix schenckii 1099-18 OX=1397361 GN=SPSK_07756 PE=3 SV=1	Regular	327.221	0	15891.4	10	3	13	18.44	5516	5516	3.74162	2202	3.6659	0.0583	Green
7478	A0A0F2M2J2_SPOSC	A0A0F2M2J2	Enoyl-CoA hydratase OS=Sporothrix schenckii 1099-18 OX=1397361 GN=SPSK_03540 PE=4 SV=1	Regular	247.977	0	30239.5	16	10	29	16.25	5075	2898	3.4621	1608	1.926	0.0582	Green
8937	A0A0F2MJV4_SPOSC	A0A0F2MJV4	Sterol 24-C-methyltransferase OS=Sporothrix schenckii 1099-18 OX=1397361 GN=SPSK_06653 PE=3 SV=1	Regular	279.967	0	21237.3	19	5	18	14.21	5748	4065	3.60906	1692	2.7016	0.0574	Green
4893	A0A0F2MAR8_SPOSC	A0A0F2MAR8	B-cell receptor-associated protein 31-like containing protein OS=Sporothrix schenckii 1099-18 OX=1397361 GN=SPSK_09618 PE=4 SV=1	Regular	506.979	0	25891.6	13	2	26	10.27	2543	3207	3.5061	1752	2.1314	0.0552	Green
8473	A0A0F2LRE9_SPOSC	A0A0F2LRE9	Eukaryotic translation initiation factor 5A OS=Sporothrix schenckii 1099-18 OX=1397361 GN=SPSK_00554 PE=3 SV=1	Regular	222.035	0	17711.9	16	3	16	15.53	11875	4516.5	3.6548	1608	3.0017	0.0532	Green
9547	A0A0F2MFP9_SPOSC	A0A0F2MFP9	Succinate--CoA ligase [ADP-forming] subunit alpha_ mitochondrial OS=Sporothrix schenckii 1099-18 OX=1397361 GN=SPSK_07522 PE=3 SV=1	Regular	471.679	0	36224.4	23	9	26	26.38	4595	2205	3.34341	3639	1.4654	0.0531	Green
5915	A0A0F2LSS3_SPOSC	A0A0F2LSS3	Uncharacterized protein OS=Sporothrix schenckii 1099-18 OX=1397361 GN=SPSK_05547 PE=3 SV=1	Regular	497.394	0	22709.8	16	8	20	25	5454	3492	3.54307	2825	2.3208	0.0527	Green
10080	A0A0F2M2F5_SPOSC	A0A0F2M2F5	Vesicle transport through interaction with t-SNARE 1 OS=Sporothrix schenckii 1099-18 OX=1397361 GN=SPSK_00319 PE=4 SV=1	Regular	229.128	0	26180.3	15	7	17	31.47	5505	2886	3.4603	1804	1.918	0.0502	Green
3581	A0A0F2MG21_SPOSC	A0A0F2MG21	Uncharacterized protein OS=Sporothrix schenckii 1099-18 OX=1397361 GN=SPSK_07998 PE=4 SV=1	Regular	208.307	0	22148.5	14	4	18	4.83	1786	3396	3.53097	1331	2.257	0.05	Green
1437	A0A0F2LYP7_SPOSC	A0A0F2LYP7	26S proteasome regulatory subunit T4 OS=Sporothrix schenckii 1099-18 OX=1397361 GN=SPSK_00813 PE=3 SV=1	Regular	119.733	1.35	43957.7	23	10	46	15.64	17011	1626	3.21112	3253	1.0806	0.0475	Green	8551 8900
2376	A0A0F2M942_SPOSC	A0A0F2M942	Small nuclear ribonucleoprotein F OS=Sporothrix schenckii 1099-18 OX=1397361 GN=SPSK_10102 PE=3 SV=1	Regular	443.861	0	9722.1	6	1	6	9.41	2433	7299	3.86326	2355	4.8509	0.0472	Green
6372	A0A0F2LV03_SPOSC	A0A0F2LV03	Uncharacterized protein OS=Sporothrix schenckii 1099-18 OX=1397361 GN=SPSK_05705 PE=4 SV=1	Regular	850.223	0	12126.6	16	4	15	17.65	7600	5853	3.76738	1102	3.8899	0.0472	Green
4621	A0A0F2M7D3_SPOSC	A0A0F2M7D3	Uncharacterized protein OS=Sporothrix schenckii 1099-18 OX=1397361 GN=SPSK_10004 PE=4 SV=1	Regular	462.361	0	10617	7	1	9	20.21	2195	6585	3.81856	481	4.3764	0.0465	Green
7270	A0A0F2MAR0_SPOSC	A0A0F2MAR0	Thioredoxin 1 OS=Sporothrix schenckii 1099-18 OX=1397361 GN=SPSK_02671 PE=4 SV=1	Regular	249.103	0	27704.1	17	8	21	18.05	6933	2445	3.38828	1748	1.625	0.045	Green
3573	A0A0F2M549_SPOSC	A0A0F2M549	Translation initiation factor 1A OS=Sporothrix schenckii 1099-18 OX=1397361 GN=SPSK_09649 PE=3 SV=1	Regular	362.102	0	17516.4	11	3	16	22.29	4834	3844	3.58478	2210	2.5547	0.0447	Green
3310	A0A0F2M8E5_SPOSC	A0A0F2M8E5	Large subunit ribosomal protein L26e OS=Sporothrix schenckii 1099-18 OX=1397361 GN=SPSK_09916 PE=3 SV=1	Regular	635.931	0	15501.8	22	4	21	28.47	6975	4271	3.63053	3436	2.8385	0.044	Green
1897	A0A0F2MBN4_SPOSC	A0A0F2MBN4	Rho family_ other OS=Sporothrix schenckii 1099-18 OX=1397361 GN=SPSK_09084 PE=4 SV=1	Regular	316.209	0	22392.5	20	6	17	23.98	3862	2911	3.46404	2407	1.9347	0.0433	Green
438	A0A0F2MGE9_SPOSC	A0A0F2MGE9	Chaperonin GroES OS=Sporothrix schenckii 1099-18 OX=1397361 GN=SPSK_08095 PE=3 SV=1	Regular	1351.63	0	10302.8	16	4	10	44.79	8753	6133	3.78767	3141	4.076	0.042	Green
659	A0A0F2MAI0_SPOSC	A0A0F2MAI0	Uncharacterized protein OS=Sporothrix schenckii 1099-18 OX=1397361 GN=SPSK_02759 PE=4 SV=1	Regular	471.353	0	12864.2	10	3	10	35.9	4807	4807	3.68187	1172	3.1947	0.0411	Green
2394	A0A0F2MJG4_SPOSC	A0A0F2MJG4	Structure-specific endonuclease subunit SLX4 OS=Sporothrix schenckii 1099-18 OX=1397361 GN=SLX4 PE=3 SV=1	Regular	101.839	2	96802.9	10	8	66	4.19	18130	606	2.78247	811	0.4027	0.039	Green
90	A0A0F2LW72_SPOSC	A0A0F2LW72	Large subunit ribosomal protein L38e OS=Sporothrix schenckii 1099-18 OX=1397361 GN=SPSK_05635 PE=3 SV=1	Regular	369.668	0	11705.3	13	3	11	28.71	5890	4586	3.66143	2826	3.0479	0.0357	Green
2829	A0A0F2LVQ3_SPOSC	A0A0F2LVQ3	Diazepam-binding protein inhibitor (GABA receptor modulator_ acyl-CoA-binding protein) OS=Sporothrix schenckii 1099-18 OX=1397361 GN=SPSK_01289 PE=4 SV=1	Regular	915.309	0	11387	12	2	10	18	4466	4638	3.66633	4296	3.0824	0.0351	Green
4872	A0A0F2MFF5_SPOSC	A0A0F2MFF5	Cyclin-dependent kinase OS=Sporothrix schenckii 1099-18 OX=1397361 GN=SPSK_01816 PE=3 SV=1	Regular	184.769	0	38272.8	5	4	38	13.2	1741	1344	3.1284	450	0.8932	0.0342	Green
6008	A0A0F2LY38_SPOSC	A0A0F2LY38	Uncharacterized protein OS=Sporothrix schenckii 1099-18 OX=1397361 GN=SPSK_05281 PE=4 SV=1	Regular	183.203	0	45182.6	11	7	30	13.13	4985	1065	3.02735	1557	0.7078	0.032	Green
4677	A0A0F2M0Y2_SPOSC	A0A0F2M0Y2	NADH dehydrogenase (Ubiquinone) 1 alpha subcomplex 2 OS=Sporothrix schenckii 1099-18 OX=1397361 GN=SPSK_03687 PE=4 SV=1	Regular	1768.54	0	10637.2	24	7	10	59.57	7914	4447	3.64807	3598	2.9555	0.0314	Green
296	A0A0F2LV80_SPOSC	A0A0F2LV80	Inosine triphosphate pyrophosphatase OS=Sporothrix schenckii 1099-18 OX=1397361 GN=SPSK_05570 PE=3 SV=1	Regular	326.346	0	21073.2	8	5	15	33.16	2766	2239	3.35005	675	1.488	0.0314	Green
676	A0A0F2MFQ7_SPOSC	A0A0F2MFQ7	DNA-directed RNA polymerase II subunit RPB4 OS=Sporothrix schenckii 1099-18 OX=1397361 GN=SPSK_08051 PE=4 SV=1	Regular	628.967	0	15819	13	4	12	31.69	3214	2970	3.47276	1346	1.9739	0.0312	Green
5896	A0A0F2LXL9_SPOSC	A0A0F2LXL9	Structural toxin protein RtxA OS=Sporothrix schenckii 1099-18 OX=1397361 GN=SPSK_01293 PE=4 SV=1	Regular	486.15	0	13413.1	6	3	8	22.4	2719	3325.5	3.52186	804	2.2101	0.0296	Green
6941	A0A0F2MFC4_SPOSC	A0A0F2MFC4	Ubiquitin-conjugating enzyme E2 variant OS=Sporothrix schenckii 1099-18 OX=1397361 GN=SPSK_01946 PE=4 SV=1	Regular	203.856	0	17146.6	14	4	16	28.19	11745	2572	3.41027	2815	1.7094	0.0293	Green
2837	A0A0F2LUA0_SPOSC	A0A0F2LUA0	UDP-N-acetylglucosamine transferase subunit ALG13 OS=Sporothrix schenckii 1099-18 OX=1397361 GN=ALG13 PE=3 SV=1	Regular	266.561	0	24847.8	3	2	14	21.12	1171	1756.5	3.24465	332	1.1674	0.029	Green
7640	A0A0F2M5K1_SPOSC	A0A0F2M5K1	HMG box-containing protein OS=Sporothrix schenckii 1099-18 OX=1397361 GN=SPSK_10101 PE=4 SV=1	Regular	783.073	0	11651.3	11	2	11	29.13	2491	3736.5	3.57246	2177	2.4833	0.0289	Green
7664	A0A0F2MLW9_SPOSC	A0A0F2MLW9	Uncharacterized protein OS=Sporothrix schenckii 1099-18 OX=1397361 GN=SPSK_06783 PE=4 SV=1	Regular	333.874	0	10622.8	9	2	7	31.91	2282	3423	3.53441	1102	2.2749	0.0242	Green
9568	A0A0F2M0E5_SPOSC	A0A0F2M0E5	GRASP55/65 family protein OS=Sporothrix schenckii 1099-18 OX=1397361 GN=SPSK_03446 PE=4 SV=1	Regular	118.349	1.33	40032.6	6	3	23	7.33	842	907.5	2.95785	972	0.6031	0.0241	Green
2820	A0A0F2LV94_SPOSC	A0A0F2LV94	Cyclin-dependent kinases regulatory subunit OS=Sporothrix schenckii 1099-18 OX=1397361 GN=SPSK_01283 PE=3 SV=1	Regular	201.888	0	14753.9	4	3	14	7.32	1717	2223	3.34694	631	1.4774	0.0218	Green
2406	A0A0F2M927_SPOSC	A0A0F2M927	Uncharacterized protein OS=Sporothrix schenckii 1099-18 OX=1397361 GN=SPSK_09577 PE=4 SV=1	Regular	229.466	0	37102	14	6	24	16.21	1790	757	2.8791	837	0.5031	0.0187	Green

## Sheet: Combined
protein.key	protein.Entry	protein.Accession	protein.Description	protein.ngramOnColumn_PCC0	protein.ngramOnColumn_PCC15	Ratio (15/0)	Log2.Ratio
892	A0A0F2LX42_SPOSC	A0A0F2LX42	Uncharacterized protein OS=Sporothrix schenckii 1099-18 OX=1397361 GN=SPSK_05289 PE=4 SV=1	0.8134	0.095	0.116794	-3.09797
3641	A0A0F2LWD7_SPOSC	A0A0F2LWD7	Uncharacterized protein OS=Sporothrix schenckii 1099-18 OX=1397361 GN=SPSK_05565 PE=4 SV=1	0.6152	0.0767	0.124675	-3.00376
6008	A0A0F2LY38_SPOSC	A0A0F2LY38	Uncharacterized protein OS=Sporothrix schenckii 1099-18 OX=1397361 GN=SPSK_05281 PE=4 SV=1	0.2052	0.032	0.155945	-2.68089
3426	A0A0F2LVB4_SPOSC	A0A0F2LVB4	40S ribosomal protein s7 OS=Sporothrix schenckii 1099-18 OX=1397361 GN=SPSK_01179 PE=4 SV=1	1.261	0.217	0.172086	-2.5388
659	A0A0F2MAI0_SPOSC	A0A0F2MAI0	Uncharacterized protein OS=Sporothrix schenckii 1099-18 OX=1397361 GN=SPSK_02759 PE=4 SV=1	0.2266	0.0411	0.181377	-2.46294
4107	A0A0F2M0Z0_SPOSC	A0A0F2M0Z0	Large subunit ribosomal protein L11e OS=Sporothrix schenckii 1099-18 OX=1397361 GN=SPSK_04599 PE=3 SV=1	2.6408	0.479	0.181384	-2.46288
7272	A0A0F2LTJ6_SPOSC	A0A0F2LTJ6	Uncharacterized protein OS=Sporothrix schenckii 1099-18 OX=1397361 GN=SPSK_00059 PE=4 SV=1	0.8084	0.1489	0.184191	-2.44073
7020	A0A0F2LU57_SPOSC	A0A0F2LU57	Large subunit ribosomal protein L18e OS=Sporothrix schenckii 1099-18 OX=1397361 GN=SPSK_05494 PE=4 SV=1	0.4788	0.0944	0.19716	-2.34256
1966	A0A0F2MCV8_SPOSC	A0A0F2MCV8	Guanine nucleotide-binding protein subunit beta-2-like 1 protein OS=Sporothrix schenckii 1099-18 OX=1397361 GN=SPSK_02542 PE=4 SV=1	0.564	0.1123	0.199113	-2.32834
5101	A0A0F2M025_SPOSC	A0A0F2M025	Non-classical export protein Nce102 OS=Sporothrix schenckii 1099-18 OX=1397361 GN=SPSK_04602 PE=4 SV=1	0.3422	0.0727	0.212449	-2.23481
2075	A0A0F2M205_SPOSC	A0A0F2M205	Uncharacterized protein OS=Sporothrix schenckii 1099-18 OX=1397361 GN=SPSK_03667 PE=4 SV=1	0.3057	0.0675	0.220805	-2.17916
7451	A0A0F2LSM5_SPOSC	A0A0F2LSM5	40S ribosomal protein s11 OS=Sporothrix schenckii 1099-18 OX=1397361 GN=SPSK_05416 PE=3 SV=1	0.9985	0.2233	0.223635	-2.16078
922	A0A0F2M4Y2_SPOSC	A0A0F2M4Y2	Solute carrier family 25 (Mitochondrial phosphate transporter)_ member 3 OS=Sporothrix schenckii 1099-18 OX=1397361 GN=SPSK_04345 PE=3 SV=1	1.5063	0.342	0.227046	-2.13894
1209	A0A0F2MH29_SPOSC	A0A0F2MH29	Alpha_alpha-trehalose-phosphate synthase (UDP-forming) OS=Sporothrix schenckii 1099-18 OX=1397361 GN=SPSK_01438 PE=4 SV=1	0.7518	0.1757	0.233706	-2.09723
7607	A0A0F2MFB8_SPOSC	A0A0F2MFB8	Small subunit ribosomal protein S16e OS=Sporothrix schenckii 1099-18 OX=1397361 GN=SPSK_07756 PE=3 SV=1	0.2448	0.0583	0.238154	-2.07004
7127	A0A0F2M2T7_SPOSC	A0A0F2M2T7	40S ribosomal protein S8 OS=Sporothrix schenckii 1099-18 OX=1397361 GN=SPSK_00315 PE=3 SV=1	0.8234	0.1984	0.240952	-2.05318
5301	A0A0F2MBI8_SPOSC	A0A0F2MBI8	Citrate synthase OS=Sporothrix schenckii 1099-18 OX=1397361 GN=SPSK_09045 PE=3 SV=1	1.6127	0.3887	0.241024	-2.05275
3178	A0A0F2LYV1_SPOSC	A0A0F2LYV1	Small subunit ribosomal protein S2e OS=Sporothrix schenckii 1099-18 OX=1397361 GN=SPSK_03495 PE=3 SV=1	0.3493	0.0864	0.247352	-2.01536
8823	A0A0F2M106_SPOSC	A0A0F2M106	Clathrin heavy chain OS=Sporothrix schenckii 1099-18 OX=1397361 GN=SPSK_03851 PE=3 SV=1	6.8567	1.711	0.249537	-2.00267
8139	A0A0F2M9G4_SPOSC	A0A0F2M9G4	Uncharacterized protein OS=Sporothrix schenckii 1099-18 OX=1397361 GN=SPSK_02628 PE=4 SV=1	0.7892	0.1973	0.25	-2
9671	A0A0F2M4M8_SPOSC	A0A0F2M4M8	Uncharacterized protein OS=Sporothrix schenckii 1099-18 OX=1397361 GN=SPSK_10061 PE=4 SV=1	1.3266	0.334	0.251771	-1.98981
9287	A0A0F2M7H6_SPOSC	A0A0F2M7H6	60S ribosomal protein L6 OS=Sporothrix schenckii 1099-18 OX=1397361 GN=SPSK_09488 PE=3 SV=1	0.2392	0.0609	0.254599	-1.9737
7147	A0A0F2M731_SPOSC	A0A0F2M731	Dolichyl-phosphate-mannose-protein mannosyltransferase OS=Sporothrix schenckii 1099-18 OX=1397361 GN=SPSK_08548 PE=4 SV=1	2.0287	0.5286	0.260561	-1.94031
1607	A0A0F2MNZ9_SPOSC	A0A0F2MNZ9	Uncharacterized protein OS=Sporothrix schenckii 1099-18 OX=1397361 GN=SPSK_06557 PE=3 SV=1	0.2389	0.063	0.263709	-1.92298
8748	A0A0F2LWQ5_SPOSC	A0A0F2LWQ5	Solute carrier family 25 (Mitochondrial adenine nucleotide translocator)_ member 4/5/6/31 OS=Sporothrix schenckii 1099-18 OX=1397361 GN=SPSK_01245 PE=3 SV=1	1.8421	0.5028	0.272949	-1.87329
9589	A0A0F2M646_SPOSC	A0A0F2M646	Argininosuccinate synthase OS=Sporothrix schenckii 1099-18 OX=1397361 GN=SPSK_09286 PE=3 SV=1	0.3805	0.104	0.273325	-1.87131
8543	A0A0F2LV56_SPOSC	A0A0F2LV56	Dolichyl-diphosphooligosaccharide--protein glycosyltransferase subunit 1 OS=Sporothrix schenckii 1099-18 OX=1397361 GN=SPSK_05265 PE=3 SV=1	0.6055	0.1684	0.278117	-1.84623
9981	A0A0F2LTM1_SPOSC	A0A0F2LTM1	Cytochrome c oxidase subunit 2 OS=Sporothrix schenckii 1099-18 OX=1397361 GN=SPSK_11049 PE=3 SV=1	0.4963	0.1399	0.281886	-1.82682
8927	A0A0F2M0N2_SPOSC	A0A0F2M0N2	Aminomethyltransferase OS=Sporothrix schenckii 1099-18 OX=1397361 GN=SPSK_00803 PE=3 SV=1	0.2516	0.0722	0.286963	-1.80106
9107	A0A0F2LW67_SPOSC	A0A0F2LW67	60S ribosomal protein L9 OS=Sporothrix schenckii 1099-18 OX=1397361 GN=SPSK_10343 PE=4 SV=1	0.421	0.1222	0.290261	-1.78458
1136	A0A0F2MDK0_SPOSC	A0A0F2MDK0	Galactosyl transferase gma12 mnn10 family protein OS=Sporothrix schenckii 1099-18 OX=1397361 GN=SPSK_07385 PE=4 SV=1	0.6174	0.1802	0.291869	-1.77661
1956	A0A0F2LXU3_SPOSC	A0A0F2LXU3	ATP-dependent RNA helicase OS=Sporothrix schenckii 1099-18 OX=1397361 GN=SPSK_05040 PE=3 SV=1	0.9239	0.2722	0.294621	-1.76307
8123	A0A0F2M706_SPOSC	A0A0F2M706	ATP synthase subunit gamma OS=Sporothrix schenckii 1099-18 OX=1397361 GN=SPSK_09504 PE=3 SV=1	0.2382	0.0713	0.299328	-1.7402
742	A0A0F2MFS9_SPOSC	A0A0F2MFS9	Glucosamine--fructose-6-phosphate aminotransferase (Isomerizing) OS=Sporothrix schenckii 1099-18 OX=1397361 GN=SPSK_07098 PE=4 SV=1	1.6502	0.4945	0.299661	-1.7386
90	A0A0F2LW72_SPOSC	A0A0F2LW72	Large subunit ribosomal protein L38e OS=Sporothrix schenckii 1099-18 OX=1397361 GN=SPSK_05635 PE=3 SV=1	0.1183	0.0357	0.301775	-1.72845
4101	A0A0F2LSI0_SPOSC	A0A0F2LSI0	rRNA 2'-O-methyltransferase fibrillarin OS=Sporothrix schenckii 1099-18 OX=1397361 GN=SPSK_05361 PE=3 SV=1	0.3293	0.0996	0.30246	-1.72518
1150	A0A0F2M8A9_SPOSC	A0A0F2M8A9	Nucleoside diphosphate kinase OS=Sporothrix schenckii 1099-18 OX=1397361 GN=SPSK_09346 PE=3 SV=1	1.2129	0.3698	0.304889	-1.71364
8542	A0A0F2MJX0_SPOSC	A0A0F2MJX0	Coatomer subunit beta' OS=Sporothrix schenckii 1099-18 OX=1397361 GN=SPSK_06949 PE=3 SV=1	0.6292	0.1933	0.307216	-1.70268
3464	A0A0F2M3Q5_SPOSC	A0A0F2M3Q5	Uncharacterized protein OS=Sporothrix schenckii 1099-18 OX=1397361 GN=SPSK_03596 PE=4 SV=1	0.5629	0.1745	0.310002	-1.68965
2161	A0A0F2LTI7_SPOSC	A0A0F2LTI7	Small subunit ribosomal protein S17e OS=Sporothrix schenckii 1099-18 OX=1397361 GN=SPSK_05625 PE=3 SV=1	0.2878	0.09	0.312717	-1.67707
4918	A0A0F2M218_SPOSC	A0A0F2M218	60S ribosomal protein L20 OS=Sporothrix schenckii 1099-18 OX=1397361 GN=SPSK_03635 PE=3 SV=1	0.6411	0.202	0.315083	-1.66619
3632	A0A0F2M8B0_SPOSC	A0A0F2M8B0	Ribosomal protein OS=Sporothrix schenckii 1099-18 OX=1397361 GN=SPSK_09753 PE=3 SV=1	0.9459	0.2991	0.316207	-1.66106
7823	A0A0F2LU76_SPOSC	A0A0F2LU76	40S ribosomal protein S1 OS=Sporothrix schenckii 1099-18 OX=1397361 GN=RPS1 PE=3 SV=1	1.8177	0.5756	0.316664	-1.65898
6232	A0A0F2MIF8_SPOSC	A0A0F2MIF8	Aspartate aminotransferase OS=Sporothrix schenckii 1099-18 OX=1397361 GN=SPSK_07650 PE=4 SV=1	0.4672	0.1489	0.318707	-1.6497
8662	A0A0F2M5S9_SPOSC	A0A0F2M5S9	NAD dependent epimerase OS=Sporothrix schenckii 1099-18 OX=1397361 GN=SPSK_09656 PE=4 SV=1	1.6283	0.5253	0.322606	-1.63215
6409	A0A0F2LSE5_SPOSC	A0A0F2LSE5	Seryl-tRNA synthetase OS=Sporothrix schenckii 1099-18 OX=1397361 GN=SPSK_04931 PE=4 SV=1	0.7438	0.2403	0.323071	-1.63008
7146	A0A0F2M4X4_SPOSC	A0A0F2M4X4	mRNA export factor OS=Sporothrix schenckii 1099-18 OX=1397361 GN=SPSK_09499 PE=4 SV=1	0.389	0.1265	0.325193	-1.62063
5932	A0A0F2M2V3_SPOSC	A0A0F2M2V3	Tubulin alpha chain OS=Sporothrix schenckii 1099-18 OX=1397361 GN=SPSK_00247 PE=3 SV=1	1.2704	0.4207	0.331156	-1.59442
3162	A0A0F2M2X6_SPOSC	A0A0F2M2X6	Protein transport protein SEC23 OS=Sporothrix schenckii 1099-18 OX=1397361 GN=SPSK_03987 PE=4 SV=1	1.3627	0.4517	0.331474	-1.59303
8937	A0A0F2MJV4_SPOSC	A0A0F2MJV4	Sterol 24-C-methyltransferase OS=Sporothrix schenckii 1099-18 OX=1397361 GN=SPSK_06653 PE=3 SV=1	0.1725	0.0574	0.332754	-1.58747
6509	A0A0F2M1H9_SPOSC	A0A0F2M1H9	V-type proton ATPase subunit C OS=Sporothrix schenckii 1099-18 OX=1397361 GN=SPSK_03285 PE=3 SV=1	0.1837	0.0614	0.334241	-1.58104
10243	A0A0F2MC23_SPOSC	A0A0F2MC23	GTP-binding protein SAR1 OS=Sporothrix schenckii 1099-18 OX=1397361 GN=SPSK_02713 PE=3 SV=1	0.6151	0.206	0.334905	-1.57818
3198	A0A0F2MAQ2_SPOSC	A0A0F2MAQ2	Large subunit ribosomal protein L7e OS=Sporothrix schenckii 1099-18 OX=1397361 GN=SPSK_02415 PE=4 SV=1	0.3512	0.1181	0.336276	-1.57228
9848	A0A0F2MCI2_SPOSC	A0A0F2MCI2	Succinyl-CoA:3-ketoacid-coenzyme A transferase OS=Sporothrix schenckii 1099-18 OX=1397361 GN=SPSK_01628 PE=3 SV=1	1.0267	0.3495	0.340411	-1.55465
8119	A0A0F2LSM1_SPOSC	A0A0F2LSM1	Histone H2B OS=Sporothrix schenckii 1099-18 OX=1397361 GN=SPSK_00606 PE=3 SV=1	0.6492	0.2238	0.344732	-1.53645
5970	A0A0F2M5J5_SPOSC	A0A0F2M5J5	T-complex protein 1 subunit alpha OS=Sporothrix schenckii 1099-18 OX=1397361 GN=SPSK_08840 PE=3 SV=1	0.836	0.2882	0.344737	-1.53643
7507	A0A0F2M300_SPOSC	A0A0F2M300	Obg-like ATPase 1 OS=Sporothrix schenckii 1099-18 OX=1397361 GN=SPSK_09160 PE=3 SV=1	0.5984	0.2079	0.347426	-1.52522
7549	A0A0F2LXU7_SPOSC	A0A0F2LXU7	Ubiquinone biosynthesis monooxygenase COQ6_ mitochondrial OS=Sporothrix schenckii 1099-18 OX=1397361 GN=COQ6 PE=3 SV=1	0.4329	0.1516	0.350196	-1.51376
10048	A0A0F2M121_SPOSC	A0A0F2M121	60S acidic ribosomal protein P0 OS=Sporothrix schenckii 1099-18 OX=1397361 GN=SPSK_04464 PE=3 SV=1	1.6487	0.5794	0.351428	-1.5087
8862	A0A0F2LW89_SPOSC	A0A0F2LW89	Uncharacterized protein OS=Sporothrix schenckii 1099-18 OX=1397361 GN=SPSK_04914 PE=4 SV=1	0.9112	0.323	0.354478	-1.49623
7270	A0A0F2MAR0_SPOSC	A0A0F2MAR0	Thioredoxin 1 OS=Sporothrix schenckii 1099-18 OX=1397361 GN=SPSK_02671 PE=4 SV=1	0.1267	0.045	0.35517	-1.49342
180	A0A0F2MBT6_SPOSC	A0A0F2MBT6	Large subunit ribosomal protein L3e OS=Sporothrix schenckii 1099-18 OX=1397361 GN=SPSK_01664 PE=3 SV=1	1.0856	0.388	0.357406	-1.48436
4984	A0A0F2M451_SPOSC	A0A0F2M451	Eukaryotic translation initiation factor 3 subunit E OS=Sporothrix schenckii 1099-18 OX=1397361 GN=INT6 PE=3 SV=1	0.8328	0.3167	0.380283	-1.39485
10164	A0A0F2LZH6_SPOSC	A0A0F2LZH6	Alcohol dehydrogenase_ propanol-preferring OS=Sporothrix schenckii 1099-18 OX=1397361 GN=SPSK_01190 PE=3 SV=1	2.3055	0.8828	0.38291	-1.38492
7904	A0A0F2LSQ5_SPOSC	A0A0F2LSQ5	Protein transport protein SEC24 OS=Sporothrix schenckii 1099-18 OX=1397361 GN=SPSK_00404 PE=4 SV=1	0.665	0.2571	0.386617	-1.37102
589	A0A0F2LZY3_SPOSC	A0A0F2LZY3	ATP citrate (Pro-S)-lyase OS=Sporothrix schenckii 1099-18 OX=1397361 GN=SPSK_04085 PE=4 SV=1	2.164	0.8476	0.391682	-1.35225
4919	A0A0F2M581_SPOSC	A0A0F2M581	Acetyl-CoA hydrolase OS=Sporothrix schenckii 1099-18 OX=1397361 GN=SPSK_09099 PE=4 SV=1	0.5506	0.2161	0.392481	-1.34931
8772	A0A0F2M7M7_SPOSC	A0A0F2M7M7	Large subunit ribosomal protein L30e OS=Sporothrix schenckii 1099-18 OX=1397361 GN=SPSK_09818 PE=4 SV=1	0.4571	0.1797	0.393131	-1.34692
9829	A0A0F2MKW2_SPOSC	A0A0F2MKW2	Ketol-acid reductoisomerase_ mitochondrial OS=Sporothrix schenckii 1099-18 OX=1397361 GN=SPSK_07472 PE=3 SV=1	0.3011	0.1185	0.393557	-1.34536
8906	A0A0F2MHP9_SPOSC	A0A0F2MHP9	Uncharacterized protein OS=Sporothrix schenckii 1099-18 OX=1397361 GN=SPSK_07325 PE=4 SV=1	0.5639	0.222	0.393687	-1.34488
6030	A0A0F2MHU6_SPOSC	A0A0F2MHU6	MSC1 protein OS=Sporothrix schenckii 1099-18 OX=1397361 GN=SPSK_07154 PE=4 SV=1	1.1811	0.4682	0.39641	-1.33493
9195	A0A0F2MKH1_SPOSC	A0A0F2MKH1	Small subunit ribosomal protein S18e OS=Sporothrix schenckii 1099-18 OX=1397361 GN=SPSK_07706 PE=3 SV=1	0.3926	0.1557	0.396587	-1.33429
2437	A0A0F2M111_SPOSC	A0A0F2M111	Uncharacterized protein OS=Sporothrix schenckii 1099-18 OX=1397361 GN=SPSK_04236 PE=4 SV=1	3.9339	1.5753	0.400442	-1.32033
3765	A0A0F2MJA9_SPOSC	A0A0F2MJA9	Cystathionine beta-synthase OS=Sporothrix schenckii 1099-18 OX=1397361 GN=SPSK_06205 PE=3 SV=1	0.6076	0.2489	0.409645	-1.28756
1486	A0A0F2M454_SPOSC	A0A0F2M454	Histone H3 OS=Sporothrix schenckii 1099-18 OX=1397361 GN=SPSK_00340 PE=3 SV=1	1.287	0.528	0.410256	-1.2854
3312	A0A0F2MEQ0_SPOSC	A0A0F2MEQ0	Uncharacterized protein OS=Sporothrix schenckii 1099-18 OX=1397361 GN=SPSK_02725 PE=3 SV=1	0.2104	0.0871	0.413973	-1.27239
9614	A0A0F2LRY5_SPOSC	A0A0F2LRY5	Mannose-1-phosphate guanylyltransferase OS=Sporothrix schenckii 1099-18 OX=1397361 GN=SPSK_05236 PE=4 SV=1	1.3919	0.5828	0.418708	-1.25598
2370	A0A0F2MEM8_SPOSC	A0A0F2MEM8	Acetyl-CoA carboxylase OS=Sporothrix schenckii 1099-18 OX=1397361 GN=SPSK_06848 PE=4 SV=1	2.3337	0.9909	0.424605	-1.23581
6189	A0A0F2MBZ1_SPOSC	A0A0F2MBZ1	Uncharacterized protein OS=Sporothrix schenckii 1099-18 OX=1397361 GN=SPSK_01771 PE=3 SV=1	0.1844	0.0783	0.42462	-1.23575
7562	A0A0F2LU55_SPOSC	A0A0F2LU55	Aconitate hydratase_ mitochondrial OS=Sporothrix schenckii 1099-18 OX=1397361 GN=SPSK_00414 PE=3 SV=1	1.9538	0.8316	0.425632	-1.23232
3144	A0A0F2LTR5_SPOSC	A0A0F2LTR5	Mitochondrial processing peptidase OS=Sporothrix schenckii 1099-18 OX=1397361 GN=SPSK_05173 PE=3 SV=1	0.947	0.4041	0.426716	-1.22865
6543	A0A0F2LXE6_SPOSC	A0A0F2LXE6	GTP-binding nuclear protein OS=Sporothrix schenckii 1099-18 OX=1397361 GN=SPSK_05396 PE=3 SV=1	1.1036	0.4721	0.427782	-1.22505
8196	A0A0F2MDZ0_SPOSC	A0A0F2MDZ0	Large subunit ribosomal protein L23Ae OS=Sporothrix schenckii 1099-18 OX=1397361 GN=SPSK_02614 PE=3 SV=1	1.4978	0.6428	0.429163	-1.2204
4677	A0A0F2M0Y2_SPOSC	A0A0F2M0Y2	NADH dehydrogenase (Ubiquinone) 1 alpha subcomplex 2 OS=Sporothrix schenckii 1099-18 OX=1397361 GN=SPSK_03687 PE=4 SV=1	0.0726	0.0314	0.432507	-1.2092
6999	A0A0F2MB55_SPOSC	A0A0F2MB55	RuvB-like helicase OS=Sporothrix schenckii 1099-18 OX=1397361 GN=SPSK_09128 PE=3 SV=1	0.4029	0.1752	0.434847	-1.20142
7437	A0A0F2M9M5_SPOSC	A0A0F2M9M5	ATP-dependent RNA helicase UAP56/SUB2 OS=Sporothrix schenckii 1099-18 OX=1397361 GN=SPSK_09125 PE=4 SV=1	1.0329	0.4519	0.437506	-1.19263
284	A0A0F2LSE0_SPOSC	A0A0F2LSE0	D-3-phosphoglycerate dehydrogenase OS=Sporothrix schenckii 1099-18 OX=1397361 GN=SPSK_05156 PE=4 SV=1	1.2007	0.5269	0.438827	-1.18827
4357	A0A0F2MCI7_SPOSC	A0A0F2MCI7	RuvB-like helicase OS=Sporothrix schenckii 1099-18 OX=1397361 GN=SPSK_01672 PE=3 SV=1	0.7509	0.3329	0.443335	-1.17353
6954	A0A0F2M054_SPOSC	A0A0F2M054	Large subunit ribosomal protein L31e OS=Sporothrix schenckii 1099-18 OX=1397361 GN=SPSK_04523 PE=4 SV=1	0.4462	0.1986	0.445092	-1.16782
7692	A0A0F2LX88_SPOSC	A0A0F2LX88	V-type H+-transporting ATPase subunit A OS=Sporothrix schenckii 1099-18 OX=1397361 GN=SPSK_04862 PE=4 SV=1	3.0574	1.3729	0.449042	-1.15508
427	A0A0F2MAJ6_SPOSC	A0A0F2MAJ6	Small subunit ribosomal protein S14e OS=Sporothrix schenckii 1099-18 OX=1397361 GN=SPSK_02762 PE=3 SV=1	1.0362	0.4665	0.450203	-1.15135
690	A0A0F2LXH1_SPOSC	A0A0F2LXH1	Lysine--tRNA ligase OS=Sporothrix schenckii 1099-18 OX=1397361 GN=SPSK_01032 PE=4 SV=1	0.5369	0.2433	0.453157	-1.14192
6237	A0A0F2MC46_SPOSC	A0A0F2MC46	Uncharacterized protein OS=Sporothrix schenckii 1099-18 OX=1397361 GN=SPSK_02566 PE=4 SV=1	0.1783	0.0811	0.454851	-1.13653
7239	A0A0F2M5V9_SPOSC	A0A0F2M5V9	Nucleolar protein 56 OS=Sporothrix schenckii 1099-18 OX=1397361 GN=SPSK_04208 PE=4 SV=1	0.3808	0.1733	0.455095	-1.13576
2969	A0A0F2M1G1_SPOSC	A0A0F2M1G1	Uncharacterized protein OS=Sporothrix schenckii 1099-18 OX=1397361 GN=SPSK_03631 PE=4 SV=1	1.7704	0.8063	0.455434	-1.13469
7235	A0A0F2M1Q1_SPOSC	A0A0F2M1Q1	Uncharacterized protein OS=Sporothrix schenckii 1099-18 OX=1397361 GN=SPSK_04577 PE=4 SV=1	0.2727	0.1251	0.458746	-1.12423
5839	A0A0F2MC10_SPOSC	A0A0F2MC10	Rab family_ other OS=Sporothrix schenckii 1099-18 OX=1397361 GN=SPSK_01923 PE=4 SV=1	0.1437	0.0661	0.459986	-1.12034
1242	A0A0F2MIT1_SPOSC	A0A0F2MIT1	Large subunit ribosomal protein L23e OS=Sporothrix schenckii 1099-18 OX=1397361 GN=SPSK_07984 PE=3 SV=1	0.3981	0.1832	0.460186	-1.11971
8422	A0A0F2M7J6_SPOSC	A0A0F2M7J6	Vacuolar sorting protein 1 OS=Sporothrix schenckii 1099-18 OX=1397361 GN=SPSK_08778 PE=3 SV=1	0.7522	0.3483	0.463042	-1.11079
8482	A0A0F2LX76_SPOSC	A0A0F2LX76	Transketolase OS=Sporothrix schenckii 1099-18 OX=1397361 GN=SPSK_04927 PE=3 SV=1	0.9249	0.43	0.464915	-1.10496
5915	A0A0F2LSS3_SPOSC	A0A0F2LSS3	Uncharacterized protein OS=Sporothrix schenckii 1099-18 OX=1397361 GN=SPSK_05547 PE=3 SV=1	0.1131	0.0527	0.465959	-1.10172
1543	A0A0F2MIN0_SPOSC	A0A0F2MIN0	Glycerol kinase OS=Sporothrix schenckii 1099-18 OX=1397361 GN=SPSK_07445 PE=3 SV=1	0.5972	0.2795	0.468017	-1.09537
9547	A0A0F2MFP9_SPOSC	A0A0F2MFP9	Succinate--CoA ligase [ADP-forming] subunit alpha_ mitochondrial OS=Sporothrix schenckii 1099-18 OX=1397361 GN=SPSK_07522 PE=3 SV=1	0.1116	0.0531	0.475806	-1.07155
5822	A0A0F2MG30_SPOSC	A0A0F2MG30	Isocitrate dehydrogenase [NAD] subunit_ mitochondrial OS=Sporothrix schenckii 1099-18 OX=1397361 GN=SPSK_01714 PE=3 SV=1	2.066	0.9857	0.477106	-1.06762
4933	A0A0F2LWL6_SPOSC	A0A0F2LWL6	Acetyl-CoA C-acetyltransferase OS=Sporothrix schenckii 1099-18 OX=1397361 GN=SPSK_00811 PE=3 SV=1	0.4876	0.233	0.477851	-1.06537
4893	A0A0F2MAR8_SPOSC	A0A0F2MAR8	B-cell receptor-associated protein 31-like containing protein OS=Sporothrix schenckii 1099-18 OX=1397361 GN=SPSK_09618 PE=4 SV=1	0.1137	0.0552	0.485488	-1.04249
5563	A0A0F2M6X5_SPOSC	A0A0F2M6X5	Glyceraldehyde-3-phosphate dehydrogenase OS=Sporothrix schenckii 1099-18 OX=1397361 GN=SPSK_00294 PE=3 SV=1	5.0269	2.4449	0.486363	-1.03989
324	A0A0F2M6I2_SPOSC	A0A0F2M6I2	Succinate dehydrogenase [ubiquinone] flavoprotein subunit_ mitochondrial OS=Sporothrix schenckii 1099-18 OX=1397361 GN=SPSK_08603 PE=3 SV=1	0.6619	0.322	0.486478	-1.03955
10069	A0A0F2MF95_SPOSC	A0A0F2MF95	Eukaryotic translation initiation factor 3 subunit L OS=Sporothrix schenckii 1099-18 OX=1397361 GN=SPSK_07403 PE=3 SV=1	0.7964	0.3875	0.486565	-1.0393
1369	A0A0F2MIM8_SPOSC	A0A0F2MIM8	Translation initiation factor 2 subunit 3 OS=Sporothrix schenckii 1099-18 OX=1397361 GN=SPSK_06210 PE=4 SV=1	1.0857	0.5296	0.487796	-1.03565
835	A0A0F2M2R2_SPOSC	A0A0F2M2R2	40S ribosomal protein S0 OS=Sporothrix schenckii 1099-18 OX=1397361 GN=RPS0 PE=3 SV=1	1.4066	0.6976	0.495948	-1.01174
6276	A0A0F2M6Z7_SPOSC	A0A0F2M6Z7	Uncharacterized protein OS=Sporothrix schenckii 1099-18 OX=1397361 GN=SPSK_09788 PE=4 SV=1	0.6146	0.3054	0.496909	-1.00895
1437	A0A0F2LYP7_SPOSC	A0A0F2LYP7	26S proteasome regulatory subunit T4 OS=Sporothrix schenckii 1099-18 OX=1397361 GN=SPSK_00813 PE=3 SV=1	0.0954	0.0475	0.497904	-1.00606
2811	A0A0F2MNA9_SPOSC	A0A0F2MNA9	Large subunit ribosomal protein L21e OS=Sporothrix schenckii 1099-18 OX=1397361 GN=SPSK_06515 PE=4 SV=1	0.4338	0.2162	0.498386	-1.00466
7073	A0A0F2MGP8_SPOSC	A0A0F2MGP8	Uncharacterized protein OS=Sporothrix schenckii 1099-18 OX=1397361 GN=SPSK_01936 PE=4 SV=1	0.1371	0.0684	0.498906	-1.00316
6864	A0A0F2M945_SPOSC	A0A0F2M945	Voltage-dependent anion channel protein 2 OS=Sporothrix schenckii 1099-18 OX=1397361 GN=SPSK_08800 PE=4 SV=1	2.5497	1.2777	0.501118	-0.996778
2104	A0A0F2LYM2_SPOSC	A0A0F2LYM2	Enolase OS=Sporothrix schenckii 1099-18 OX=1397361 GN=SPSK_03292 PE=3 SV=1	0.4613	0.2316	0.502059	-0.99407
9196	A0A0F2MFS1_SPOSC	A0A0F2MFS1	T-complex protein 1 subunit gamma OS=Sporothrix schenckii 1099-18 OX=1397361 GN=SPSK_01576 PE=3 SV=1	1.0063	0.5056	0.502435	-0.992992
5160	A0A0F2MEQ4_SPOSC	A0A0F2MEQ4	Peptide alpha-N-acetyltransferase OS=Sporothrix schenckii 1099-18 OX=1397361 GN=SPSK_07096 PE=4 SV=1	0.6078	0.3061	0.50362	-0.989594
6404	A0A0F2M153_SPOSC	A0A0F2M153	Uncharacterized protein OS=Sporothrix schenckii 1099-18 OX=1397361 GN=SPSK_03590 PE=4 SV=1	0.4356	0.22	0.505051	-0.9855
5363	A0A0F2MKZ3_SPOSC	A0A0F2MKZ3	Small subunit ribosomal protein S3e OS=Sporothrix schenckii 1099-18 OX=1397361 GN=SPSK_07583 PE=3 SV=1	1.979	1.0087	0.509702	-0.972274
9157	A0A0F2LYF5_SPOSC	A0A0F2LYF5	Uncharacterized protein OS=Sporothrix schenckii 1099-18 OX=1397361 GN=SPSK_03123 PE=3 SV=1	0.6612	0.3397	0.513763	-0.960826
7524	A0A0F2M458_SPOSC	A0A0F2M458	Dihydrolipoamide acetyltransferase component of pyruvate dehydrogenase complex OS=Sporothrix schenckii 1099-18 OX=1397361 GN=SPSK_09017 PE=3 SV=1	0.3633	0.1887	0.519405	-0.945067
1967	A0A0F2LYU3_SPOSC	A0A0F2LYU3	Fructose-bisphosphate aldolase_ class II OS=Sporothrix schenckii 1099-18 OX=1397361 GN=SPSK_05365 PE=4 SV=1	1.2116	0.6343	0.523523	-0.933676
8900	A0A0F2LR54_SPOSC	A0A0F2LR54	26S proteasome regulatory subunit T3 OS=Sporothrix schenckii 1099-18 OX=1397361 GN=SPSK_00531 PE=3 SV=1	0.1119	0.0593	0.529937	-0.916106
3777	A0A0F2M765_SPOSC	A0A0F2M765	Plasma membrane ATPase OS=Sporothrix schenckii 1099-18 OX=1397361 GN=SPSK_08388 PE=3 SV=1	6.1005	3.2344	0.530186	-0.915429
6880	A0A0F2LVV9_SPOSC	A0A0F2LVV9	Peroxidase OS=Sporothrix schenckii 1099-18 OX=1397361 GN=SPSK_05381 PE=3 SV=1	0.5177	0.276	0.533127	-0.907448
9098	A0A0F2LXC3_SPOSC	A0A0F2LXC3	Uncharacterized protein OS=Sporothrix schenckii 1099-18 OX=1397361 GN=SPSK_01068 PE=4 SV=1	0.5193	0.2775	0.534373	-0.90408
852	A0A0F2MH80_SPOSC	A0A0F2MH80	ATP-binding protein cassette_ sub-family F_ member 2 OS=Sporothrix schenckii 1099-18 OX=1397361 GN=SPSK_07226 PE=4 SV=1	0.6713	0.3588	0.534485	-0.903778
3999	A0A0F2M3F0_SPOSC	A0A0F2M3F0	Large subunit ribosomal protein L24e OS=Sporothrix schenckii 1099-18 OX=1397361 GN=SPSK_03621 PE=4 SV=1	0.1186	0.0635	0.535413	-0.901276
4396	A0A0F2LVK0_SPOSC	A0A0F2LVK0	Uncharacterized protein OS=Sporothrix schenckii 1099-18 OX=1397361 GN=SPSK_05054 PE=4 SV=1	2.5693	1.3757	0.535438	-0.901209
5982	A0A0F2M2N7_SPOSC	A0A0F2M2N7	ATP citrate (Pro-S)-lyase OS=Sporothrix schenckii 1099-18 OX=1397361 GN=SPSK_04328 PE=4 SV=1	0.6312	0.338	0.535488	-0.901074
4620	A0A0F2MJJ3_SPOSC	A0A0F2MJJ3	UDPglucose 6-dehydrogenase OS=Sporothrix schenckii 1099-18 OX=1397361 GN=SPSK_07161 PE=4 SV=1	2.2758	1.2269	0.539107	-0.891356
4204	A0A0F2MLZ0_SPOSC	A0A0F2MLZ0	Mannose-1-phosphate guanylyltransferase OS=Sporothrix schenckii 1099-18 OX=1397361 GN=SPSK_06231 PE=4 SV=1	3.0897	1.6729	0.541444	-0.885116
3286	A0A0F2LX63_SPOSC	A0A0F2LX63	Uncharacterized protein OS=Sporothrix schenckii 1099-18 OX=1397361 GN=SPSK_05527 PE=4 SV=1	1.1719	0.6388	0.545098	-0.875413
3773	A0A0F2M848_SPOSC	A0A0F2M848	Prohibitin-2 OS=Sporothrix schenckii 1099-18 OX=1397361 GN=SPSK_09626 PE=4 SV=1	0.4879	0.2685	0.550318	-0.861663
7542	A0A0F2LXC7_SPOSC	A0A0F2LXC7	Tryptophan synthase OS=Sporothrix schenckii 1099-18 OX=1397361 GN=SPSK_03122 PE=3 SV=1	0.7851	0.4341	0.552923	-0.854849
6733	A0A0F2LV38_SPOSC	A0A0F2LV38	Large subunit ribosomal protein L4e OS=Sporothrix schenckii 1099-18 OX=1397361 GN=SPSK_05336 PE=4 SV=1	3.2444	1.8019	0.555388	-0.848433
7377	A0A0F2MDX2_SPOSC	A0A0F2MDX2	Phosphoenolpyruvate carboxykinase (ATP) OS=Sporothrix schenckii 1099-18 OX=1397361 GN=SPSK_02442 PE=3 SV=1	3.219	1.7984	0.558683	-0.839899
9478	A0A0F2M2G7_SPOSC	A0A0F2M2G7	Small subunit ribosomal protein S10e OS=Sporothrix schenckii 1099-18 OX=1397361 GN=SPSK_00320 PE=4 SV=1	0.7976	0.4461	0.559303	-0.838298
6219	A0A0F2LWT1_SPOSC	A0A0F2LWT1	Uncharacterized protein OS=Sporothrix schenckii 1099-18 OX=1397361 GN=SPSK_01082 PE=3 SV=1	0.7622	0.4275	0.560876	-0.834245
7116	A0A0F2M885_SPOSC	A0A0F2M885	Cytochrome b-c1 complex subunit Rieske_ mitochondrial OS=Sporothrix schenckii 1099-18 OX=1397361 GN=SPSK_09987 PE=4 SV=1	0.3463	0.195	0.563096	-0.828548
9997	A0A0F2MBJ1_SPOSC	A0A0F2MBJ1	Uncharacterized protein OS=Sporothrix schenckii 1099-18 OX=1397361 GN=SPSK_01853 PE=3 SV=1	0.4236	0.2415	0.570113	-0.810679
7356	A0A0F2MNY9_SPOSC	A0A0F2MNY9	NAD-specific glutamate dehydrogenase OS=Sporothrix schenckii 1099-18 OX=1397361 GN=SPSK_05871 PE=3 SV=1	5.1082	2.946	0.57672	-0.794058
8425	A0A0F2MCW0_SPOSC	A0A0F2MCW0	Tubulin beta chain OS=Sporothrix schenckii 1099-18 OX=1397361 GN=SPSK_01580 PE=3 SV=1	2.4597	1.4193	0.577022	-0.793303
2086	A0A0F2M030_SPOSC	A0A0F2M030	Large subunit ribosomal protein L13e OS=Sporothrix schenckii 1099-18 OX=1397361 GN=SPSK_01270 PE=4 SV=1	1.0253	0.5924	0.577782	-0.791403
7459	A0A0F2LWB5_SPOSC	A0A0F2LWB5	NADH dehydrogenase [ubiquinone] flavoprotein 1_ mitochondrial OS=Sporothrix schenckii 1099-18 OX=1397361 GN=SPSK_00756 PE=3 SV=1	0.285	0.1647	0.577895	-0.791121
1722	A0A0F2MCN0_SPOSC	A0A0F2MCN0	Hit family protein 1 OS=Sporothrix schenckii 1099-18 OX=1397361 GN=SPSK_01917 PE=4 SV=1	0.1184	0.0693	0.585304	-0.772742
7077	A0A0F2LZR6_SPOSC	A0A0F2LZR6	Elongation factor 2 OS=Sporothrix schenckii 1099-18 OX=1397361 GN=SPSK_03018 PE=4 SV=1	7.9657	4.6625	0.585322	-0.772697
9011	A0A0F2LU49_SPOSC	A0A0F2LU49	Uncharacterized protein OS=Sporothrix schenckii 1099-18 OX=1397361 GN=SPSK_05019 PE=4 SV=1	1.3842	0.811	0.585898	-0.771279
1315	A0A0F2MFM8_SPOSC	A0A0F2MFM8	Small subunit ribosomal protein S20e OS=Sporothrix schenckii 1099-18 OX=1397361 GN=SPSK_08048 PE=3 SV=1	0.2027	0.1191	0.587568	-0.767173
989	A0A0F2MJP7_SPOSC	A0A0F2MJP7	Large subunit ribosomal protein L34e OS=Sporothrix schenckii 1099-18 OX=1397361 GN=SPSK_07894 PE=4 SV=1	0.1154	0.0682	0.590988	-0.7588
1280	A0A0F2MLM2_SPOSC	A0A0F2MLM2	Uncharacterized protein OS=Sporothrix schenckii 1099-18 OX=1397361 GN=SPSK_06451 PE=4 SV=1	0.2683	0.159	0.59262	-0.75482
5735	A0A0F2MC92_SPOSC	A0A0F2MC92	NADH dehydrogenase (Ubiquinone) Fe-S protein 1 OS=Sporothrix schenckii 1099-18 OX=1397361 GN=SPSK_01453 PE=4 SV=1	0.5625	0.3366	0.5984	-0.740818
5606	A0A0F2M263_SPOSC	A0A0F2M263	Uncharacterized protein OS=Sporothrix schenckii 1099-18 OX=1397361 GN=SPSK_03132 PE=3 SV=1	0.3822	0.2297	0.600994	-0.734577
9710	A0A0F2M2I8_SPOSC	A0A0F2M2I8	Saccharopine dehydrogenase [NAD(+)_ L-lysine-forming] OS=Sporothrix schenckii 1099-18 OX=1397361 GN=SPSK_03427 PE=3 SV=1	0.2396	0.144	0.601002	-0.734559
3880	A0A0F2MEE2_SPOSC	A0A0F2MEE2	Large subunit ribosomal protein L27Ae OS=Sporothrix schenckii 1099-18 OX=1397361 GN=SPSK_07900 PE=3 SV=1	0.1664	0.1002	0.602163	-0.731773
4788	A0A0F2M5F6_SPOSC	A0A0F2M5F6	Uncharacterized protein OS=Sporothrix schenckii 1099-18 OX=1397361 GN=SPSK_09624 PE=4 SV=1	0.1755	0.1062	0.605128	-0.724687
3963	A0A0F2MKK3_SPOSC	A0A0F2MKK3	Uncharacterized protein OS=Sporothrix schenckii 1099-18 OX=1397361 GN=SPSK_05860 PE=4 SV=1	1.144	0.6929	0.605682	-0.723368
6480	A0A0F2M0K6_SPOSC	A0A0F2M0K6	3-hydroxybutyryl-CoA dehydrogenase OS=Sporothrix schenckii 1099-18 OX=1397361 GN=SPSK_04419 PE=4 SV=1	0.795	0.4828	0.607296	-0.719529
6521	A0A0F2LYJ5_SPOSC	A0A0F2LYJ5	Ubiquinol-cytochrome c reductase cytochrome c1 subunit OS=Sporothrix schenckii 1099-18 OX=1397361 GN=SPSK_03612 PE=4 SV=1	0.9563	0.5832	0.60985	-0.713473
9295	A0A0F2MB87_SPOSC	A0A0F2MB87	Uncharacterized protein OS=Sporothrix schenckii 1099-18 OX=1397361 GN=SPSK_02067 PE=4 SV=1	0.1954	0.1193	0.610542	-0.711836
4622	A0A0F2MCB2_SPOSC	A0A0F2MCB2	Translation initiation factor 4A OS=Sporothrix schenckii 1099-18 OX=1397361 GN=SPSK_11008 PE=3 SV=1	2.8448	1.7397	0.611537	-0.709489
4812	A0A0F2MIX4_SPOSC	A0A0F2MIX4	Alpha-1_4 glucan phosphorylase OS=Sporothrix schenckii 1099-18 OX=1397361 GN=SPSK_07089 PE=3 SV=1	0.484	0.2975	0.614669	-0.702117
1038	A0A0F2LSH2_SPOSC	A0A0F2LSH2	Large subunit ribosomal protein L17e OS=Sporothrix schenckii 1099-18 OX=1397361 GN=SPSK_05559 PE=3 SV=1	0.2671	0.1642	0.614751	-0.701926
3539	A0A0F2M6W7_SPOSC	A0A0F2M6W7	Poly(RC)-binding protein 2/3/4 OS=Sporothrix schenckii 1099-18 OX=1397361 GN=SPSK_09091 PE=4 SV=1	0.7373	0.4558	0.618202	-0.693851
4289	A0A0F2MJM9_SPOSC	A0A0F2MJM9	GPI-anchored cell wall beta-1_3-endoglucanase EglC OS=Sporothrix schenckii 1099-18 OX=1397361 GN=SPSK_06368 PE=3 SV=1	0.2743	0.1698	0.61903	-0.691918
7612	A0A0F2MH71_SPOSC	A0A0F2MH71	Glycyl-tRNA synthetase OS=Sporothrix schenckii 1099-18 OX=1397361 GN=SPSK_07169 PE=4 SV=1	0.2807	0.1747	0.622373	-0.684149
7225	A0A0F2M231_SPOSC	A0A0F2M231	Inosine-5'-monophosphate dehydrogenase OS=Sporothrix schenckii 1099-18 OX=1397361 GN=SPSK_04109 PE=3 SV=1	1.0597	0.6608	0.623573	-0.68137
757	A0A0F2LV85_SPOSC	A0A0F2LV85	Uracil phosphoribosyltransferase OS=Sporothrix schenckii 1099-18 OX=1397361 GN=SPSK_05433 PE=4 SV=1	0.234	0.1461	0.624359	-0.679552
8132	A0A0F2MLK2_SPOSC	A0A0F2MLK2	Elongation factor 1-alpha OS=Sporothrix schenckii 1099-18 OX=1397361 GN=SPSK_06026 PE=3 SV=1	4.531	2.8336	0.625381	-0.677193
8331	A0A0F2MGK4_SPOSC	A0A0F2MGK4	Ubiquitin-activating enzyme E1 OS=Sporothrix schenckii 1099-18 OX=1397361 GN=SPSK_06942 PE=3 SV=1	1.3805	0.8645	0.626222	-0.675253
4798	A0A0F2MJN1_SPOSC	A0A0F2MJN1	Pyruvate dehydrogenase E1 component subunit beta OS=Sporothrix schenckii 1099-18 OX=1397361 GN=SPSK_06320 PE=4 SV=1	0.4115	0.2582	0.627461	-0.672403
8670	A0A0F2M609_SPOSC	A0A0F2M609	Actin-like protein 2 OS=Sporothrix schenckii 1099-18 OX=1397361 GN=SPSK_09260 PE=3 SV=1	0.1455	0.092	0.632302	-0.661313
1686	A0A0F2MCW7_SPOSC	A0A0F2MCW7	Alpha_alpha-trehalose-phosphate synthase (UDP-forming) OS=Sporothrix schenckii 1099-18 OX=1397361 GN=SPSK_08430 PE=4 SV=1	0.7595	0.4824	0.635155	-0.65482
9923	A0A0F2M4E1_SPOSC	A0A0F2M4E1	T-complex protein 1 subunit beta OS=Sporothrix schenckii 1099-18 OX=1397361 GN=SPSK_00121 PE=3 SV=1	0.7671	0.4893	0.637857	-0.648695
471	A0A0F2M9N0_SPOSC	A0A0F2M9N0	Malate dehydrogenase OS=Sporothrix schenckii 1099-18 OX=1397361 GN=SPSK_02491 PE=3 SV=1	0.3356	0.2141	0.637962	-0.648458
8634	A0A0F2MJY6_SPOSC	A0A0F2MJY6	Phosphoglycerate kinase OS=Sporothrix schenckii 1099-18 OX=1397361 GN=SPSK_06331 PE=3 SV=1	0.6357	0.4062	0.638981	-0.646156
2717	A0A0F2MHE9_SPOSC	A0A0F2MHE9	Protein transport protein SEC61 subunit beta OS=Sporothrix schenckii 1099-18 OX=1397361 GN=SPSK_06670 PE=4 SV=1	0.1895	0.1215	0.641161	-0.641242
243	A0A0F2LVW5_SPOSC	A0A0F2LVW5	NADH dehydrogenase (Ubiquinone) 1 alpha subcomplex 9 OS=Sporothrix schenckii 1099-18 OX=1397361 GN=SPSK_00506 PE=4 SV=1	0.2227	0.1434	0.643916	-0.635057
8887	A0A0F2M315_SPOSC	A0A0F2M315	Phospho-2-dehydro-3-deoxyheptonate aldolase OS=Sporothrix schenckii 1099-18 OX=1397361 GN=SPSK_03396 PE=3 SV=1	0.1851	0.1196	0.646137	-0.630088
2740	A0A0F2LY48_SPOSC	A0A0F2LY48	Triosephosphate isomerase OS=Sporothrix schenckii 1099-18 OX=1397361 GN=SPSK_05531 PE=3 SV=1	0.363	0.2359	0.649862	-0.621794
1535	A0A0F2M4K7_SPOSC	A0A0F2M4K7	Actin beta/gamma 1 OS=Sporothrix schenckii 1099-18 OX=1397361 GN=SPSK_00108 PE=3 SV=1	6.4057	4.1723	0.651342	-0.618513
6744	A0A0F2M2S1_SPOSC	A0A0F2M2S1	Uncharacterized protein OS=Sporothrix schenckii 1099-18 OX=1397361 GN=SPSK_04003 PE=3 SV=1	0.9138	0.5962	0.65244	-0.616082
2295	A0A0F2M813_SPOSC	A0A0F2M813	V-type H+-transporting ATPase subunit B OS=Sporothrix schenckii 1099-18 OX=1397361 GN=SPSK_08861 PE=3 SV=1	1.1559	0.7572	0.655074	-0.61027
605	A0A0F2MB71_SPOSC	A0A0F2MB71	Ubiquinol-cytochrome c reductase core subunit 2 OS=Sporothrix schenckii 1099-18 OX=1397361 GN=SPSK_09469 PE=4 SV=1	0.3619	0.2374	0.655982	-0.608271
7806	A0A0F2M2Q5_SPOSC	A0A0F2M2Q5	F-type H+-transporting ATPase subunit alpha OS=Sporothrix schenckii 1099-18 OX=1397361 GN=SPSK_04513 PE=4 SV=1	0.4122	0.2714	0.658418	-0.602924
71	A0A0F2LVD3_SPOSC	A0A0F2LVD3	T-complex protein 1 subunit theta OS=Sporothrix schenckii 1099-18 OX=1397361 GN=SPSK_05141 PE=3 SV=1	1.5098	0.998	0.661015	-0.597246
1531	A0A0F2M679_SPOSC	A0A0F2M679	Mitochondrial protein import receptor tom70 OS=Sporothrix schenckii 1099-18 OX=1397361 GN=SPSK_08801 PE=4 SV=1	0.5059	0.3355	0.663175	-0.592539
3611	A0A0F2M4S5_SPOSC	A0A0F2M4S5	Tubulin alpha chain OS=Sporothrix schenckii 1099-18 OX=1397361 GN=SPSK_08893 PE=3 SV=1	1.4877	0.9899	0.66539	-0.587729
4366	A0A0F2M764_SPOSC	A0A0F2M764	Branched-chain-amino-acid aminotransferase OS=Sporothrix schenckii 1099-18 OX=1397361 GN=SPSK_09318 PE=3 SV=1	0.4125	0.2748	0.666182	-0.586012
7664	A0A0F2MLW9_SPOSC	A0A0F2MLW9	Uncharacterized protein OS=Sporothrix schenckii 1099-18 OX=1397361 GN=SPSK_06783 PE=4 SV=1	0.0363	0.0242	0.666667	-0.584963
1671	A0A0F2MJK0_SPOSC	A0A0F2MJK0	dTDP-glucose 4_6-dehydratase OS=Sporothrix schenckii 1099-18 OX=1397361 GN=SPSK_06220 PE=4 SV=1	1.6779	1.1287	0.672686	-0.571995
9813	A0A0F2MIH0_SPOSC	A0A0F2MIH0	Zinc-binding protein oxidoreductase ToxD OS=Sporothrix schenckii 1099-18 OX=1397361 GN=SPSK_07651 PE=4 SV=1	0.7722	0.5203	0.673789	-0.569631
9583	A0A0F2M1Z9_SPOSC	A0A0F2M1Z9	Large subunit ribosomal protein L12e OS=Sporothrix schenckii 1099-18 OX=1397361 GN=SPSK_04471 PE=3 SV=1	0.7128	0.4885	0.685325	-0.545139
9944	A0A0F2LQK8_SPOSC	A0A0F2LQK8	UDP-N-acetylglucosamine pyrophosphorylase OS=Sporothrix schenckii 1099-18 OX=1397361 GN=SPSK_00033 PE=4 SV=1	0.2112	0.1462	0.692235	-0.530667
4332	A0A0F2MDE6_SPOSC	A0A0F2MDE6	Protein hob3 OS=Sporothrix schenckii 1099-18 OX=1397361 GN=SPSK_07640 PE=4 SV=1	0.0964	0.0669	0.693983	-0.527027
7768	A0A0F2LYF4_SPOSC	A0A0F2LYF4	Ornithine--oxo-acid transaminase OS=Sporothrix schenckii 1099-18 OX=1397361 GN=SPSK_01143 PE=3 SV=1	0.7962	0.5556	0.697815	-0.519084
7374	A0A0F2M8F1_SPOSC	A0A0F2M8F1	Clustered mitochondria protein homolog OS=Sporothrix schenckii 1099-18 OX=1397361 GN=CLU1 PE=3 SV=1	0.6461	0.4529	0.700975	-0.512565
1717	A0A0F2MA60_SPOSC	A0A0F2MA60	2-oxoisovalerate dehydrogenase E1 component_ beta subunit OS=Sporothrix schenckii 1099-18 OX=1397361 GN=SPSK_09224 PE=4 SV=1	0.4453	0.3125	0.701774	-0.510921
2355	A0A0F2MD24_SPOSC	A0A0F2MD24	6-phosphogluconate dehydrogenase_ decarboxylating OS=Sporothrix schenckii 1099-18 OX=1397361 GN=SPSK_02374 PE=3 SV=1	1.037	0.7343	0.7081	-0.497974
997	A0A0F2MF58_SPOSC	A0A0F2MF58	Elongation factor 3 OS=Sporothrix schenckii 1099-18 OX=1397361 GN=SPSK_06947 PE=4 SV=1	2.9747	2.1073	0.708408	-0.497348
4193	A0A0F2LZI2_SPOSC	A0A0F2LZI2	Signal sequence receptor alpha chain OS=Sporothrix schenckii 1099-18 OX=1397361 GN=SPSK_04413 PE=4 SV=1	0.8285	0.5878	0.709475	-0.495176
2253	A0A0F2LZ69_SPOSC	A0A0F2LZ69	Cerevisin OS=Sporothrix schenckii 1099-18 OX=1397361 GN=SPSK_03204 PE=3 SV=1	0.2474	0.1765	0.71342	-0.487177
1192	A0A0F2M440_SPOSC	A0A0F2M440	Actin-related protein 2/3 complex subunit 3 OS=Sporothrix schenckii 1099-18 OX=1397361 GN=SPSK_09786 PE=3 SV=1	0.451	0.3225	0.715078	-0.483828
10210	A0A0F2MAK3_SPOSC	A0A0F2MAK3	Histone H4 OS=Sporothrix schenckii 1099-18 OX=1397361 GN=SPSK_09880 PE=3 SV=1	1.1641	0.833	0.715574	-0.482827
9000	A0A0F2M4K4_SPOSC	A0A0F2M4K4	Eukaryotic translation initiation factor 3 subunit I OS=Sporothrix schenckii 1099-18 OX=1397361 GN=TIF34 PE=3 SV=1	0.6513	0.4662	0.715799	-0.482373
6450	A0A0F2M344_SPOSC	A0A0F2M344	Acetyl-CoA acyltransferase OS=Sporothrix schenckii 1099-18 OX=1397361 GN=SPSK_04310 PE=3 SV=1	0.5343	0.3826	0.716077	-0.481813
131	A0A0F2LXJ2_SPOSC	A0A0F2LXJ2	Uncharacterized protein OS=Sporothrix schenckii 1099-18 OX=1397361 GN=SPSK_01041 PE=4 SV=1	3.4559	2.4747	0.71608	-0.481808
3766	A0A0F2M0U2_SPOSC	A0A0F2M0U2	Uncharacterized protein OS=Sporothrix schenckii 1099-18 OX=1397361 GN=SPSK_03158 PE=4 SV=1	1.1832	0.8517	0.719828	-0.474277
2923	A0A0F2LTS8_SPOSC	A0A0F2LTS8	Importin beta-4 OS=Sporothrix schenckii 1099-18 OX=1397361 GN=SPSK_04854 PE=4 SV=1	0.8943	0.6562	0.733758	-0.446623
406	A0A0F2M9D7_SPOSC	A0A0F2M9D7	ATP-dependent Clp protease ATP-binding protein subunit ClpB OS=Sporothrix schenckii 1099-18 OX=1397361 GN=SPSK_08586 PE=3 SV=1	0.6893	0.5066	0.734948	-0.444285
7727	A0A0F2MFW1_SPOSC	A0A0F2MFW1	Uncharacterized protein OS=Sporothrix schenckii 1099-18 OX=1397361 GN=SPSK_07621 PE=4 SV=1	0.2265	0.1666	0.735541	-0.443123
2705	A0A0F2M7U1_SPOSC	A0A0F2M7U1	Uncharacterized protein OS=Sporothrix schenckii 1099-18 OX=1397361 GN=SPSK_09647 PE=4 SV=1	0.1209	0.0904	0.747725	-0.41942
205	A0A0F2LXI4_SPOSC	A0A0F2LXI4	Uncharacterized protein OS=Sporothrix schenckii 1099-18 OX=1397361 GN=SPSK_04810 PE=4 SV=1	0.6652	0.4979	0.748497	-0.417932
8881	A0A0F2M669_SPOSC	A0A0F2M669	Isoflavone reductase family protein OS=Sporothrix schenckii 1099-18 OX=1397361 GN=SPSK_09604 PE=4 SV=1	0.1391	0.1042	0.749101	-0.416767
8784	A0A0F2MCX9_SPOSC	A0A0F2MCX9	Isocitrate dehydrogenase [NAD] subunit_ mitochondrial OS=Sporothrix schenckii 1099-18 OX=1397361 GN=SPSK_09281 PE=3 SV=1	0.3805	0.2863	0.752431	-0.410369
9511	A0A0F2MCZ3_SPOSC	A0A0F2MCZ3	Eukaryotic translation initiation factor 3 subunit C OS=Sporothrix schenckii 1099-18 OX=1397361 GN=NIP1 PE=3 SV=1	1.2574	0.9497	0.755289	-0.4049
7835	A0A0F2MK11_SPOSC	A0A0F2MK11	UTP--glucose-1-phosphate uridylyltransferase OS=Sporothrix schenckii 1099-18 OX=1397361 GN=SPSK_06278 PE=3 SV=1	0.3748	0.2833	0.75587	-0.40379
2580	A0A0F2LYB2_SPOSC	A0A0F2LYB2	T-complex protein 1 subunit epsilon OS=Sporothrix schenckii 1099-18 OX=1397361 GN=SPSK_05111 PE=3 SV=1	0.2923	0.2218	0.758809	-0.39819
6767	A0A0F2LW86_SPOSC	A0A0F2LW86	Uncharacterized protein OS=Sporothrix schenckii 1099-18 OX=1397361 GN=SPSK_05514 PE=4 SV=1	0.2597	0.1977	0.761263	-0.393533
3805	A0A0F2M3E5_SPOSC	A0A0F2M3E5	40S ribosomal protein S30 OS=Sporothrix schenckii 1099-18 OX=1397361 GN=SPSK_03496 PE=3 SV=1	0.1131	0.0867	0.766578	-0.383495
9773	A0A0F2LSN7_SPOSC	A0A0F2LSN7	Dihydrolipoyl dehydrogenase OS=Sporothrix schenckii 1099-18 OX=1397361 GN=SPSK_00489 PE=3 SV=1	0.8903	0.6827	0.76682	-0.38304
7639	A0A0F2M2H3_SPOSC	A0A0F2M2H3	Protein transport protein SEC31 OS=Sporothrix schenckii 1099-18 OX=1397361 GN=SPSK_00205 PE=4 SV=1	0.9806	0.7527	0.767591	-0.38159
6107	A0A0F2MF42_SPOSC	A0A0F2MF42	NADH dehydrogenase (Ubiquinone) Fe-S protein 3 OS=Sporothrix schenckii 1099-18 OX=1397361 GN=SPSK_07770 PE=3 SV=1	0.2427	0.1865	0.768438	-0.379998
8955	A0A0F2M3H4_SPOSC	A0A0F2M3H4	Woronin body protein HexA OS=Sporothrix schenckii 1099-18 OX=1397361 GN=SPSK_03155 PE=4 SV=1	0.3371	0.2602	0.771878	-0.373556
6684	A0A0F2M0H2_SPOSC	A0A0F2M0H2	F-type H+-transporting ATPase subunit b OS=Sporothrix schenckii 1099-18 OX=1397361 GN=SPSK_00863 PE=4 SV=1	1.0189	0.792	0.777309	-0.36344
5665	A0A0F2M619_SPOSC	A0A0F2M619	Ribosomal protein L19 OS=Sporothrix schenckii 1099-18 OX=1397361 GN=SPSK_09543 PE=3 SV=1	0.804	0.626	0.778607	-0.361033
869	A0A0F2M7B6_SPOSC	A0A0F2M7B6	Glutathione S-transferase OS=Sporothrix schenckii 1099-18 OX=1397361 GN=SPSK_09690 PE=4 SV=1	0.1588	0.1238	0.779597	-0.3592
8612	A0A0F2M8V7_SPOSC	A0A0F2M8V7	Uncharacterized protein OS=Sporothrix schenckii 1099-18 OX=1397361 GN=SPSK_02501 PE=3 SV=1	0.4161	0.3245	0.779861	-0.358712
3488	A0A0F2LTJ2_SPOSC	A0A0F2LTJ2	Fatty acid synthase subunit alpha_ fungi type OS=Sporothrix schenckii 1099-18 OX=1397361 GN=SPSK_04795 PE=3 SV=1	1.1168	0.8731	0.781787	-0.355152
5592	A0A0F2MI11_SPOSC	A0A0F2MI11	Methionyl aminopeptidase OS=Sporothrix schenckii 1099-18 OX=1397361 GN=SPSK_07389 PE=4 SV=1	0.5319	0.4164	0.782854	-0.353185
5479	A0A0F2LXG4_SPOSC	A0A0F2LXG4	60S ribosomal protein L36 OS=Sporothrix schenckii 1099-18 OX=1397361 GN=SPSK_05546 PE=3 SV=1	0.1213	0.0951	0.784007	-0.351062
6328	A0A0F2MK74_SPOSC	A0A0F2MK74	26S proteasome regulatory subunit T1 OS=Sporothrix schenckii 1099-18 OX=1397361 GN=SPSK_06253 PE=3 SV=1	0.2256	0.1772	0.785461	-0.348388
2248	A0A0F2LV92_SPOSC	A0A0F2LV92	Cleavage and polyadenylation specificity factor subunit 5 OS=Sporothrix schenckii 1099-18 OX=1397361 GN=SPSK_05294 PE=4 SV=1	0.2381	0.1893	0.795044	-0.330893
3449	A0A0F2M6K7_SPOSC	A0A0F2M6K7	Uncharacterized protein OS=Sporothrix schenckii 1099-18 OX=1397361 GN=SPSK_08520 PE=4 SV=1	0.6795	0.5411	0.796321	-0.328578
3310	A0A0F2M8E5_SPOSC	A0A0F2M8E5	Large subunit ribosomal protein L26e OS=Sporothrix schenckii 1099-18 OX=1397361 GN=SPSK_09916 PE=3 SV=1	0.0552	0.044	0.797101	-0.327165
6221	A0A0F2M9G9_SPOSC	A0A0F2M9G9	Glucose repression regulatory protein TUP1 OS=Sporothrix schenckii 1099-18 OX=1397361 GN=SPSK_02314 PE=4 SV=1	0.5834	0.4674	0.801166	-0.319828
4666	A0A0F2LYT8_SPOSC	A0A0F2LYT8	1-phosphatidylinositol phosphodiesterase OS=Sporothrix schenckii 1099-18 OX=1397361 GN=SPSK_00779 PE=4 SV=1	0.4317	0.349	0.808432	-0.306802
6293	A0A0F2LUI2_SPOSC	A0A0F2LUI2	Fatty acid synthase subunit beta_ fungi type OS=Sporothrix schenckii 1099-18 OX=1397361 GN=SPSK_04790 PE=4 SV=1	1.8788	1.5218	0.809985	-0.304033
4230	A0A0F2M0D4_SPOSC	A0A0F2M0D4	40S ribosomal protein S13 OS=Sporothrix schenckii 1099-18 OX=1397361 GN=SPSK_00865 PE=3 SV=1	0.1826	0.1481	0.811062	-0.302115
4026	A0A0F2LRF3_SPOSC	A0A0F2LRF3	Rab GDP dissociation inhibitor OS=Sporothrix schenckii 1099-18 OX=1397361 GN=SPSK_00468 PE=3 SV=1	1.2729	1.0402	0.817189	-0.291258
6499	A0A0F2MJB3_SPOSC	A0A0F2MJB3	Zinc-binding protein oxidoreductase OS=Sporothrix schenckii 1099-18 OX=1397361 GN=SPSK_06436 PE=4 SV=1	0.2884	0.2368	0.821082	-0.284402
1121	A0A0F2M965_SPOSC	A0A0F2M965	Uncharacterized protein OS=Sporothrix schenckii 1099-18 OX=1397361 GN=SPSK_08577 PE=4 SV=1	0.6296	0.5174	0.821792	-0.283155
5726	A0A0F2M3M1_SPOSC	A0A0F2M3M1	Pyruvate carboxylase OS=Sporothrix schenckii 1099-18 OX=1397361 GN=SPSK_03872 PE=4 SV=1	2.9471	2.4446	0.829493	-0.269698
8035	A0A0F2MC30_SPOSC	A0A0F2MC30	MICOS complex subunit MIC60 OS=Sporothrix schenckii 1099-18 OX=1397361 GN=SPSK_01519 PE=3 SV=1	1.3236	1.0997	0.83084	-0.267357
1311	A0A0F2M727_SPOSC	A0A0F2M727	Aldehyde dehydrogenase (NAD+) OS=Sporothrix schenckii 1099-18 OX=1397361 GN=SPSK_00262 PE=3 SV=1	0.4049	0.3365	0.831069	-0.266959
9578	A0A0F2LT51_SPOSC	A0A0F2LT51	Elongation factor Tu OS=Sporothrix schenckii 1099-18 OX=1397361 GN=SPSK_05297 PE=3 SV=1	0.66	0.5594	0.847576	-0.238586
7617	A0A0F2LUM4_SPOSC	A0A0F2LUM4	Importin beta-5 subunit OS=Sporothrix schenckii 1099-18 OX=1397361 GN=SPSK_04865 PE=4 SV=1	0.4628	0.3924	0.847882	-0.238064
2381	A0A0F2MLM8_SPOSC	A0A0F2MLM8	Methionyl-tRNA synthetase OS=Sporothrix schenckii 1099-18 OX=1397361 GN=SPSK_06045 PE=3 SV=1	0.4416	0.3752	0.849638	-0.23508
777	A0A0F2MDK6_SPOSC	A0A0F2MDK6	Threonyl-tRNA synthetase OS=Sporothrix schenckii 1099-18 OX=1397361 GN=SPSK_01464 PE=3 SV=1	1.2932	1.1116	0.859573	-0.218308
5849	A0A0F2MIN7_SPOSC	A0A0F2MIN7	Alcohol dehydrogenase (NADP+) OS=Sporothrix schenckii 1099-18 OX=1397361 GN=SPSK_06513 PE=4 SV=1	0.138	0.1203	0.871739	-0.198032
1897	A0A0F2MBN4_SPOSC	A0A0F2MBN4	Rho family_ other OS=Sporothrix schenckii 1099-18 OX=1397361 GN=SPSK_09084 PE=4 SV=1	0.0493	0.0433	0.878296	-0.187221
8509	A0A0F2LXZ8_SPOSC	A0A0F2LXZ8	Eukaryotic translation initiation factor 6 OS=Sporothrix schenckii 1099-18 OX=1397361 GN=TIF6 PE=3 SV=1	0.2047	0.1799	0.878847	-0.186316
9918	A0A0F2M951_SPOSC	A0A0F2M951	N-acetyl-gamma-glutamyl-phosphate reductase OS=Sporothrix schenckii 1099-18 OX=1397361 GN=SPSK_08471 PE=3 SV=1	0.8973	0.7933	0.884097	-0.177724
3457	A0A0F2LY40_SPOSC	A0A0F2LY40	3'(2')_ 5'-bisphosphate nucleotidase OS=Sporothrix schenckii 1099-18 OX=1397361 GN=SPSK_00802 PE=4 SV=1	0.3968	0.3546	0.893649	-0.162219
806	A0A0F2MGJ6_SPOSC	A0A0F2MGJ6	Glutamate-5-semialdehyde dehydrogenase OS=Sporothrix schenckii 1099-18 OX=1397361 GN=SPSK_07536 PE=3 SV=1	0.1221	0.1093	0.895168	-0.15977
2472	A0A0F2M463_SPOSC	A0A0F2M463	Alpha-soluble NSF attachment protein OS=Sporothrix schenckii 1099-18 OX=1397361 GN=SPSK_00305 PE=4 SV=1	0.1838	0.1685	0.916757	-0.125388
1099	A0A0F2MAP8_SPOSC	A0A0F2MAP8	Uncharacterized protein OS=Sporothrix schenckii 1099-18 OX=1397361 GN=SPSK_09019 PE=3 SV=1	0.3893	0.3601	0.924994	-0.112485
7443	A0A0F2MAY9_SPOSC	A0A0F2MAY9	Uncharacterized protein OS=Sporothrix schenckii 1099-18 OX=1397361 GN=SPSK_01723 PE=4 SV=1	0.1292	0.1196	0.925697	-0.111389
8423	A0A0F2M9U5_SPOSC	A0A0F2M9U5	Kh domain protein RNA-binding protein OS=Sporothrix schenckii 1099-18 OX=1397361 GN=SPSK_02555 PE=4 SV=1	0.8732	0.8114	0.929226	-0.105899
9979	A0A0F2LWW9_SPOSC	A0A0F2LWW9	Cytidine deaminase OS=Sporothrix schenckii 1099-18 OX=1397361 GN=SPSK_05571 PE=4 SV=1	0.1016	0.0945	0.930118	-0.104514
46	A0A0F2MKR2_SPOSC	A0A0F2MKR2	Cysteine dioxygenase OS=Sporothrix schenckii 1099-18 OX=1397361 GN=SPSK_07920 PE=4 SV=1	0.1039	0.097	0.93359	-0.099139
6426	A0A0F2MAH2_SPOSC	A0A0F2MAH2	Citrate synthase OS=Sporothrix schenckii 1099-18 OX=1397361 GN=SPSK_02464 PE=3 SV=1	0.1116	0.1042	0.933692	-0.0989817
8875	A0A0F2MDI7_SPOSC	A0A0F2MDI7	Phospho-2-dehydro-3-deoxyheptonate aldolase OS=Sporothrix schenckii 1099-18 OX=1397361 GN=SPSK_07623 PE=3 SV=1	1.8025	1.6846	0.934591	-0.0975932
8479	A0A0F2MJH3_SPOSC	A0A0F2MJH3	Phenylalanyl-tRNA synthetase alpha chain OS=Sporothrix schenckii 1099-18 OX=1397361 GN=SPSK_06238 PE=4 SV=1	0.3282	0.3101	0.944851	-0.0818417
5416	A0A0F2LUN8_SPOSC	A0A0F2LUN8	Uncharacterized protein OS=Sporothrix schenckii 1099-18 OX=1397361 GN=SPSK_01168 PE=4 SV=1	0.1535	0.1454	0.947231	-0.0782114
9916	A0A0F2LT19_SPOSC	A0A0F2LT19	Thioredoxin OS=Sporothrix schenckii 1099-18 OX=1397361 GN=SPSK_05376 PE=4 SV=1	0.5218	0.4958	0.950172	-0.0737387
9462	A0A0F2M1R9_SPOSC	A0A0F2M1R9	CFEM domain protein OS=Sporothrix schenckii 1099-18 OX=1397361 GN=SPSK_04415 PE=4 SV=1	1.9593	1.8889	0.964069	-0.052792
4404	A0A0F2M5A3_SPOSC	A0A0F2M5A3	Molecular chaperone HtpG OS=Sporothrix schenckii 1099-18 OX=1397361 GN=SPSK_08698 PE=3 SV=1	18.0902	17.4742	0.965948	-0.049982
1075	A0A0F2M1P7_SPOSC	A0A0F2M1P7	Coatomer subunit gamma OS=Sporothrix schenckii 1099-18 OX=1397361 GN=SPSK_03014 PE=3 SV=1	1.0452	1.011	0.967279	-0.047996
8540	A0A0F2MA73_SPOSC	A0A0F2MA73	Catalase-peroxidase OS=Sporothrix schenckii 1099-18 OX=1397361 GN=katG PE=3 SV=1	0.7963	0.7736	0.971493	-0.0417243
719	A0A0F2LRU0_SPOSC	A0A0F2LRU0	APSES domain containing protein OS=Sporothrix schenckii 1099-18 OX=1397361 GN=SPSK_05217 PE=4 SV=1	0.1309	0.1282	0.979374	-0.0300688
274	A0A0F2M4T1_SPOSC	A0A0F2M4T1	Large subunit ribosomal protein L7Ae OS=Sporothrix schenckii 1099-18 OX=1397361 GN=SPSK_04426 PE=4 SV=1	0.8096	0.7972	0.984684	-0.0222676
4534	A0A0F2LZG5_SPOSC	A0A0F2LZG5	Proteasome endopeptidase complex OS=Sporothrix schenckii 1099-18 OX=1397361 GN=SPSK_04474 PE=3 SV=1	0.1103	0.1096	0.993654	-0.00918499
8551	A0A0F2MJ33_SPOSC	A0A0F2MJ33	Transitional endoplasmic reticulum ATPase OS=Sporothrix schenckii 1099-18 OX=1397361 GN=SPSK_06992 PE=4 SV=1	2.3923	2.3818	0.995611	-0.00634604
2525	A0A0F2LSC2_SPOSC	A0A0F2LSC2	Elongation factor 1-gamma OS=Sporothrix schenckii 1099-18 OX=1397361 GN=SPSK_05125 PE=4 SV=1	1.534	1.5515	1.01141	0.0163652
7721	A0A0F2M672_SPOSC	A0A0F2M672	Eukaryotic translation initiation factor 3 subunit B OS=Sporothrix schenckii 1099-18 OX=1397361 GN=PRT1 PE=3 SV=1	0.9664	0.9874	1.02173	0.0310142
8373	A0A0F2M1B8_SPOSC	A0A0F2M1B8	Uncharacterized protein OS=Sporothrix schenckii 1099-18 OX=1397361 GN=SPSK_03607 PE=4 SV=1	0.095	0.0982	1.03368	0.0477955
4148	A0A0F2LRR6_SPOSC	A0A0F2LRR6	Rho GDP-dissociation inhibitor OS=Sporothrix schenckii 1099-18 OX=1397361 GN=SPSK_05493 PE=4 SV=1	0.1734	0.1816	1.04729	0.0666603
9835	A0A0F2M8Y7_SPOSC	A0A0F2M8Y7	Dynein light chain OS=Sporothrix schenckii 1099-18 OX=1397361 GN=SPSK_09627 PE=4 SV=1	0.106	0.1114	1.05094	0.071685
3219	A0A0F2MLC3_SPOSC	A0A0F2MLC3	Adenosine kinase OS=Sporothrix schenckii 1099-18 OX=1397361 GN=SPSK_06388 PE=4 SV=1	0.1413	0.1501	1.06228	0.0871625
5683	A0A0F2MA80_SPOSC	A0A0F2MA80	Uncharacterized protein OS=Sporothrix schenckii 1099-18 OX=1397361 GN=SPSK_10965 PE=4 SV=1	0.1417	0.1507	1.06351	0.0888397
5055	A0A0F2M1J8_SPOSC	A0A0F2M1J8	Thiosulfate/3-mercaptopyruvate sulfurtransferase OS=Sporothrix schenckii 1099-18 OX=1397361 GN=SPSK_03459 PE=4 SV=1	0.1162	0.1243	1.06971	0.0972162
3779	A0A0F2MGN4_SPOSC	A0A0F2MGN4	Protein phosphatase 2 (Formerly 2A)_ regulatory subunit A OS=Sporothrix schenckii 1099-18 OX=1397361 GN=SPSK_07156 PE=4 SV=1	0.3722	0.4039	1.08517	0.11792
1572	A0A0F2LXN9_SPOSC	A0A0F2LXN9	Uncharacterized protein OS=Sporothrix schenckii 1099-18 OX=1397361 GN=SPSK_03487 PE=4 SV=1	0.9255	1.0133	1.09487	0.130756
8822	A0A0F2LZ83_SPOSC	A0A0F2LZ83	Nascent polypeptide-associated complex subunit alpha OS=Sporothrix schenckii 1099-18 OX=1397361 GN=SPSK_03592 PE=4 SV=1	0.5025	0.5521	1.09871	0.135806
5988	A0A0F2MFX1_SPOSC	A0A0F2MFX1	Cysteinyl-tRNA synthetase OS=Sporothrix schenckii 1099-18 OX=1397361 GN=SPSK_01469 PE=3 SV=1	0.3351	0.3717	1.10922	0.149547
41	A0A0F2M3Y3_SPOSC	A0A0F2M3Y3	Uncharacterized protein OS=Sporothrix schenckii 1099-18 OX=1397361 GN=SPSK_04402 PE=4 SV=1	0.1306	0.1453	1.11256	0.15388
871	A0A0F2MDS1_SPOSC	A0A0F2MDS1	Eukaryotic translation initiation factor 3 subunit A OS=Sporothrix schenckii 1099-18 OX=1397361 GN=TIF32 PE=3 SV=1	0.7756	0.8761	1.12958	0.175783
9602	A0A0F2LT79_SPOSC	A0A0F2LT79	Uncharacterized protein OS=Sporothrix schenckii 1099-18 OX=1397361 GN=SPSK_05355 PE=4 SV=1	0.2095	0.2387	1.13938	0.188248
4086	A0A0F2M545_SPOSC	A0A0F2M545	Importin subunit alpha OS=Sporothrix schenckii 1099-18 OX=1397361 GN=SPSK_08925 PE=3 SV=1	0.5559	0.6368	1.14553	0.196015
8382	A0A0F2MJL5_SPOSC	A0A0F2MJL5	Uncharacterized protein OS=Sporothrix schenckii 1099-18 OX=1397361 GN=SPSK_05930 PE=4 SV=1	8.142	9.4516	1.16085	0.215175
8781	A0A0F2MKJ3_SPOSC	A0A0F2MKJ3	Ubiquitin carboxyl-terminal hydrolase 14 OS=Sporothrix schenckii 1099-18 OX=1397361 GN=SPSK_06085 PE=3 SV=1	0.5008	0.5838	1.16573	0.22124
1383	A0A0F2MGS9_SPOSC	A0A0F2MGS9	Cytochrome c oxidase subunit 4 OS=Sporothrix schenckii 1099-18 OX=1397361 GN=SPSK_01901 PE=4 SV=1	0.4903	0.5796	1.18213	0.241393
5111	A0A0F2M3A4_SPOSC	A0A0F2M3A4	Adenylyl-sulfate kinase OS=Sporothrix schenckii 1099-18 OX=1397361 GN=SPSK_03576 PE=3 SV=1	0.4133	0.4899	1.18534	0.245298
4131	A0A0F2MB27_SPOSC	A0A0F2MB27	Uncharacterized protein OS=Sporothrix schenckii 1099-18 OX=1397361 GN=SPSK_09263 PE=4 SV=1	1.1122	1.3189	1.18585	0.245919
8288	A0A0F2M708_SPOSC	A0A0F2M708	Peptidyl-prolyl isomerase D (Cyclophilin D) OS=Sporothrix schenckii 1099-18 OX=1397361 GN=SPSK_09374 PE=4 SV=1	1.7673	2.1024	1.18961	0.25049
3191	A0A0F2LQP0_SPOSC	A0A0F2LQP0	Thioredoxin reductase OS=Sporothrix schenckii 1099-18 OX=1397361 GN=SPSK_00043 PE=3 SV=1	0.1485	0.1772	1.19327	0.254916
4313	A0A0F2MFM3_SPOSC	A0A0F2MFM3	Large subunit ribosomal protein L13Ae OS=Sporothrix schenckii 1099-18 OX=1397361 GN=SPSK_07625 PE=3 SV=1	0.8848	1.0587	1.19654	0.258871
8427	A0A0F2MB59_SPOSC	A0A0F2MB59	Heat shock 70kDa protein 1/8 OS=Sporothrix schenckii 1099-18 OX=1397361 GN=SPSK_08625 PE=3 SV=1	13.8288	16.6279	1.20241	0.26593
4430	A0A0F2LTU8_SPOSC	A0A0F2LTU8	KH domain containing protein OS=Sporothrix schenckii 1099-18 OX=1397361 GN=SPSK_04826 PE=4 SV=1	1.2343	1.4963	1.21227	0.277706
4765	A0A0F2LU85_SPOSC	A0A0F2LU85	Heat shock 70kDa protein 4 OS=Sporothrix schenckii 1099-18 OX=1397361 GN=SPSK_00430 PE=3 SV=1	2.5704	3.1647	1.23121	0.300076
7104	A0A0F2LRM0_SPOSC	A0A0F2LRM0	Thioredoxin 1 OS=Sporothrix schenckii 1099-18 OX=1397361 GN=SPSK_05618 PE=4 SV=1	0.2262	0.28	1.23784	0.307828
3572	A0A0F2LYP3_SPOSC	A0A0F2LYP3	Homoserine dehydrogenase OS=Sporothrix schenckii 1099-18 OX=1397361 GN=SPSK_03400 PE=3 SV=1	0.9247	1.1524	1.24624	0.317584
1860	A0A0F2MHK7_SPOSC	A0A0F2MHK7	Malate dehydrogenase OS=Sporothrix schenckii 1099-18 OX=1397361 GN=SPSK_07596 PE=3 SV=1	1.5271	1.915	1.25401	0.32655
9865	A0A0F2MAD9_SPOSC	A0A0F2MAD9	Valyl-tRNA synthetase OS=Sporothrix schenckii 1099-18 OX=1397361 GN=SPSK_08403 PE=3 SV=1	1.3193	1.6559	1.25514	0.327843
6492	A0A0F2MJ58_SPOSC	A0A0F2MJ58	Peroxiredoxin Q/BCP OS=Sporothrix schenckii 1099-18 OX=1397361 GN=SPSK_06591 PE=4 SV=1	0.3179	0.4021	1.26486	0.338981
2758	A0A0F2M2U1_SPOSC	A0A0F2M2U1	26S proteasome regulatory subunit N8 OS=Sporothrix schenckii 1099-18 OX=1397361 GN=SPSK_00290 PE=4 SV=1	0.2212	0.2801	1.26627	0.340591
7522	A0A0F2M1T1_SPOSC	A0A0F2M1T1	Cupin domain protein OS=Sporothrix schenckii 1099-18 OX=1397361 GN=SPSK_00179 PE=4 SV=1	0.5889	0.7472	1.26881	0.343472
9431	A0A0F2MDE8_SPOSC	A0A0F2MDE8	Pyruvate dehydrogenase E1 component subunit alpha OS=Sporothrix schenckii 1099-18 OX=1397361 GN=SPSK_01733 PE=4 SV=1	0.2922	0.3725	1.27481	0.350284
7744	A0A0F2MA54_SPOSC	A0A0F2MA54	40S ribosomal protein S12 OS=Sporothrix schenckii 1099-18 OX=1397361 GN=SPSK_09873 PE=3 SV=1	0.1822	0.2341	1.28485	0.361602
9607	A0A0F2ME89_SPOSC	A0A0F2ME89	Complement component 1 Q subcomponent-binding protein_ mitochondrial OS=Sporothrix schenckii 1099-18 OX=1397361 GN=SPSK_01854 PE=4 SV=1	0.3284	0.4223	1.28593	0.362814
10012	A0A0F2MK42_SPOSC	A0A0F2MK42	Suppressor of G2 allele of SKP1 OS=Sporothrix schenckii 1099-18 OX=1397361 GN=SPSK_06242 PE=4 SV=1	0.1727	0.2233	1.29299	0.370715
3720	A0A0F2M762_SPOSC	A0A0F2M762	Adenylate kinase OS=Sporothrix schenckii 1099-18 OX=1397361 GN=ADK1 PE=3 SV=1	0.3114	0.4059	1.30347	0.382355
4710	A0A0F2LXT3_SPOSC	A0A0F2LXT3	Replication factor A2 OS=Sporothrix schenckii 1099-18 OX=1397361 GN=SPSK_03513 PE=4 SV=1	0.2742	0.3576	1.30416	0.383118
475	A0A0F2MGQ7_SPOSC	A0A0F2MGQ7	Sorbitol/xylulose reductase Sou1 OS=Sporothrix schenckii 1099-18 OX=1397361 GN=SPSK_07897 PE=4 SV=1	0.1817	0.2372	1.30545	0.384546
2004	A0A0F2MFQ0_SPOSC	A0A0F2MFQ0	NADH dehydrogenase (Ubiquinone) Fe-S protein 4 OS=Sporothrix schenckii 1099-18 OX=1397361 GN=SPSK_07887 PE=4 SV=1	0.0763	0.0997	1.30668	0.38591
6333	A0A0F2LVZ3_SPOSC	A0A0F2LVZ3	Protein disulfide-isomerase A6 OS=Sporothrix schenckii 1099-18 OX=1397361 GN=SPSK_05269 PE=3 SV=1	0.759	0.9975	1.31423	0.394217
2694	A0A0F2M5U8_SPOSC	A0A0F2M5U8	26S proteasome regulatory subunit RPN2 OS=Sporothrix schenckii 1099-18 OX=1397361 GN=SPSK_08346 PE=3 SV=1	0.9184	1.2085	1.31588	0.396023
5289	A0A0F2LW71_SPOSC	A0A0F2LW71	Clock-controlled protein 15 OS=Sporothrix schenckii 1099-18 OX=1397361 GN=SPSK_05317 PE=4 SV=1	1.8792	2.5176	1.33972	0.42193
1180	A0A0F2MK12_SPOSC	A0A0F2MK12	Mitochondrial peroxiredoxin PRX1 OS=Sporothrix schenckii 1099-18 OX=1397361 GN=SPSK_10791 PE=4 SV=1	1.2594	1.7055	1.35422	0.437458
7096	A0A0F2M0E9_SPOSC	A0A0F2M0E9	S-adenosylmethionine synthase OS=Sporothrix schenckii 1099-18 OX=1397361 GN=SPSK_00795 PE=3 SV=1	0.1542	0.2108	1.36706	0.451072
6058	A0A0F2MAA4_SPOSC	A0A0F2MAA4	Uncharacterized protein OS=Sporothrix schenckii 1099-18 OX=1397361 GN=SPSK_02649 PE=4 SV=1	0.2111	0.2886	1.36712	0.451145
2739	A0A0F2MAB3_SPOSC	A0A0F2MAB3	Capping protein (Actin filament) muscle Z-line_ beta OS=Sporothrix schenckii 1099-18 OX=1397361 GN=SPSK_09572 PE=4 SV=1	0.1315	0.1801	1.36958	0.453735
5358	A0A0F2MDP9_SPOSC	A0A0F2MDP9	Peptidyl-prolyl cis-trans isomerase OS=Sporothrix schenckii 1099-18 OX=1397361 GN=SPSK_01963 PE=3 SV=1	1.2288	1.6904	1.37565	0.460115
8092	A0A0F2LY61_SPOSC	A0A0F2LY61	Heat shock 70kDa protein 1/8 OS=Sporothrix schenckii 1099-18 OX=1397361 GN=SPSK_03121 PE=3 SV=1	4.4469	6.1233	1.37698	0.461509
2060	A0A0F2M6X9_SPOSC	A0A0F2M6X9	Succinate--CoA ligase [ADP-forming] subunit beta_ mitochondrial OS=Sporothrix schenckii 1099-18 OX=1397361 GN=SPSK_08941 PE=3 SV=1	0.4995	0.6898	1.38098	0.465693
7484	A0A0F2M1J2_SPOSC	A0A0F2M1J2	Small subunit ribosomal protein S27Ae OS=Sporothrix schenckii 1099-18 OX=1397361 GN=SPSK_04603 PE=4 SV=1	0.6974	0.9635	1.38156	0.466298
2792	A0A0F2LRG5_SPOSC	A0A0F2LRG5	ADP-ribosylation factor GTPase-activating protein 2/3 OS=Sporothrix schenckii 1099-18 OX=1397361 GN=SPSK_00485 PE=4 SV=1	0.4047	0.5606	1.38522	0.470119
6300	A0A0F2M7C4_SPOSC	A0A0F2M7C4	Chitinase OS=Sporothrix schenckii 1099-18 OX=1397361 GN=SPSK_08829 PE=4 SV=1	1.1035	1.5473	1.40217	0.487666
10161	A0A0F2M981_SPOSC	A0A0F2M981	Sphingolipid long chain base sensory protein OS=Sporothrix schenckii 1099-18 OX=1397361 GN=SPSK_09314 PE=4 SV=1	1.101	1.5523	1.4099	0.495593
6889	A0A0F2M9T6_SPOSC	A0A0F2M9T6	3-methylcrotonyl-CoA carboxylase alpha subunit OS=Sporothrix schenckii 1099-18 OX=1397361 GN=SPSK_08659 PE=4 SV=1	0.25	0.3533	1.4132	0.498966
387	A0A0F2LUD3_SPOSC	A0A0F2LUD3	Integral ER membrane protein Scs2 OS=Sporothrix schenckii 1099-18 OX=1397361 GN=SPSK_05285 PE=4 SV=1	0.2056	0.2922	1.42121	0.507116
7733	A0A0F2M5L4_SPOSC	A0A0F2M5L4	Uncharacterized protein OS=Sporothrix schenckii 1099-18 OX=1397361 GN=SPSK_09035 PE=4 SV=1	0.1389	0.2018	1.45284	0.53888
3413	A0A0F2M1L5_SPOSC	A0A0F2M1L5	Uncharacterized protein OS=Sporothrix schenckii 1099-18 OX=1397361 GN=SPSK_10985 PE=4 SV=1	0.1936	0.2896	1.49587	0.580983
3202	A0A0F2LQV2_SPOSC	A0A0F2LQV2	RNP domain protein OS=Sporothrix schenckii 1099-18 OX=1397361 GN=SPSK_00528 PE=4 SV=1	0.3389	0.5071	1.49631	0.581411
1064	A0A0F2MLB7_SPOSC	A0A0F2MLB7	40S ribosomal protein S21 OS=Sporothrix schenckii 1099-18 OX=1397361 GN=SPSK_10808 PE=3 SV=1	0.2777	0.4168	1.5009	0.585828
2795	A0A0F2MCD5_SPOSC	A0A0F2MCD5	ATP synthase subunit beta OS=Sporothrix schenckii 1099-18 OX=1397361 GN=SPSK_01537 PE=3 SV=1	6.4869	9.7411	1.50166	0.586555
2269	A0A0F2MJ01_SPOSC	A0A0F2MJ01	Uncharacterized protein OS=Sporothrix schenckii 1099-18 OX=1397361 GN=SPSK_06078 PE=3 SV=1	0.5014	0.7606	1.51695	0.601176
172	A0A0F2M6R2_SPOSC	A0A0F2M6R2	Uncharacterized protein OS=Sporothrix schenckii 1099-18 OX=1397361 GN=SPSK_09566 PE=4 SV=1	1.1673	1.7942	1.53705	0.620165
4354	A0A0F2LYR4_SPOSC	A0A0F2LYR4	Malonate-semialdehyde dehydrogenase (Acetylating) OS=Sporothrix schenckii 1099-18 OX=1397361 GN=SPSK_03220 PE=4 SV=1	0.2063	0.3172	1.53757	0.620649
2446	A0A0F2M8H2_SPOSC	A0A0F2M8H2	26S proteasome regulatory subunit N11 OS=Sporothrix schenckii 1099-18 OX=1397361 GN=SPSK_09493 PE=4 SV=1	0.0661	0.1019	1.5416	0.624432
7	A0A0F2MAZ3_SPOSC	A0A0F2MAZ3	Transaldolase OS=Sporothrix schenckii 1099-18 OX=1397361 GN=SPSK_09195 PE=4 SV=1	0.3354	0.5246	1.5641	0.645335
3326	A0A0F2M3D1_SPOSC	A0A0F2M3D1	Polyadenylate-binding protein OS=Sporothrix schenckii 1099-18 OX=1397361 GN=SPSK_04034 PE=3 SV=1	1.2335	1.9298	1.56449	0.645694
8842	A0A0F2ME23_SPOSC	A0A0F2ME23	Chaperonin GroEL OS=Sporothrix schenckii 1099-18 OX=1397361 GN=SPSK_01586 PE=3 SV=1	4.3173	6.8657	1.59028	0.669277
6127	A0A0F2LT06_SPOSC	A0A0F2LT06	Alanine--tRNA ligase OS=Sporothrix schenckii 1099-18 OX=1397361 GN=ALA1 PE=3 SV=1	0.7193	1.1469	1.59447	0.673074
3197	A0A0F2M6Y2_SPOSC	A0A0F2M6Y2	Uncharacterized protein OS=Sporothrix schenckii 1099-18 OX=1397361 GN=SPSK_09625 PE=4 SV=1	0.3933	0.628	1.59675	0.675134
9063	A0A0F2M5E9_SPOSC	A0A0F2M5E9	Aminoacyl tRNA synthase complex-interacting multifunctional protein 1 OS=Sporothrix schenckii 1099-18 OX=1397361 GN=SPSK_09365 PE=4 SV=1	0.3423	0.557	1.62723	0.702416
4599	A0A0F2M3T0_SPOSC	A0A0F2M3T0	Uncharacterized protein OS=Sporothrix schenckii 1099-18 OX=1397361 GN=SPSK_09149 PE=3 SV=1	0.1114	0.1818	1.63196	0.706603
8191	A0A0F2MAW9_SPOSC	A0A0F2MAW9	Xanthine phosphoribosyltransferase 1 OS=Sporothrix schenckii 1099-18 OX=1397361 GN=SPSK_02684 PE=4 SV=1	0.1038	0.1696	1.63391	0.70833
1798	A0A0F2LU63_SPOSC	A0A0F2LU63	NTF2 and RRM domain protein OS=Sporothrix schenckii 1099-18 OX=1397361 GN=SPSK_05146 PE=4 SV=1	0.4587	0.7768	1.69348	0.759992
2199	A0A0F2M3Q6_SPOSC	A0A0F2M3Q6	Uncharacterized protein OS=Sporothrix schenckii 1099-18 OX=1397361 GN=SPSK_04222 PE=3 SV=1	0.5083	0.8619	1.69565	0.76184
2105	A0A0F2MBN9_SPOSC	A0A0F2MBN9	Uncharacterized protein OS=Sporothrix schenckii 1099-18 OX=1397361 GN=SPSK_09585 PE=4 SV=1	0.2259	0.3841	1.70031	0.765798
9486	A0A0F2MHE7_SPOSC	A0A0F2MHE7	Alkyl hydroperoxide reductase 1 OS=Sporothrix schenckii 1099-18 OX=1397361 GN=SPSK_01970 PE=4 SV=1	0.4959	0.8508	1.71567	0.778771
1304	A0A0F2M774_SPOSC	A0A0F2M774	Uncharacterized protein OS=Sporothrix schenckii 1099-18 OX=1397361 GN=SPSK_09307 PE=4 SV=1	1.2453	2.1484	1.72521	0.786769
438	A0A0F2MGE9_SPOSC	A0A0F2MGE9	Chaperonin GroES OS=Sporothrix schenckii 1099-18 OX=1397361 GN=SPSK_08095 PE=3 SV=1	0.0242	0.042	1.73554	0.795382
2101	A0A0F2MNR4_SPOSC	A0A0F2MNR4	Inorganic pyrophosphatase OS=Sporothrix schenckii 1099-18 OX=1397361 GN=SPSK_06265 PE=4 SV=1	0.1482	0.2612	1.76248	0.817609
9718	A0A0F2M8K2_SPOSC	A0A0F2M8K2	Peptidylprolyl isomerase OS=Sporothrix schenckii 1099-18 OX=1397361 GN=SPSK_09003 PE=4 SV=1	0.4149	0.7331	1.76693	0.821246
8751	A0A0F2LZS6_SPOSC	A0A0F2LZS6	Molecular chaperone DnaK OS=Sporothrix schenckii 1099-18 OX=1397361 GN=SPSK_03148 PE=3 SV=1	5.2775	9.3888	1.77902	0.831086
7992	A0A0F2M4A6_SPOSC	A0A0F2M4A6	Ran GTPase-activating protein 1 OS=Sporothrix schenckii 1099-18 OX=1397361 GN=SPSK_09315 PE=4 SV=1	0.6809	1.2387	1.81921	0.863312
7832	A0A0F2M9F7_SPOSC	A0A0F2M9F7	Capping protein (Actin filament) muscle Z-line_ alpha OS=Sporothrix schenckii 1099-18 OX=1397361 GN=SPSK_09549 PE=3 SV=1	0.0713	0.13	1.82328	0.866538
520	A0A0F2M0B7_SPOSC	A0A0F2M0B7	Glycosidase crf1 OS=Sporothrix schenckii 1099-18 OX=1397361 GN=SPSK_03402 PE=4 SV=1	2.2735	4.1551	1.82762	0.869968
3737	A0A0F2M705_SPOSC	A0A0F2M705	Rab family_ other OS=Sporothrix schenckii 1099-18 OX=1397361 GN=SPSK_00321 PE=4 SV=1	0.1403	0.2573	1.83393	0.874936
394	A0A0F2LWY2_SPOSC	A0A0F2LWY2	Lipase 1 OS=Sporothrix schenckii 1099-18 OX=1397361 GN=SPSK_03375 PE=3 SV=1	0.8795	1.6388	1.86333	0.897884
4806	A0A0F2LYQ5_SPOSC	A0A0F2LYQ5	Calnexin OS=Sporothrix schenckii 1099-18 OX=1397361 GN=SPSK_03189 PE=3 SV=1	1.2226	2.2844	1.86848	0.901863
4626	A0A0F2MHR6_SPOSC	A0A0F2MHR6	GPI anchored cell wall protein OS=Sporothrix schenckii 1099-18 OX=1397361 GN=SPSK_06598 PE=4 SV=1	0.1596	0.3073	1.92544	0.945187
30	A0A0F2LVB6_SPOSC	A0A0F2LVB6	Nuclear transport factor 2 OS=Sporothrix schenckii 1099-18 OX=1397361 GN=SPSK_00049 PE=4 SV=1	0.0515	0.0999	1.93981	0.955912
5612	A0A0F2M4S4_SPOSC	A0A0F2M4S4	Uncharacterized protein OS=Sporothrix schenckii 1099-18 OX=1397361 GN=SPSK_08400 PE=4 SV=1	0.8224	1.6411	1.9955	0.996751
7745	A0A0F2MH35_SPOSC	A0A0F2MH35	Peptide-methionine (S)-S-oxide reductase OS=Sporothrix schenckii 1099-18 OX=1397361 GN=SPSK_07987 PE=3 SV=1	0.1099	0.2207	2.00819	1.0059
5039	A0A0F2MBF9_SPOSC	A0A0F2MBF9	THO complex subunit 4 OS=Sporothrix schenckii 1099-18 OX=1397361 GN=SPSK_01722 PE=4 SV=1	0.0767	0.1543	2.01173	1.00844
6541	A0A0F2LUT3_SPOSC	A0A0F2LUT3	Uncharacterized protein OS=Sporothrix schenckii 1099-18 OX=1397361 GN=SPSK_05120 PE=4 SV=1	3.9503	7.9554	2.01387	1.00997
7496	A0A0F2M3E3_SPOSC	A0A0F2M3E3	Trehalose synthase OS=Sporothrix schenckii 1099-18 OX=1397361 GN=SPSK_08651 PE=4 SV=1	0.2534	0.5119	2.02013	1.01445
3927	A0A0F2LV68_SPOSC	A0A0F2LV68	BAR domain-containing protein OS=Sporothrix schenckii 1099-18 OX=1397361 GN=SPSK_01164 PE=4 SV=1	0.5074	1.0259	2.02188	1.01569
10009	A0A0F2MF79_SPOSC	A0A0F2MF79	Het-c OS=Sporothrix schenckii 1099-18 OX=1397361 GN=SPSK_07948 PE=4 SV=1	0.3101	0.6283	2.02612	1.01872
401	A0A0F2MD50_SPOSC	A0A0F2MD50	Formyltetrahydrofolate deformylase OS=Sporothrix schenckii 1099-18 OX=1397361 GN=SPSK_01900 PE=3 SV=1	0.0746	0.1513	2.02815	1.02016
2458	A0A0F2M704_SPOSC	A0A0F2M704	Syntaxin 1B/2/3 OS=Sporothrix schenckii 1099-18 OX=1397361 GN=SPSK_09430 PE=4 SV=1	0.1102	0.2259	2.04991	1.03556
6163	A0A0F2MJ14_SPOSC	A0A0F2MJ14	Uncharacterized protein OS=Sporothrix schenckii 1099-18 OX=1397361 GN=SPSK_06314 PE=4 SV=1	0.5425	1.1175	2.05991	1.04258
749	A0A0F2LW37_SPOSC	A0A0F2LW37	Eukaryotic translation initiation factor 3 subunit F OS=Sporothrix schenckii 1099-18 OX=1397361 GN=SPSK_05329 PE=3 SV=1	0.3862	0.8107	2.09917	1.06982
3182	A0A0F2M2H0_SPOSC	A0A0F2M2H0	Nap family protein OS=Sporothrix schenckii 1099-18 OX=1397361 GN=SPSK_04373 PE=3 SV=1	0.4447	0.9392	2.11199	1.0786
7007	A0A0F2M6P6_SPOSC	A0A0F2M6P6	Actin-related protein 2/3 complex subunit 5 OS=Sporothrix schenckii 1099-18 OX=1397361 GN=SPSK_09785 PE=3 SV=1	0.2594	0.5527	2.13069	1.09132
3388	A0A0F2MCH3_SPOSC	A0A0F2MCH3	Cofilin OS=Sporothrix schenckii 1099-18 OX=1397361 GN=SPSK_01891 PE=3 SV=1	0.1533	0.3303	2.1546	1.10742
6266	A0A0F2LZN6_SPOSC	A0A0F2LZN6	Large subunit ribosomal protein L5e OS=Sporothrix schenckii 1099-18 OX=1397361 GN=SPSK_04423 PE=3 SV=1	1.8558	4.1028	2.2108	1.14457
7783	A0A0F2LXH9_SPOSC	A0A0F2LXH9	Tyrosine 3-monooxygenase/tryptophan 5-monooxygenase activation protein OS=Sporothrix schenckii 1099-18 OX=1397361 GN=SPSK_05465 PE=3 SV=1	0.2206	0.4955	2.24615	1.16745
7345	A0A0F2MEY8_SPOSC	A0A0F2MEY8	1_3-beta-glucanosyltransferase OS=Sporothrix schenckii 1099-18 OX=1397361 GN=SPSK_07340 PE=3 SV=1	1.7523	3.9455	2.25161	1.17096
8684	A0A0F2MCJ6_SPOSC	A0A0F2MCJ6	Trp repressor binding protein OS=Sporothrix schenckii 1099-18 OX=1397361 GN=SPSK_09732 PE=4 SV=1	0.1193	0.2697	2.26069	1.17676
2232	A0A0F2M507_SPOSC	A0A0F2M507	Electron transfer flavoprotein alpha subunit OS=Sporothrix schenckii 1099-18 OX=1397361 GN=SPSK_09535 PE=4 SV=1	0.1926	0.449	2.33126	1.22111
5188	A0A0F2LUD9_SPOSC	A0A0F2LUD9	Cytochrome b-c1 complex subunit 7 OS=Sporothrix schenckii 1099-18 OX=1397361 GN=SPSK_05690 PE=3 SV=1	0.0441	0.1033	2.3424	1.22799
6298	A0A0F2LXK0_SPOSC	A0A0F2LXK0	Large subunit ribosomal protein L22e OS=Sporothrix schenckii 1099-18 OX=1397361 GN=SPSK_03645 PE=4 SV=1	0.0759	0.1789	2.35705	1.23698
3846	A0A0F2MJZ5_SPOSC	A0A0F2MJZ5	Uncharacterized protein OS=Sporothrix schenckii 1099-18 OX=1397361 GN=SPSK_06282 PE=4 SV=1	0.3364	0.7996	2.37693	1.2491
9468	A0A0F2LTB5_SPOSC	A0A0F2LTB5	Sphingolipid long chain base-responsive protein OS=Sporothrix schenckii 1099-18 OX=1397361 GN=SPSK_05417 PE=4 SV=1	0.6899	1.6921	2.45267	1.29436
10128	A0A0F2MNF9_SPOSC	A0A0F2MNF9	Carboxymethylenebutenolidase OS=Sporothrix schenckii 1099-18 OX=1397361 GN=SPSK_06369 PE=4 SV=1	0.1568	0.3919	2.49936	1.32156
5583	A0A0F2M4U6_SPOSC	A0A0F2M4U6	Heat shock 70kDa protein 5 OS=Sporothrix schenckii 1099-18 OX=1397361 GN=SPSK_04019 PE=3 SV=1	2.3393	5.8481	2.49994	1.32189
8911	A0A0F2MGP0_SPOSC	A0A0F2MGP0	Proteasome subunit alpha type OS=Sporothrix schenckii 1099-18 OX=1397361 GN=SPSK_07727 PE=3 SV=1	0.0527	0.1351	2.56357	1.35815
7511	A0A0F2LZ93_SPOSC	A0A0F2LZ93	ATP synthase subunit d_ mitochondrial OS=Sporothrix schenckii 1099-18 OX=1397361 GN=SPSK_03589 PE=3 SV=1	0.3794	0.9788	2.57986	1.36729
5098	A0A0F2M991_SPOSC	A0A0F2M991	S-phase kinase-associated protein 1 OS=Sporothrix schenckii 1099-18 OX=1397361 GN=SPSK_09816 PE=3 SV=1	0.1656	0.435	2.62681	1.39331
8019	A0A0F2MBV9_SPOSC	A0A0F2MBV9	Uncharacterized protein OS=Sporothrix schenckii 1099-18 OX=1397361 GN=SPSK_02764 PE=4 SV=1	0.1742	0.4611	2.64696	1.40434
3909	A0A0F2M0A3_SPOSC	A0A0F2M0A3	NADH dehydrogenase (Ubiquinone) 1 alpha subcomplex 5 OS=Sporothrix schenckii 1099-18 OX=1397361 GN=SPSK_03555 PE=4 SV=1	0.2838	0.7536	2.65539	1.40892
5538	A0A0F2M4I1_SPOSC	A0A0F2M4I1	Ubiquitin-conjugating enzyme E2 C OS=Sporothrix schenckii 1099-18 OX=1397361 GN=SPSK_04554 PE=3 SV=1	0.0464	0.1242	2.67672	1.42047
1578	A0A0F2MCT9_SPOSC	A0A0F2MCT9	Covalently-linked cell wall protein OS=Sporothrix schenckii 1099-18 OX=1397361 GN=SPSK_01786 PE=4 SV=1	0.4125	1.1086	2.68752	1.42627
1815	A0A0F2MI22_SPOSC	A0A0F2MI22	Uncharacterized protein OS=Sporothrix schenckii 1099-18 OX=1397361 GN=SPSK_06559 PE=4 SV=1	1.0798	2.9051	2.69041	1.42782
9010	A0A0F2MGD5_SPOSC	A0A0F2MGD5	Peptidylprolyl isomerase OS=Sporothrix schenckii 1099-18 OX=1397361 GN=SPSK_07939 PE=4 SV=1	0.069	0.1878	2.72174	1.44453
1098	A0A0F2M7G5_SPOSC	A0A0F2M7G5	Elongation factor 1-beta OS=Sporothrix schenckii 1099-18 OX=1397361 GN=SPSK_09330 PE=3 SV=1	0.5366	1.5288	2.84905	1.51048
9949	A0A0F2MC87_SPOSC	A0A0F2MC87	F-type H+-transporting ATPase oligomycin sensitivity conferral protein OS=Sporothrix schenckii 1099-18 OX=1397361 GN=SPSK_01914 PE=3 SV=1	0.1371	0.3926	2.8636	1.51783
6535	A0A0F2MEA9_SPOSC	A0A0F2MEA9	Gmf family protein OS=Sporothrix schenckii 1099-18 OX=1397361 GN=SPSK_02004 PE=4 SV=1	0.0256	0.0756	2.95312	1.56224
5645	A0A0F2LRP0_SPOSC	A0A0F2LRP0	Uncharacterized protein OS=Sporothrix schenckii 1099-18 OX=1397361 GN=SPSK_05609 PE=4 SV=1	0.0313	0.0961	3.07029	1.61837
5637	A0A0F2MF89_SPOSC	A0A0F2MF89	Rnapii degradation factor OS=Sporothrix schenckii 1099-18 OX=1397361 GN=SPSK_06950 PE=4 SV=1	0.3999	1.2427	3.10753	1.63577
524	A0A0F2MGA6_SPOSC	A0A0F2MGA6	Uncharacterized protein OS=Sporothrix schenckii 1099-18 OX=1397361 GN=SPSK_07792 PE=4 SV=1	0.1186	0.3713	3.13069	1.64648
6656	A0A0F2LVB7_SPOSC	A0A0F2LVB7	Beta-glucosidase OS=Sporothrix schenckii 1099-18 OX=1397361 GN=SPSK_01027 PE=3 SV=1	1.037	3.3686	3.24841	1.69973
8652	A0A0F2MDA7_SPOSC	A0A0F2MDA7	Uncharacterized protein OS=Sporothrix schenckii 1099-18 OX=1397361 GN=SPSK_02445 PE=3 SV=1	0.2286	0.763	3.33771	1.73886
8647	A0A0F2M3F2_SPOSC	A0A0F2M3F2	Nitric oxide dioxygenase OS=Sporothrix schenckii 1099-18 OX=1397361 GN=SPSK_09205 PE=3 SV=1	1.3177	4.4274	3.35995	1.74844
7761	A0A0F2M2L3_SPOSC	A0A0F2M2L3	AFG3 family protein OS=Sporothrix schenckii 1099-18 OX=1397361 GN=SPSK_03905 PE=3 SV=1	0.3954	1.3362	3.37936	1.75675
3701	A0A0F2ML17_SPOSC	A0A0F2ML17	Uncharacterized protein OS=Sporothrix schenckii 1099-18 OX=1397361 GN=SPSK_06715 PE=4 SV=1	0.0478	0.1643	3.43724	1.78125
1519	A0A0F2ME63_SPOSC	A0A0F2ME63	GPI-anchored cell wall beta-1_3-endoglucanase EglC OS=Sporothrix schenckii 1099-18 OX=1397361 GN=SPSK_01694 PE=4 SV=1	1.5536	5.4537	3.51036	1.81162
375	A0A0F2MAM6_SPOSC	A0A0F2MAM6	RNA recognition motif containing protein OS=Sporothrix schenckii 1099-18 OX=1397361 GN=SPSK_09280 PE=4 SV=1	0.1199	0.4462	3.72143	1.89586
2962	A0A0F2LUL1_SPOSC	A0A0F2LUL1	Coatomer subunit epsilon OS=Sporothrix schenckii 1099-18 OX=1397361 GN=SPSK_05443 PE=3 SV=1	0.1849	0.6937	3.75176	1.90757
7791	A0A0F2LYE5_SPOSC	A0A0F2LYE5	Profilin OS=Sporothrix schenckii 1099-18 OX=1397361 GN=SPSK_03692 PE=3 SV=1	0.0377	0.1417	3.75862	1.9102
1812	A0A0F2MB74_SPOSC	A0A0F2MB74	Uncharacterized protein OS=Sporothrix schenckii 1099-18 OX=1397361 GN=SPSK_02668 PE=4 SV=1	0.2181	0.8203	3.76112	1.91116
4445	A0A0F2LYC7_SPOSC	A0A0F2LYC7	Uncharacterized protein OS=Sporothrix schenckii 1099-18 OX=1397361 GN=SPSK_01012 PE=4 SV=1	0.6562	2.4934	3.79976	1.92591
10150	A0A0F2M8D8_SPOSC	A0A0F2M8D8	Conserved lysine-rich protein OS=Sporothrix schenckii 1099-18 OX=1397361 GN=SPSK_08828 PE=4 SV=1	0.7179	3.1468	4.38334	2.13203
6466	A0A0F2LVQ0_SPOSC	A0A0F2LVQ0	RNA-binding protein OS=Sporothrix schenckii 1099-18 OX=1397361 GN=SPSK_05667 PE=4 SV=1	0.1056	0.4654	4.4072	2.13986
9965	A0A0F2LYK0_SPOSC	A0A0F2LYK0	Cytosolic cu zn superoxide dismutase OS=Sporothrix schenckii 1099-18 OX=1397361 GN=SPSK_03560 PE=4 SV=1	0.2256	1.0274	4.55408	2.18716
9389	A0A0F2MBP7_SPOSC	A0A0F2MBP7	Plasminogen activator inhibitor 1 RNA-binding protein OS=Sporothrix schenckii 1099-18 OX=1397361 GN=SPSK_02483 PE=4 SV=1	0.2433	1.1163	4.58816	2.19792
650	A0A0F2M014_SPOSC	A0A0F2M014	Rnp domain containing protein OS=Sporothrix schenckii 1099-18 OX=1397361 GN=SPSK_01151 PE=4 SV=1	0.0988	0.4558	4.61336	2.20582
3559	A0A0F2MIF1_SPOSC	A0A0F2MIF1	Tyrosine 3-monooxygenase/tryptophan 5-monooxygenase activation protein OS=Sporothrix schenckii 1099-18 OX=1397361 GN=SPSK_06387 PE=3 SV=1	0.1038	0.5205	5.01445	2.32609
6994	A0A0F2MGD2_SPOSC	A0A0F2MGD2	Stress-induced-phosphoprotein 1 OS=Sporothrix schenckii 1099-18 OX=1397361 GN=SPSK_01598 PE=4 SV=1	0.7667	3.8603	5.03496	2.33198
2990	A0A0F2LYL3_SPOSC	A0A0F2LYL3	Protein disulfide-isomerase OS=Sporothrix schenckii 1099-18 OX=1397361 GN=SPSK_03315 PE=3 SV=1	0.2242	1.1823	5.27342	2.39874
10187	A0A0F2MGW8_SPOSC	A0A0F2MGW8	Peroxiredoxin (Alkyl hydroperoxide reductase subunit C) OS=Sporothrix schenckii 1099-18 OX=1397361 GN=SPSK_01912 PE=4 SV=1	0.1827	1.1172	6.11494	2.61234
7615	A0A0F2M247_SPOSC	A0A0F2M247	Uncharacterized protein OS=Sporothrix schenckii 1099-18 OX=1397361 GN=SPSK_04620 PE=4 SV=1	0.0962	0.848	8.81497	3.13996
8246	A0A0F2LWV7_SPOSC	A0A0F2LWV7	Nucleosome assembly protein 1-like 1 OS=Sporothrix schenckii 1099-18 OX=1397361 GN=SPSK_05167 PE=3 SV=1	0.0689	0.6173	8.95936	3.1634
3739	A0A0F2LZG4_SPOSC	A0A0F2LZG4	Cytochrome c oxidase subunit 5b OS=Sporothrix schenckii 1099-18 OX=1397361 GN=SPSK_03566 PE=4 SV=1	0.0706	1.1309	16.0184	4.00166
492	A0A0F2M9Y1_SPOSC	A0A0F2M9Y1	ATP-dependent RNA helicase OS=Sporothrix schenckii 1099-18 OX=1397361 GN=SPSK_02163 PE=4 SV=1	2.804		PCC_0
4487	A0A0F2MBB0_SPOSC	A0A0F2MBB0	Exportin-1 OS=Sporothrix schenckii 1099-18 OX=1397361 GN=SPSK_01399 PE=4 SV=1	2.7904		PCC_0
5987	A0A0F2M9S8_SPOSC	A0A0F2M9S8	Glutamate synthase (NADPH/NADH) OS=Sporothrix schenckii 1099-18 OX=1397361 GN=SPSK_08269 PE=4 SV=1	2.6261		PCC_0
373	A0A0F2ME43_SPOSC	A0A0F2ME43	1_4-alpha-glucan branching enzyme OS=Sporothrix schenckii 1099-18 OX=1397361 GN=SPSK_01450 PE=4 SV=1	2.3697		PCC_0
3744	A0A0F2MCG7_SPOSC	A0A0F2MCG7	Pentafunctional AROM polypeptide OS=Sporothrix schenckii 1099-18 OX=1397361 GN=SPSK_01371 PE=3 SV=1	2.0516		PCC_0
9218	A0A0F2M184_SPOSC	A0A0F2M184	Cell cycle control protein Cdc123 OS=Sporothrix schenckii 1099-18 OX=1397361 GN=SPSK_03326 PE=4 SV=1	1.5851		PCC_0
9200	A0A0F2LVV5_SPOSC	A0A0F2LVV5	Phosphoketolase OS=Sporothrix schenckii 1099-18 OX=1397361 GN=SPSK_00433 PE=4 SV=1	1.4077		PCC_0
1404	A0A0F2MES1_SPOSC	A0A0F2MES1	Phospholipase A-2-activating protein OS=Sporothrix schenckii 1099-18 OX=1397361 GN=SPSK_02253 PE=4 SV=1	1.3027		PCC_0
225	A0A0F2M9A3_SPOSC	A0A0F2M9A3	Calcium-transporting ATPase OS=Sporothrix schenckii 1099-18 OX=1397361 GN=SPSK_02183 PE=3 SV=1	1.2304		PCC_0
7033	A0A0F2LYD7_SPOSC	A0A0F2LYD7	Uncharacterized protein OS=Sporothrix schenckii 1099-18 OX=1397361 GN=SPSK_00711 PE=4 SV=1	1.1677		PCC_0
4212	A0A0F2LUB3_SPOSC	A0A0F2LUB3	Phenylalanyl-tRNA synthetase beta chain OS=Sporothrix schenckii 1099-18 OX=1397361 GN=SPSK_05102 PE=4 SV=1	1.1285		PCC_0
1653	A0A0F2M7P6_SPOSC	A0A0F2M7P6	Small subunit ribosomal protein S15Ae OS=Sporothrix schenckii 1099-18 OX=1397361 GN=SPSK_09778 PE=3 SV=1	1.0947		PCC_0
784	A0A0F2MGG2_SPOSC	A0A0F2MGG2	Mitochondrial ribosomal protein subunit S4 OS=Sporothrix schenckii 1099-18 OX=1397361 GN=SPSK_07105 PE=4 SV=1	1.01		PCC_0
2379	A0A0F2MGZ3_SPOSC	A0A0F2MGZ3	Cation-transporting ATPase OS=Sporothrix schenckii 1099-18 OX=1397361 GN=SPSK_06889 PE=3 SV=1	0.994		PCC_0
6863	A0A0F2M5E1_SPOSC	A0A0F2M5E1	Nuclear RNA export factor 1/2 OS=Sporothrix schenckii 1099-18 OX=1397361 GN=SPSK_08711 PE=4 SV=1	0.9856		PCC_0
4899	A0A0F2M008_SPOSC	A0A0F2M008	Nucleolar protein 58 OS=Sporothrix schenckii 1099-18 OX=1397361 GN=SPSK_04074 PE=4 SV=1	0.9645		PCC_0
8691	A0A0F2M1U5_SPOSC	A0A0F2M1U5	L-aminoadipate-semialdehyde dehydrogenase OS=Sporothrix schenckii 1099-18 OX=1397361 GN=SPSK_02958 PE=4 SV=1	0.9188		PCC_0
7171	A0A0F2MJS1_SPOSC	A0A0F2MJS1	Uncharacterized protein OS=Sporothrix schenckii 1099-18 OX=1397361 GN=SPSK_05823 PE=4 SV=1	0.8956		PCC_0
6406	A0A0F2M9J3_SPOSC	A0A0F2M9J3	Large subunit ribosomal protein L10e OS=Sporothrix schenckii 1099-18 OX=1397361 GN=SPSK_09527 PE=4 SV=1	0.8726		PCC_0
763	A0A0F2LSP8_SPOSC	A0A0F2LSP8	Pyruvate decarboxylase OS=Sporothrix schenckii 1099-18 OX=1397361 GN=SPSK_00477 PE=3 SV=1	0.7522		PCC_0
1071	A0A0F2M8F6_SPOSC	A0A0F2M8F6	Uncharacterized protein OS=Sporothrix schenckii 1099-18 OX=1397361 GN=SPSK_08298 PE=4 SV=1	0.736		PCC_0
3711	A0A0F2M6V5_SPOSC	A0A0F2M6V5	Phosphoribosylaminoimidazolecarboxamide formyltransferase OS=Sporothrix schenckii 1099-18 OX=1397361 GN=SPSK_08790 PE=4 SV=1	0.708		PCC_0
756	A0A0F2MBU4_SPOSC	A0A0F2MBU4	Multifunctional beta-oxidation protein OS=Sporothrix schenckii 1099-18 OX=1397361 GN=SPSK_01415 PE=4 SV=1	0.6457		PCC_0
10068	A0A0F2M6P0_SPOSC	A0A0F2M6P0	V-type proton ATPase subunit a OS=Sporothrix schenckii 1099-18 OX=1397361 GN=SPSK_08519 PE=3 SV=1	0.6416		PCC_0
7042	A0A0F2MHP1_SPOSC	A0A0F2MHP1	Carbamoyl-phosphate synthase large subunit OS=Sporothrix schenckii 1099-18 OX=1397361 GN=SPSK_05845 PE=4 SV=1	0.6363		PCC_0
2106	A0A0F2LT84_SPOSC	A0A0F2LT84	Coatamer subunit protein OS=Sporothrix schenckii 1099-18 OX=1397361 GN=SPSK_00473 PE=4 SV=1	0.6096		PCC_0
7362	A0A0F2MBN6_SPOSC	A0A0F2MBN6	Ribosomal protein L15 OS=Sporothrix schenckii 1099-18 OX=1397361 GN=SPSK_01803 PE=3 SV=1	0.5946		PCC_0
6336	A0A0F2LX52_SPOSC	A0A0F2LX52	Mitochondrial import receptor subunit TOM40 OS=Sporothrix schenckii 1099-18 OX=1397361 GN=SPSK_05330 PE=4 SV=1	0.5925		PCC_0
5578	A0A0F2LR82_SPOSC	A0A0F2LR82	Uncharacterized protein OS=Sporothrix schenckii 1099-18 OX=1397361 GN=SPSK_00388 PE=4 SV=1	0.5877		PCC_0
3028	A0A0F2M1A1_SPOSC	A0A0F2M1A1	Vitamin h transporter 1 OS=Sporothrix schenckii 1099-18 OX=1397361 GN=SPSK_03878 PE=4 SV=1	0.5582		PCC_0
9007	A0A0F2M3Y6_SPOSC	A0A0F2M3Y6	Uncharacterized protein OS=Sporothrix schenckii 1099-18 OX=1397361 GN=SPSK_09522 PE=4 SV=1	0.5545		PCC_0
4975	A0A0F2MEQ5_SPOSC	A0A0F2MEQ5	Ubiquitin carboxyl-terminal hydrolase 7 OS=Sporothrix schenckii 1099-18 OX=1397361 GN=SPSK_02164 PE=3 SV=1	0.5494		PCC_0
224	A0A0F2M3N9_SPOSC	A0A0F2M3N9	Large subunit ribosomal protein L14e OS=Sporothrix schenckii 1099-18 OX=1397361 GN=SPSK_03642 PE=4 SV=1	0.5438		PCC_0
45	A0A0F2MIS4_SPOSC	A0A0F2MIS4	Dolichyl-phosphate-mannose-protein mannosyltransferase OS=Sporothrix schenckii 1099-18 OX=1397361 GN=SPSK_05892 PE=4 SV=1	0.5211		PCC_0
4118	A0A0F2LWX6_SPOSC	A0A0F2LWX6	Histidine biosynthesis trifunctional protein OS=Sporothrix schenckii 1099-18 OX=1397361 GN=SPSK_01021 PE=3 SV=1	0.5128		PCC_0
6363	A0A0F2LXX1_SPOSC	A0A0F2LXX1	Uncharacterized protein OS=Sporothrix schenckii 1099-18 OX=1397361 GN=SPSK_03213 PE=4 SV=1	0.5067		PCC_0
8156	A0A0F2M815_SPOSC	A0A0F2M815	Vacuolar protein sorting-associated protein 35 OS=Sporothrix schenckii 1099-18 OX=1397361 GN=SPSK_08467 PE=3 SV=1	0.4966		PCC_0
6943	A0A0F2MK94_SPOSC	A0A0F2MK94	Coatomer subunit beta OS=Sporothrix schenckii 1099-18 OX=1397361 GN=SPSK_06984 PE=4 SV=1	0.4816		PCC_0
2635	A0A0F2MJC5_SPOSC	A0A0F2MJC5	Arginyl-tRNA synthetase OS=Sporothrix schenckii 1099-18 OX=1397361 GN=SPSK_06035 PE=3 SV=1	0.4694		PCC_0
1024	A0A0F2MJV0_SPOSC	A0A0F2MJV0	Importin subunit beta-1 OS=Sporothrix schenckii 1099-18 OX=1397361 GN=SPSK_05887 PE=4 SV=1	0.466		PCC_0
7181	A0A0F2MLA3_SPOSC	A0A0F2MLA3	IdgA domain protein OS=Sporothrix schenckii 1099-18 OX=1397361 GN=SPSK_05955 PE=4 SV=1	0.4564		PCC_0
6544	A0A0F2M4P4_SPOSC	A0A0F2M4P4	Nuclear cap-binding protein subunit 1 OS=Sporothrix schenckii 1099-18 OX=1397361 GN=SPSK_03944 PE=4 SV=1	0.4451		PCC_0
9677	A0A0F2MDZ1_SPOSC	A0A0F2MDZ1	Reticulon-like protein OS=Sporothrix schenckii 1099-18 OX=1397361 GN=SPSK_01727 PE=4 SV=1	0.4379		PCC_0
5165	A0A0F2LVR8_SPOSC	A0A0F2LVR8	Serine hydroxymethyltransferase OS=Sporothrix schenckii 1099-18 OX=1397361 GN=SPSK_00503 PE=3 SV=1	0.4347		PCC_0
5368	A0A0F2MMS3_SPOSC	A0A0F2MMS3	Eukaryotic translation initiation factor 3 subunit M OS=Sporothrix schenckii 1099-18 OX=1397361 GN=SPSK_06267 PE=3 SV=1	0.4326		PCC_0
3557	A0A0F2M926_SPOSC	A0A0F2M926	Aspartyl-tRNA synthetase OS=Sporothrix schenckii 1099-18 OX=1397361 GN=SPSK_08898 PE=3 SV=1	0.4252		PCC_0
7952	A0A0F2LX93_SPOSC	A0A0F2LX93	AMP-dependent synthetase/ligase OS=Sporothrix schenckii 1099-18 OX=1397361 GN=SPSK_05113 PE=4 SV=1	0.4204		PCC_0
1360	A0A0F2LZJ9_SPOSC	A0A0F2LZJ9	Uncharacterized protein OS=Sporothrix schenckii 1099-18 OX=1397361 GN=SPSK_03481 PE=4 SV=1	0.4051		PCC_0
3677	A0A0F2M338_SPOSC	A0A0F2M338	T-complex protein 1 subunit eta OS=Sporothrix schenckii 1099-18 OX=1397361 GN=SPSK_04120 PE=3 SV=1	0.3987		PCC_0
4300	A0A0F2LW56_SPOSC	A0A0F2LW56	DNA helicase OS=Sporothrix schenckii 1099-18 OX=1397361 GN=SPSK_04882 PE=3 SV=1	0.3969		PCC_0
5413	A0A0F2LZI8_SPOSC	A0A0F2LZI8	Leucyl-tRNA synthetase OS=Sporothrix schenckii 1099-18 OX=1397361 GN=SPSK_03903 PE=4 SV=1	0.3947		PCC_0
2402	A0A0F2MKX4_SPOSC	A0A0F2MKX4	T-complex protein 1 subunit delta OS=Sporothrix schenckii 1099-18 OX=1397361 GN=SPSK_06075 PE=3 SV=1	0.3866		PCC_0
119	A0A0F2MDC8_SPOSC	A0A0F2MDC8	Regulator of conidia morphology OS=Sporothrix schenckii 1099-18 OX=1397361 GN=SPSK_01430 PE=4 SV=1	0.3853		PCC_0
2926	A0A0F2MBZ9_SPOSC	A0A0F2MBZ9	Phosphoribosylamine--glycine ligase OS=Sporothrix schenckii 1099-18 OX=1397361 GN=SPSK_02255 PE=3 SV=1	0.3734		PCC_0
4471	A0A0F2MCH5_SPOSC	A0A0F2MCH5	NADH-cytochrome b5 reductase OS=Sporothrix schenckii 1099-18 OX=1397361 GN=SPSK_09468 PE=3 SV=1	0.3731		PCC_0
9050	A0A0F2MBD5_SPOSC	A0A0F2MBD5	Uncharacterized protein OS=Sporothrix schenckii 1099-18 OX=1397361 GN=SPSK_01836 PE=4 SV=1	0.3597		PCC_0
2897	A0A0F2MC51_SPOSC	A0A0F2MC51	Uncharacterized protein OS=Sporothrix schenckii 1099-18 OX=1397361 GN=SPSK_02457 PE=3 SV=1	0.3594		PCC_0
1421	A0A0F2MAE9_SPOSC	A0A0F2MAE9	Methylglutaconyl-CoA hydratase OS=Sporothrix schenckii 1099-18 OX=1397361 GN=SPSK_09505 PE=4 SV=1	0.3586		PCC_0
2279	A0A0F2M400_SPOSC	A0A0F2M400	Cytochrome P450_ family 51 (Sterol 14-demethylase) OS=Sporothrix schenckii 1099-18 OX=1397361 GN=SPSK_09044 PE=3 SV=1	0.3533		PCC_0
9012	A0A0F2M9P2_SPOSC	A0A0F2M9P2	Long-chain acyl-CoA synthetase OS=Sporothrix schenckii 1099-18 OX=1397361 GN=SPSK_08737 PE=4 SV=1	0.3525		PCC_0
2867	A0A0F2M8J6_SPOSC	A0A0F2M8J6	F-type H+-transporting ATPase subunit g OS=Sporothrix schenckii 1099-18 OX=1397361 GN=SPSK_09739 PE=4 SV=1	0.3501		PCC_0
10254	A0A0F2MLE6_SPOSC	A0A0F2MLE6	Small subunit ribosomal protein S9e OS=Sporothrix schenckii 1099-18 OX=1397361 GN=SPSK_06540 PE=3 SV=1	0.3493		PCC_0
5792	A0A0F2M7L0_SPOSC	A0A0F2M7L0	Amidophosphoribosyltransferase OS=Sporothrix schenckii 1099-18 OX=1397361 GN=SPSK_08721 PE=3 SV=1	0.3359		PCC_0
1641	A0A0F2LUX3_SPOSC	A0A0F2LUX3	Small subunit ribosomal protein S5e OS=Sporothrix schenckii 1099-18 OX=1397361 GN=SPSK_01286 PE=4 SV=1	0.3335		PCC_0
6314	A0A0F2LSK6_SPOSC	A0A0F2LSK6	Acyl-CoA dehydrogenase OS=Sporothrix schenckii 1099-18 OX=1397361 GN=SPSK_05227 PE=3 SV=1	0.3233		PCC_0
9781	A0A0F2MHR3_SPOSC	A0A0F2MHR3	ATP-dependent RNA helicase DDX5/DBP2 OS=Sporothrix schenckii 1099-18 OX=1397361 GN=SPSK_07272 PE=3 SV=1	0.3228		PCC_0
8588	A0A0F2MIE5_SPOSC	A0A0F2MIE5	Replication protein A subunit OS=Sporothrix schenckii 1099-18 OX=1397361 GN=SPSK_07207 PE=3 SV=1	0.3133		PCC_0
2968	A0A0F2LWB1_SPOSC	A0A0F2LWB1	DNA helicase OS=Sporothrix schenckii 1099-18 OX=1397361 GN=SPSK_04979 PE=3 SV=1	0.3027		PCC_0
6649	A0A0F2LZQ3_SPOSC	A0A0F2LZQ3	Glutaminyl-tRNA synthetase OS=Sporothrix schenckii 1099-18 OX=1397361 GN=SPSK_03137 PE=3 SV=1	0.2939		PCC_0
2631	A0A0F2MC80_SPOSC	A0A0F2MC80	Large subunit ribosomal protein L35Ae OS=Sporothrix schenckii 1099-18 OX=1397361 GN=SPSK_09943 PE=3 SV=1	0.2906		PCC_0
7964	A0A0F2M3N1_SPOSC	A0A0F2M3N1	Dolichyl-diphosphooligosaccharide--protein glycosyltransferase subunit WBP1 OS=Sporothrix schenckii 1099-18 OX=1397361 GN=SPSK_03295 PE=3 SV=1	0.2831		PCC_0
4934	A0A0F2MHH6_SPOSC	A0A0F2MHH6	Uncharacterized protein OS=Sporothrix schenckii 1099-18 OX=1397361 GN=SPSK_06426 PE=4 SV=1	0.2797		PCC_0
3658	A0A0F2MJC8_SPOSC	A0A0F2MJC8	ATP-dependent 6-phosphofructokinase OS=Sporothrix schenckii 1099-18 OX=1397361 GN=SPSK_05960 PE=3 SV=1	0.2796		PCC_0
7296	A0A0F2MN36_SPOSC	A0A0F2MN36	Cytochrome c oxidase subunit 6A_ mitochondrial OS=Sporothrix schenckii 1099-18 OX=1397361 GN=SPSK_06524 PE=3 SV=1	0.272		PCC_0
9103	A0A0F2MGD4_SPOSC	A0A0F2MGD4	Uncharacterized protein OS=Sporothrix schenckii 1099-18 OX=1397361 GN=SPSK_07859 PE=4 SV=1	0.2712		PCC_0
8958	A0A0F2M0W8_SPOSC	A0A0F2M0W8	Pyruvate kinase OS=Sporothrix schenckii 1099-18 OX=1397361 GN=SPSK_03249 PE=3 SV=1	0.2701		PCC_0
6060	A0A0F2M5Y5_SPOSC	A0A0F2M5Y5	Alpha 1_3-glucosidase OS=Sporothrix schenckii 1099-18 OX=1397361 GN=SPSK_08459 PE=3 SV=1	0.2627		PCC_0
2497	A0A0F2M2I0_SPOSC	A0A0F2M2I0	NAD dependent epimerase/dehydratase OS=Sporothrix schenckii 1099-18 OX=1397361 GN=SPSK_04496 PE=4 SV=1	0.2596		PCC_0
4436	A0A0F2LXG7_SPOSC	A0A0F2LXG7	Guanosine-diphosphatase OS=Sporothrix schenckii 1099-18 OX=1397361 GN=SPSK_01109 PE=3 SV=1	0.2592		PCC_0
8902	A0A0F2M444_SPOSC	A0A0F2M444	Uncharacterized protein OS=Sporothrix schenckii 1099-18 OX=1397361 GN=SPSK_04193 PE=3 SV=1	0.2591		PCC_0
783	A0A0F2LTL6_SPOSC	A0A0F2LTL6	Cytochrome c oxidase subunit 1 OS=Sporothrix schenckii 1099-18 OX=1397361 GN=SPSK_11054 PE=3 SV=1	0.2482		PCC_0
730	A0A0F2MHE5_SPOSC	A0A0F2MHE5	Uncharacterized protein OS=Sporothrix schenckii 1099-18 OX=1397361 GN=SPSK_06315 PE=4 SV=1	0.248		PCC_0
6483	A0A0F2M895_SPOSC	A0A0F2M895	ATP-dependent RNA helicase OS=Sporothrix schenckii 1099-18 OX=1397361 GN=SPSK_09277 PE=3 SV=1	0.244		PCC_0
8744	A0A0F2LWC7_SPOSC	A0A0F2LWC7	Uncharacterized protein OS=Sporothrix schenckii 1099-18 OX=1397361 GN=SPSK_05453 PE=4 SV=1	0.2418		PCC_0
7166	A0A0F2MLF9_SPOSC	A0A0F2MLF9	Large subunit ribosomal protein L32e OS=Sporothrix schenckii 1099-18 OX=1397361 GN=SPSK_06549 PE=4 SV=1	0.2402		PCC_0
21	A0A0F2M949_SPOSC	A0A0F2M949	Solute carrier family 31 (Copper transporter)_ member 1 OS=Sporothrix schenckii 1099-18 OX=1397361 GN=SPSK_10468 PE=4 SV=1	0.24		PCC_0
3567	A0A0F2M5S5_SPOSC	A0A0F2M5S5	ATP-dependent RNA helicase DDX6/DHH1 OS=Sporothrix schenckii 1099-18 OX=1397361 GN=SPSK_04095 PE=3 SV=1	0.2384		PCC_0
2191	A0A0F2LTD4_SPOSC	A0A0F2LTD4	Mevalonate kinase OS=Sporothrix schenckii 1099-18 OX=1397361 GN=SPSK_05171 PE=3 SV=1	0.235		PCC_0
7371	A0A0F2M653_SPOSC	A0A0F2M653	Dihydroorotate dehydrogenase (Fumarate) OS=Sporothrix schenckii 1099-18 OX=1397361 GN=SPSK_08999 PE=4 SV=1	0.2347		PCC_0
8450	A0A0F2MB65_SPOSC	A0A0F2MB65	Uncharacterized protein OS=Sporothrix schenckii 1099-18 OX=1397361 GN=SPSK_02350 PE=4 SV=1	0.2341		PCC_0
7530	A0A0F2MBL6_SPOSC	A0A0F2MBL6	Acetyl-coenzyme A synthetase OS=Sporothrix schenckii 1099-18 OX=1397361 GN=SPSK_01452 PE=3 SV=1	0.2332		PCC_0
6556	A0A0F2MD80_SPOSC	A0A0F2MD80	Uncharacterized protein OS=Sporothrix schenckii 1099-18 OX=1397361 GN=SPSK_07667 PE=4 SV=1	0.2314		PCC_0
3468	A0A0F2M565_SPOSC	A0A0F2M565	Dolichyl-phosphate-mannose-protein mannosyltransferase OS=Sporothrix schenckii 1099-18 OX=1397361 GN=SPSK_08628 PE=4 SV=1	0.2261		PCC_0
503	A0A0F2M791_SPOSC	A0A0F2M791	Uncharacterized protein OS=Sporothrix schenckii 1099-18 OX=1397361 GN=SPSK_09636 PE=4 SV=1	0.218		PCC_0
8607	A0A0F2M126_SPOSC	A0A0F2M126	Branched-chain-amino-acid aminotransferase OS=Sporothrix schenckii 1099-18 OX=1397361 GN=SPSK_03401 PE=3 SV=1	0.2171		PCC_0
2762	A0A0F2M9L7_SPOSC	A0A0F2M9L7	Small subunit ribosomal protein S28e OS=Sporothrix schenckii 1099-18 OX=1397361 GN=SPSK_10962 PE=3 SV=1	0.2157		PCC_0
1375	A0A0F2M1Y2_SPOSC	A0A0F2M1Y2	Uncharacterized protein OS=Sporothrix schenckii 1099-18 OX=1397361 GN=SPSK_03561 PE=4 SV=1	0.215		PCC_0
121	A0A0F2LR49_SPOSC	A0A0F2LR49	Sec14 cytosolic factor OS=Sporothrix schenckii 1099-18 OX=1397361 GN=SPSK_00537 PE=4 SV=1	0.2149		PCC_0
5027	A0A0F2M1E6_SPOSC	A0A0F2M1E6	Alpha_alpha-trehalose-phosphate synthase (UDP-forming) OS=Sporothrix schenckii 1099-18 OX=1397361 GN=SPSK_04197 PE=4 SV=1	0.2147		PCC_0
5454	A0A0F2LYY4_SPOSC	A0A0F2LYY4	V-type H+-transporting ATPase 54 kD subunit OS=Sporothrix schenckii 1099-18 OX=1397361 GN=SPSK_00772 PE=4 SV=1	0.2124		PCC_0
6628	A0A0F2MEV4_SPOSC	A0A0F2MEV4	Eukaryotic translation initiation factor 3 subunit H OS=Sporothrix schenckii 1099-18 OX=1397361 GN=SPSK_07685 PE=3 SV=1	0.2121		PCC_0
8002	A0A0F2MKR7_SPOSC	A0A0F2MKR7	Glucanase b OS=Sporothrix schenckii 1099-18 OX=1397361 GN=SPSK_10770 PE=4 SV=1	0.208		PCC_0
8137	A0A0F2M6T8_SPOSC	A0A0F2M6T8	Isovaleryl-CoA dehydrogenase OS=Sporothrix schenckii 1099-18 OX=1397361 GN=SPSK_09209 PE=3 SV=1	0.2068		PCC_0
4926	A0A0F2M095_SPOSC	A0A0F2M095	Uncharacterized protein OS=Sporothrix schenckii 1099-18 OX=1397361 GN=SPSK_00743 PE=4 SV=1	0.2061		PCC_0
2646	A0A0F2MLZ5_SPOSC	A0A0F2MLZ5	Large subunit ribosomal protein L8e OS=Sporothrix schenckii 1099-18 OX=1397361 GN=SPSK_06461 PE=4 SV=1	0.2061		PCC_0
8620	A0A0F2LYF8_SPOSC	A0A0F2LYF8	GMP synthase (Glutamine-hydrolysing) OS=Sporothrix schenckii 1099-18 OX=1397361 GN=SPSK_01074 PE=4 SV=1	0.2016		PCC_0
4443	A0A0F2MBF1_SPOSC	A0A0F2MBF1	SNARE docking complex subunit OS=Sporothrix schenckii 1099-18 OX=1397361 GN=SPSK_08623 PE=3 SV=1	0.198		PCC_0
1159	A0A0F2MJF3_SPOSC	A0A0F2MJF3	Protein transport protein SEC61 subunit alpha OS=Sporothrix schenckii 1099-18 OX=1397361 GN=SPSK_06140 PE=3 SV=1	0.1906		PCC_0
4780	A0A0F2LUZ6_SPOSC	A0A0F2LUZ6	Vesicle-fusing ATPase OS=Sporothrix schenckii 1099-18 OX=1397361 GN=SPSK_10361 PE=4 SV=1	0.1903		PCC_0
7905	A0A0F2LWF2_SPOSC	A0A0F2LWF2	3-hydroxyisobutyrate dehydrogenase OS=Sporothrix schenckii 1099-18 OX=1397361 GN=SPSK_05342 PE=3 SV=1	0.1869		PCC_0
6297	A0A0F2LVF1_SPOSC	A0A0F2LVF1	2-oxoglutarate dehydrogenase E2 component (Dihydrolipoamide succinyltransferase) OS=Sporothrix schenckii 1099-18 OX=1397361 GN=SPSK_00516 PE=4 SV=1	0.1855		PCC_0
3969	A0A0F2M5M6_SPOSC	A0A0F2M5M6	40S ribosomal protein S6 OS=Sporothrix schenckii 1099-18 OX=1397361 GN=SPSK_09576 PE=3 SV=1	0.1831		PCC_0
3790	A0A0F2LYD2_SPOSC	A0A0F2LYD2	Squalene monooxygenase OS=Sporothrix schenckii 1099-18 OX=1397361 GN=SPSK_03260 PE=4 SV=1	0.1828		PCC_0
3792	A0A0F2LYF3_SPOSC	A0A0F2LYF3	Uncharacterized protein OS=Sporothrix schenckii 1099-18 OX=1397361 GN=SPSK_03538 PE=4 SV=1	0.182		PCC_0
2226	A0A0F2MAG1_SPOSC	A0A0F2MAG1	Proteasome subunit alpha type OS=Sporothrix schenckii 1099-18 OX=1397361 GN=SPSK_02677 PE=3 SV=1	0.1797		PCC_0
229	A0A0F2LVZ7_SPOSC	A0A0F2LVZ7	Arp2/3 complex 34 kDa subunit OS=Sporothrix schenckii 1099-18 OX=1397361 GN=SPSK_00820 PE=3 SV=1	0.1795		PCC_0
9644	A0A0F2M9I9_SPOSC	A0A0F2M9I9	Vacuolar protein sorting-associated protein 45 OS=Sporothrix schenckii 1099-18 OX=1397361 GN=SPSK_02341 PE=3 SV=1	0.1788		PCC_0
9409	A0A0F2MNT1_SPOSC	A0A0F2MNT1	Pentachlorophenol 4-monooxygenase OS=Sporothrix schenckii 1099-18 OX=1397361 GN=SPSK_06148 PE=4 SV=1	0.1725		PCC_0
6097	A0A0F2MHZ8_SPOSC	A0A0F2MHZ8	6_7-dimethyl-8-ribityllumazine synthase OS=Sporothrix schenckii 1099-18 OX=1397361 GN=SPSK_07921 PE=3 SV=1	0.1697		PCC_0
9811	A0A0F2MHK1_SPOSC	A0A0F2MHK1	ATPase GET3 OS=Sporothrix schenckii 1099-18 OX=1397361 GN=GET3 PE=3 SV=1	0.1671		PCC_0
10108	A0A0F2MH55_SPOSC	A0A0F2MH55	Altered inheritance of mitochondria protein 24_ mitochondrial OS=Sporothrix schenckii 1099-18 OX=1397361 GN=SPSK_07535 PE=3 SV=1	0.1664		PCC_0
4389	A0A0F2M9E8_SPOSC	A0A0F2M9E8	Enoyl-CoA hydratase OS=Sporothrix schenckii 1099-18 OX=1397361 GN=SPSK_09558 PE=4 SV=1	0.1649		PCC_0
4202	A0A0F2MAM7_SPOSC	A0A0F2MAM7	Uncharacterized protein OS=Sporothrix schenckii 1099-18 OX=1397361 GN=SPSK_09424 PE=4 SV=1	0.1629		PCC_0
5426	A0A0F2MD87_SPOSC	A0A0F2MD87	Histone H2A OS=Sporothrix schenckii 1099-18 OX=1397361 GN=SPSK_02599 PE=3 SV=1	0.1615		PCC_0
8342	A0A0F2M3X5_SPOSC	A0A0F2M3X5	Uncharacterized protein OS=Sporothrix schenckii 1099-18 OX=1397361 GN=SPSK_04178 PE=3 SV=1	0.1582		PCC_0
5216	A0A0F2MAG5_SPOSC	A0A0F2MAG5	Phosphoserine aminotransferase OS=Sporothrix schenckii 1099-18 OX=1397361 GN=SPSK_02512 PE=3 SV=1	0.1557		PCC_0
5283	A0A0F2M088_SPOSC	A0A0F2M088	S4 domain containing protein OS=Sporothrix schenckii 1099-18 OX=1397361 GN=SPSK_03333 PE=4 SV=1	0.1553		PCC_0
6390	A0A0F2MC68_SPOSC	A0A0F2MC68	Survival factor 1 OS=Sporothrix schenckii 1099-18 OX=1397361 GN=SPSK_09285 PE=4 SV=1	0.1519		PCC_0
6818	A0A0F2MEG3_SPOSC	A0A0F2MEG3	Microtubule-associated protein_ RP/EB family OS=Sporothrix schenckii 1099-18 OX=1397361 GN=SPSK_02626 PE=4 SV=1	0.1476		PCC_0
2888	A0A0F2M3J2_SPOSC	A0A0F2M3J2	Uncharacterized protein OS=Sporothrix schenckii 1099-18 OX=1397361 GN=SPSK_03578 PE=4 SV=1	0.1455		PCC_0
715	A0A0F2MHM6_SPOSC	A0A0F2MHM6	Actin-related protein 2/3 complex subunit OS=Sporothrix schenckii 1099-18 OX=1397361 GN=SPSK_06384 PE=3 SV=1	0.1447		PCC_0
8639	A0A0F2LWQ7_SPOSC	A0A0F2LWQ7	Pre-mRNA-processing factor 19 OS=Sporothrix schenckii 1099-18 OX=1397361 GN=SPSK_03335 PE=4 SV=1	0.1445		PCC_0
4474	A0A0F2MI36_SPOSC	A0A0F2MI36	Serine/threonine-protein phosphatase OS=Sporothrix schenckii 1099-18 OX=1397361 GN=SPSK_07689 PE=3 SV=1	0.1438		PCC_0
9651	A0A0F2M568_SPOSC	A0A0F2M568	Arf/Sar family_ other OS=Sporothrix schenckii 1099-18 OX=1397361 GN=SPSK_09607 PE=3 SV=1	0.1431		PCC_0
3879	A0A0F2M666_SPOSC	A0A0F2M666	Protein transport protein SEC13 OS=Sporothrix schenckii 1099-18 OX=1397361 GN=SPSK_09662 PE=3 SV=1	0.1356		PCC_0
811	A0A0F2LY11_SPOSC	A0A0F2LY11	Eukaryotic translation initiation factor 3 subunit G OS=Sporothrix schenckii 1099-18 OX=1397361 GN=TIF35 PE=3 SV=1	0.1319		PCC_0
4641	A0A0F2LS14_SPOSC	A0A0F2LS14	Proteasome subunit beta type OS=Sporothrix schenckii 1099-18 OX=1397361 GN=SPSK_05485 PE=3 SV=1	0.1314		PCC_0
6776	A0A0F2MEM1_SPOSC	A0A0F2MEM1	Phosphoribosylaminoimidazole carboxylase OS=Sporothrix schenckii 1099-18 OX=1397361 GN=SPSK_07276 PE=3 SV=1	0.1294		PCC_0
1458	A0A0F2M7E8_SPOSC	A0A0F2M7E8	Small subunit ribosomal protein S23e OS=Sporothrix schenckii 1099-18 OX=1397361 GN=SPSK_09923 PE=3 SV=1	0.1277		PCC_0
2514	A0A0F2LXG1_SPOSC	A0A0F2LXG1	2-oxoisovalerate dehydrogenase subunit alpha OS=Sporothrix schenckii 1099-18 OX=1397361 GN=SPSK_01178 PE=3 SV=1	0.127		PCC_0
2445	A0A0F2M2J5_SPOSC	A0A0F2M2J5	Proteasome subunit beta type OS=Sporothrix schenckii 1099-18 OX=1397361 GN=SPSK_03431 PE=3 SV=1	0.1249		PCC_0
2147	A0A0F2M2E7_SPOSC	A0A0F2M2E7	Histone H4 OS=Sporothrix schenckii 1099-18 OX=1397361 GN=SPSK_00345 PE=3 SV=1	0.1239		PCC_0
3121	A0A0F2MIT2_SPOSC	A0A0F2MIT2	Serine/threonine-protein phosphatase OS=Sporothrix schenckii 1099-18 OX=1397361 GN=SPSK_07591 PE=3 SV=1	0.1212		PCC_0
5442	A0A0F2M711_SPOSC	A0A0F2M711	Ca2+/calmodulin-dependent protein kinase OS=Sporothrix schenckii 1099-18 OX=1397361 GN=SPSK_09159 PE=4 SV=1	0.1201		PCC_0
9223	A0A0F2MD43_SPOSC	A0A0F2MD43	Large subunit ribosomal protein L27e OS=Sporothrix schenckii 1099-18 OX=1397361 GN=SPSK_01883 PE=4 SV=1	0.1191		PCC_0
9392	A0A0F2MJ54_SPOSC	A0A0F2MJ54	Farnesyl diphosphate synthase OS=Sporothrix schenckii 1099-18 OX=1397361 GN=SPSK_06442 PE=3 SV=1	0.1177		PCC_0
9455	A0A0F2MH42_SPOSC	A0A0F2MH42	Uncharacterized protein OS=Sporothrix schenckii 1099-18 OX=1397361 GN=SPSK_08039 PE=4 SV=1	0.1162		PCC_0
5827	A0A0F2M9U2_SPOSC	A0A0F2M9U2	3-isopropylmalate dehydrogenase OS=Sporothrix schenckii 1099-18 OX=1397361 GN=SPSK_02487 PE=3 SV=1	0.1142		PCC_0
2397	A0A0F2LWG7_SPOSC	A0A0F2LWG7	Pyridoxamine 5'-phosphate oxidase OS=Sporothrix schenckii 1099-18 OX=1397361 GN=SPSK_00831 PE=4 SV=1	0.1131		PCC_0
3703	A0A0F2M6F5_SPOSC	A0A0F2M6F5	Methylenetetrahydrofolate dehydrogenase (NAD+) OS=Sporothrix schenckii 1099-18 OX=1397361 GN=SPSK_09467 PE=4 SV=1	0.1118		PCC_0
7897	A0A0F2LYS5_SPOSC	A0A0F2LYS5	Uncharacterized protein OS=Sporothrix schenckii 1099-18 OX=1397361 GN=SPSK_10612 PE=3 SV=1	0.1086		PCC_0
785	A0A0F2MGU6_SPOSC	A0A0F2MGU6	Glutathione S-transferase OS=Sporothrix schenckii 1099-18 OX=1397361 GN=SPSK_07700 PE=4 SV=1	0.1076		PCC_0
4285	A0A0F2LVN3_SPOSC	A0A0F2LVN3	SH3 domain-containing protein OS=Sporothrix schenckii 1099-18 OX=1397361 GN=SPSK_05241 PE=4 SV=1	0.1033		PCC_0
7590	A0A0F2LUX1_SPOSC	A0A0F2LUX1	Uncharacterized protein OS=Sporothrix schenckii 1099-18 OX=1397361 GN=SPSK_05463 PE=4 SV=1	0.1002		PCC_0
3568	A0A0F2M9C4_SPOSC	A0A0F2M9C4	F-type H+-transporting ATPase subunit epsilon OS=Sporothrix schenckii 1099-18 OX=1397361 GN=SPSK_10022 PE=4 SV=1	0.0997		PCC_0
5389	A0A0F2M4J8_SPOSC	A0A0F2M4J8	Enoyl reductase OS=Sporothrix schenckii 1099-18 OX=1397361 GN=SPSK_00299 PE=4 SV=1	0.0992		PCC_0
5742	A0A0F2M133_SPOSC	A0A0F2M133	Uncharacterized protein OS=Sporothrix schenckii 1099-18 OX=1397361 GN=SPSK_03406 PE=4 SV=1	0.0971		PCC_0
4163	A0A0F2LZ68_SPOSC	A0A0F2LZ68	Ubiquinone biosynthesis methyltransferase OS=Sporothrix schenckii 1099-18 OX=1397361 GN=SPSK_10372 PE=4 SV=1	0.0933		PCC_0
3949	A0A0F2MNI8_SPOSC	A0A0F2MNI8	Uncharacterized protein OS=Sporothrix schenckii 1099-18 OX=1397361 GN=SPSK_06496 PE=4 SV=1	0.0919		PCC_0
9206	A0A0F2M576_SPOSC	A0A0F2M576	Ribosome biogenesis protein BRX1 OS=Sporothrix schenckii 1099-18 OX=1397361 GN=SPSK_00298 PE=4 SV=1	0.0902		PCC_0
1658	A0A0F2LXR2_SPOSC	A0A0F2LXR2	Parafibromin OS=Sporothrix schenckii 1099-18 OX=1397361 GN=SPSK_03365 PE=4 SV=1	0.0888		PCC_0
489	A0A0F2MFQ3_SPOSC	A0A0F2MFQ3	Uncharacterized protein OS=Sporothrix schenckii 1099-18 OX=1397361 GN=SPSK_08008 PE=3 SV=1	0.0753		PCC_0
7208	A0A0F2M816_SPOSC	A0A0F2M816	Rab family_ other OS=Sporothrix schenckii 1099-18 OX=1397361 GN=SPSK_09643 PE=4 SV=1	0.0721		PCC_0
5975	A0A0F2MAR6_SPOSC	A0A0F2MAR6	Solute carrier family 25_ member 34/35 OS=Sporothrix schenckii 1099-18 OX=1397361 GN=SPSK_02644 PE=3 SV=1	0.0719		PCC_0
4044	A0A0F2M386_SPOSC	A0A0F2M386	40S ribosomal protein S26 OS=Sporothrix schenckii 1099-18 OX=1397361 GN=SPSK_04501 PE=3 SV=1	0.0714		PCC_0
6680	A0A0F2MIX8_SPOSC	A0A0F2MIX8	Uncharacterized protein OS=Sporothrix schenckii 1099-18 OX=1397361 GN=SPSK_06563 PE=4 SV=1	0.0714		PCC_0
283	A0A0F2LYH9_SPOSC	A0A0F2LYH9	D-lactate dehydrogenase (Cytochrome) OS=Sporothrix schenckii 1099-18 OX=1397361 GN=SPSK_01091 PE=4 SV=1	0.0713		PCC_0
9381	A0A0F2LW85_SPOSC	A0A0F2LW85	Vacuolar protein sorting 26 OS=Sporothrix schenckii 1099-18 OX=1397361 GN=SPSK_00832 PE=4 SV=1	0.0672		PCC_0
5569	A0A0F2LZW2_SPOSC	A0A0F2LZW2	Ubiquitin carboxyl-terminal hydrolase OS=Sporothrix schenckii 1099-18 OX=1397361 GN=SPSK_03582 PE=3 SV=1	0.066		PCC_0
2975	A0A0F2MB02_SPOSC	A0A0F2MB02	Uncharacterized protein OS=Sporothrix schenckii 1099-18 OX=1397361 GN=SPSK_02717 PE=4 SV=1	0.0602		PCC_0
9798	A0A0F2LY98_SPOSC	A0A0F2LY98	NmrA family transcriptional regulator OS=Sporothrix schenckii 1099-18 OX=1397361 GN=SPSK_01231 PE=4 SV=1	0.058		PCC_0
8018	A0A0F2M8V9_SPOSC	A0A0F2M8V9	Glycerate dehydrogenase OS=Sporothrix schenckii 1099-18 OX=1397361 GN=SPSK_09461 PE=3 SV=1	0.0541		PCC_0
3069	A0A0F2M2Y5_SPOSC	A0A0F2M2Y5	20S proteasome subunit beta 6 OS=Sporothrix schenckii 1099-18 OX=1397361 GN=SPSK_09642 PE=4 SV=1	0.0516		PCC_0
9182	A0A0F2MII3_SPOSC	A0A0F2MII3	Ubiquitin-conjugating enzyme E2 D/E OS=Sporothrix schenckii 1099-18 OX=1397361 GN=SPSK_07541 PE=3 SV=1	0.0451		PCC_0
9490	A0A0F2MIK4_SPOSC	A0A0F2MIK4	Ribosome maturation protein SDO1 OS=Sporothrix schenckii 1099-18 OX=1397361 GN=SPSK_07752 PE=4 SV=1	0.0442		PCC_0
1897	A0A0F2MBN4_SPOSC	A0A0F2MBN4	Rho family_ other OS=Sporothrix schenckii 1099-18 OX=1397361 GN=SPSK_09084 PE=4 SV=1	0.0433		PCC_0
2595	A0A0F2LY07_SPOSC	A0A0F2LY07	Small nuclear ribonucleoprotein D1 OS=Sporothrix schenckii 1099-18 OX=1397361 GN=SPSK_00921 PE=4 SV=1	0.0325		PCC_0
8993	A0A0F2M6G2_SPOSC	A0A0F2M6G2	ATP-dependent RNA helicase DDX47/RRP3 OS=Sporothrix schenckii 1099-18 OX=1397361 GN=SPSK_00116 PE=3 SV=1	0.0246		PCC_0
5783	A0A0F2MGS0_SPOSC	A0A0F2MGS0	Ubiquitin-conjugating enzyme E2 M OS=Sporothrix schenckii 1099-18 OX=1397361 GN=SPSK_07977 PE=3 SV=1	0.0209		PCC_0
8571	A0A0F2MD81_SPOSC	A0A0F2MD81	26S proteasome regulatory subunit T6 OS=Sporothrix schenckii 1099-18 OX=1397361 GN=SPSK_02581 PE=3 SV=1	0.0077		PCC_0
1007	A0A0F2LYI9_SPOSC	A0A0F2LYI9	Uncharacterized protein OS=Sporothrix schenckii 1099-18 OX=1397361 GN=SPSK_00691 PE=4 SV=1		1.6181	PCC_15
3060	A0A0F2LXY0_SPOSC	A0A0F2LXY0	Translation initiation factor 4G OS=Sporothrix schenckii 1099-18 OX=1397361 GN=SPSK_02921 PE=4 SV=1		1.5835	PCC_15
2585	A0A0F2M7I1_SPOSC	A0A0F2M7I1	CCR4-NOT complex subunit CAF16 OS=Sporothrix schenckii 1099-18 OX=1397361 GN=SPSK_09512 PE=4 SV=1		1.3792	PCC_15
10070	A0A0F2M6S7_SPOSC	A0A0F2M6S7	Superoxide dismutase [Cu-Zn] OS=Sporothrix schenckii 1099-18 OX=1397361 GN=SPSK_09802 PE=3 SV=1		1.2554	PCC_15
5033	A0A0F2M3Z3_SPOSC	A0A0F2M3Z3	Histone H1/5 OS=Sporothrix schenckii 1099-18 OX=1397361 GN=SPSK_04397 PE=3 SV=1		1.1774	PCC_15
10224	A0A0F2LWD4_SPOSC	A0A0F2LWD4	High mobility group protein OS=Sporothrix schenckii 1099-18 OX=1397361 GN=SPSK_00765 PE=4 SV=1		0.9049	PCC_15
5319	A0A0F2MJU8_SPOSC	A0A0F2MJU8	HAT1-interacting factor 1 OS=Sporothrix schenckii 1099-18 OX=1397361 GN=SPSK_06032 PE=4 SV=1		0.8928	PCC_15
9483	A0A0F2M775_SPOSC	A0A0F2M775	UBA/TS-N domain protein OS=Sporothrix schenckii 1099-18 OX=1397361 GN=SPSK_00200 PE=4 SV=1		0.8291	PCC_15
9707	A0A0F2M4B6_SPOSC	A0A0F2M4B6	Uncharacterized protein OS=Sporothrix schenckii 1099-18 OX=1397361 GN=SPSK_04212 PE=4 SV=1		0.8192	PCC_15
4420	A0A0F2M1E0_SPOSC	A0A0F2M1E0	AP complex subunit beta OS=Sporothrix schenckii 1099-18 OX=1397361 GN=SPSK_04030 PE=3 SV=1		0.8159	PCC_15
9943	A0A0F2M1S2_SPOSC	A0A0F2M1S2	Phenol 2-monooxygenase OS=Sporothrix schenckii 1099-18 OX=1397361 GN=SPSK_04049 PE=4 SV=1		0.7879	PCC_15
4543	A0A0F2LXA2_SPOSC	A0A0F2LXA2	Bromodomain-containing factor 1 OS=Sporothrix schenckii 1099-18 OX=1397361 GN=SPSK_02962 PE=4 SV=1		0.7025	PCC_15
3962	A0A0F2MJS9_SPOSC	A0A0F2MJS9	Ran-binding protein 1 OS=Sporothrix schenckii 1099-18 OX=1397361 GN=SPSK_06421 PE=4 SV=1		0.6744	PCC_15
3548	A0A0F2M9L8_SPOSC	A0A0F2M9L8	GPI anchored protein OS=Sporothrix schenckii 1099-18 OX=1397361 GN=SPSK_09691 PE=4 SV=1		0.6558	PCC_15
7563	A0A0F2M310_SPOSC	A0A0F2M310	Actin-binding protein OS=Sporothrix schenckii 1099-18 OX=1397361 GN=SPSK_03066 PE=4 SV=1		0.6229	PCC_15
4316	A0A0F2LUH4_SPOSC	A0A0F2LUH4	Cytochrome c oxidase subunit 5a OS=Sporothrix schenckii 1099-18 OX=1397361 GN=SPSK_05525 PE=4 SV=1		0.6018	PCC_15
7988	A0A0F2MKH6_SPOSC	A0A0F2MKH6	Structural maintenance of chromosomes protein OS=Sporothrix schenckii 1099-18 OX=1397361 GN=SPSK_06904 PE=3 SV=1		0.6018	PCC_15
9158	A0A0F2M1D9_SPOSC	A0A0F2M1D9	Trehalase OS=Sporothrix schenckii 1099-18 OX=1397361 GN=SPSK_03113 PE=3 SV=1		0.5691	PCC_15
4446	A0A0F2M557_SPOSC	A0A0F2M557	Uncharacterized protein OS=Sporothrix schenckii 1099-18 OX=1397361 GN=SPSK_08528 PE=4 SV=1		0.5435	PCC_15
4406	A0A0F2LWU8_SPOSC	A0A0F2LWU8	Uncharacterized protein OS=Sporothrix schenckii 1099-18 OX=1397361 GN=SPSK_05567 PE=4 SV=1		0.5129	PCC_15
2001	A0A0F2MF70_SPOSC	A0A0F2MF70	Hypoxia up-regulated 1 OS=Sporothrix schenckii 1099-18 OX=1397361 GN=SPSK_02198 PE=3 SV=1		0.4557	PCC_15
3066	A0A0F2LU10_SPOSC	A0A0F2LU10	PH domain protein OS=Sporothrix schenckii 1099-18 OX=1397361 GN=SPSK_05166 PE=4 SV=1		0.4555	PCC_15
456	A0A0F2M4L0_SPOSC	A0A0F2M4L0	DNA helicase OS=Sporothrix schenckii 1099-18 OX=1397361 GN=SPSK_08475 PE=3 SV=1		0.4551	PCC_15
3399	A0A0F2MHQ8_SPOSC	A0A0F2MHQ8	C2H2 transcription factor (Con7) OS=Sporothrix schenckii 1099-18 OX=1397361 GN=SPSK_07310 PE=4 SV=1		0.4545	PCC_15
2711	A0A0F2MFB1_SPOSC	A0A0F2MFB1	Acyl carrier protein OS=Sporothrix schenckii 1099-18 OX=1397361 GN=SPSK_02030 PE=3 SV=1		0.4297	PCC_15
10182	A0A0F2LXH7_SPOSC	A0A0F2LXH7	CBS domain containing protein OS=Sporothrix schenckii 1099-18 OX=1397361 GN=SPSK_01010 PE=4 SV=1		0.4277	PCC_15
10211	A0A0F2MHN6_SPOSC	A0A0F2MHN6	PWWP domain protein OS=Sporothrix schenckii 1099-18 OX=1397361 GN=SPSK_06162 PE=4 SV=1		0.4233	PCC_15
7255	A0A0F2M4R5_SPOSC	A0A0F2M4R5	Uncharacterized protein OS=Sporothrix schenckii 1099-18 OX=1397361 GN=SPSK_09228 PE=3 SV=1		0.4197	PCC_15
2586	A0A0F2MIE9_SPOSC	A0A0F2MIE9	Uncharacterized protein OS=Sporothrix schenckii 1099-18 OX=1397361 GN=SPSK_07834 PE=4 SV=1		0.4197	PCC_15
6730	A0A0F2MJG1_SPOSC	A0A0F2MJG1	Acetyltransferase component of pyruvate dehydrogenase complex OS=Sporothrix schenckii 1099-18 OX=1397361 GN=SPSK_07465 PE=3 SV=1		0.4058	PCC_15
10285	A0A0F2LZP0_SPOSC	A0A0F2LZP0	Glucose-6-phosphate 1-epimerase OS=Sporothrix schenckii 1099-18 OX=1397361 GN=SPSK_01217 PE=3 SV=1		0.3879	PCC_15
8558	A0A0F2MA97_SPOSC	A0A0F2MA97	G2 m phase checkpoint control protein OS=Sporothrix schenckii 1099-18 OX=1397361 GN=SPSK_02499 PE=4 SV=1		0.3589	PCC_15
4592	A0A0F2MFX2_SPOSC	A0A0F2MFX2	Uncharacterized protein OS=Sporothrix schenckii 1099-18 OX=1397361 GN=SPSK_07589 PE=4 SV=1		0.3465	PCC_15
4882	A0A0F2M7R3_SPOSC	A0A0F2M7R3	Coronin OS=Sporothrix schenckii 1099-18 OX=1397361 GN=SPSK_08512 PE=3 SV=1		0.3442	PCC_15
4517	A0A0F2M2Z5_SPOSC	A0A0F2M2Z5	Calcium sensor NCS-1 OS=Sporothrix schenckii 1099-18 OX=1397361 GN=SPSK_04452 PE=4 SV=1		0.3406	PCC_15
2541	A0A0F2MKE5_SPOSC	A0A0F2MKE5	Uncharacterized protein OS=Sporothrix schenckii 1099-18 OX=1397361 GN=SPSK_07432 PE=4 SV=1		0.3237	PCC_15
9728	A0A0F2M7W7_SPOSC	A0A0F2M7W7	Peroxisomal membrane anchor protein OS=Sporothrix schenckii 1099-18 OX=1397361 GN=SPSK_09326 PE=4 SV=1		0.3174	PCC_15
7910	A0A0F2M0R7_SPOSC	A0A0F2M0R7	Nascent polypeptide-associated complex subunit beta OS=Sporothrix schenckii 1099-18 OX=1397361 GN=SPSK_03653 PE=3 SV=1		0.3115	PCC_15
1182	A0A0F2M216_SPOSC	A0A0F2M216	Zinc finger protein OS=Sporothrix schenckii 1099-18 OX=1397361 GN=SPSK_03278 PE=4 SV=1		0.3035	PCC_15
6577	A0A0F2LUS3_SPOSC	A0A0F2LUS3	Calcium-transporting ATPase OS=Sporothrix schenckii 1099-18 OX=1397361 GN=SPSK_04906 PE=3 SV=1		0.2994	PCC_15
2364	A0A0F2M8Q8_SPOSC	A0A0F2M8Q8	NIPSNAP family protein OS=Sporothrix schenckii 1099-18 OX=1397361 GN=SPSK_02574 PE=4 SV=1		0.2944	PCC_15
7054	A0A0F2M0D7_SPOSC	A0A0F2M0D7	Uncharacterized protein OS=Sporothrix schenckii 1099-18 OX=1397361 GN=SPSK_04031 PE=3 SV=1		0.2934	PCC_15
6854	A0A0F2MJU9_SPOSC	A0A0F2MJU9	Uncharacterized protein OS=Sporothrix schenckii 1099-18 OX=1397361 GN=SPSK_06254 PE=3 SV=1		0.2824	PCC_15
1524	A0A0F2M0R0_SPOSC	A0A0F2M0R0	Electron-transferring-flavoprotein dehydrogenase OS=Sporothrix schenckii 1099-18 OX=1397361 GN=SPSK_04040 PE=4 SV=1		0.2763	PCC_15
807	A0A0F2MGW3_SPOSC	A0A0F2MGW3	Ran GTPase-binding protein mog1 OS=Sporothrix schenckii 1099-18 OX=1397361 GN=SPSK_01932 PE=4 SV=1		0.2729	PCC_15
5897	A0A0F2M0D2_SPOSC	A0A0F2M0D2	Casein kinase II subunit beta OS=Sporothrix schenckii 1099-18 OX=1397361 GN=SPSK_04332 PE=3 SV=1		0.2721	PCC_15
9669	A0A0F2LWT2_SPOSC	A0A0F2LWT2	Clathrin light chain OS=Sporothrix schenckii 1099-18 OX=1397361 GN=SPSK_05469 PE=3 SV=1		0.2714	PCC_15
5066	A0A0F2M078_SPOSC	A0A0F2M078	Transformer-2 protein OS=Sporothrix schenckii 1099-18 OX=1397361 GN=SPSK_04280 PE=4 SV=1		0.2666	PCC_15
1155	A0A0F2M547_SPOSC	A0A0F2M547	Urease accessory protein OS=Sporothrix schenckii 1099-18 OX=1397361 GN=SPSK_00313 PE=3 SV=1		0.263	PCC_15
9028	A0A0F2M6S6_SPOSC	A0A0F2M6S6	Autophagy protein OS=Sporothrix schenckii 1099-18 OX=1397361 GN=SPSK_04399 PE=4 SV=1		0.2554	PCC_15
6311	A0A0F2MHK6_SPOSC	A0A0F2MHK6	Bag domain containing protein OS=Sporothrix schenckii 1099-18 OX=1397361 GN=SPSK_07309 PE=4 SV=1		0.2526	PCC_15
1281	A0A0F2MAL9_SPOSC	A0A0F2MAL9	SCP-like extracellular protein OS=Sporothrix schenckii 1099-18 OX=1397361 GN=SPSK_02617 PE=3 SV=1		0.2377	PCC_15
8884	A0A0F2MJX4_SPOSC	A0A0F2MJX4	Glycylpeptide N-tetradecanoyltransferase OS=Sporothrix schenckii 1099-18 OX=1397361 GN=SPSK_06150 PE=3 SV=1		0.2366	PCC_15
8499	A0A0F2M403_SPOSC	A0A0F2M403	Uncharacterized protein OS=Sporothrix schenckii 1099-18 OX=1397361 GN=SPSK_04111 PE=4 SV=1		0.2341	PCC_15
5145	A0A0F2M7L5_SPOSC	A0A0F2M7L5	Armadillo repeat protein OS=Sporothrix schenckii 1099-18 OX=1397361 GN=SPSK_08678 PE=4 SV=1		0.2327	PCC_15
6815	A0A0F2M392_SPOSC	A0A0F2M392	Uncharacterized protein OS=Sporothrix schenckii 1099-18 OX=1397361 GN=SPSK_09606 PE=4 SV=1		0.2276	PCC_15
9573	A0A0F2MHS4_SPOSC	A0A0F2MHS4	Uncharacterized protein OS=Sporothrix schenckii 1099-18 OX=1397361 GN=SPSK_07808 PE=4 SV=1		0.2215	PCC_15
9134	A0A0F2MEX3_SPOSC	A0A0F2MEX3	2-oxoglutarate dehydrogenase E1 component OS=Sporothrix schenckii 1099-18 OX=1397361 GN=SPSK_01410 PE=4 SV=1		0.2205	PCC_15
5748	A0A0F2LZK9_SPOSC	A0A0F2LZK9	Uncharacterized protein OS=Sporothrix schenckii 1099-18 OX=1397361 GN=SPSK_01244 PE=4 SV=1		0.2199	PCC_15
4773	A0A0F2M0C2_SPOSC	A0A0F2M0C2	Uncharacterized protein OS=Sporothrix schenckii 1099-18 OX=1397361 GN=SPSK_03553 PE=4 SV=1		0.2159	PCC_15
4795	A0A0F2MHZ9_SPOSC	A0A0F2MHZ9	Small subunit ribosomal protein S19e OS=Sporothrix schenckii 1099-18 OX=1397361 GN=SPSK_06610 PE=4 SV=1		0.2136	PCC_15
5647	A0A0F2LYN0_SPOSC	A0A0F2LYN0	Eukaryotic translation initiation factor 3 subunit D OS=Sporothrix schenckii 1099-18 OX=1397361 GN=SPSK_00750 PE=3 SV=1		0.2104	PCC_15
5596	A0A0F2MA94_SPOSC	A0A0F2MA94	Phosphoribosylglycinamide formyltransferase OS=Sporothrix schenckii 1099-18 OX=1397361 GN=SPSK_09795 PE=4 SV=1		0.2085	PCC_15
5994	A0A0F2LUL4_SPOSC	A0A0F2LUL4	1_3-beta-glucanosyltransferase OS=Sporothrix schenckii 1099-18 OX=1397361 GN=SPSK_05276 PE=3 SV=1		0.2015	PCC_15
4651	A0A0F2M8L0_SPOSC	A0A0F2M8L0	Monothiol glutaredoxin OS=Sporothrix schenckii 1099-18 OX=1397361 GN=SPSK_09840 PE=4 SV=1		0.1986	PCC_15
4836	A0A0F2LU15_SPOSC	A0A0F2LU15	3_4-dihydroxy-2-butanone 4-phosphate synthase OS=Sporothrix schenckii 1099-18 OX=1397361 GN=SPSK_05491 PE=3 SV=1		0.1974	PCC_15
8159	A0A0F2MAS7_SPOSC	A0A0F2MAS7	Uncharacterized protein OS=Sporothrix schenckii 1099-18 OX=1397361 GN=SPSK_09976 PE=4 SV=1		0.1963	PCC_15
5508	A0A0F2M3T2_SPOSC	A0A0F2M3T2	3-isopropylmalate dehydratase OS=Sporothrix schenckii 1099-18 OX=1397361 GN=SPSK_03984 PE=3 SV=1		0.1954	PCC_15
369	A0A0F2M8U1_SPOSC	A0A0F2M8U1	Uncharacterized protein OS=Sporothrix schenckii 1099-18 OX=1397361 GN=SPSK_02232 PE=4 SV=1		0.1938	PCC_15
9694	A0A0F2M8D4_SPOSC	A0A0F2M8D4	Uncharacterized protein OS=Sporothrix schenckii 1099-18 OX=1397361 GN=SPSK_09540 PE=4 SV=1		0.1933	PCC_15
8648	A0A0F2MDH3_SPOSC	A0A0F2MDH3	Nuclear segregation protein (Bfr1) OS=Sporothrix schenckii 1099-18 OX=1397361 GN=SPSK_01634 PE=4 SV=1		0.1921	PCC_15
6116	A0A0F2M1N9_SPOSC	A0A0F2M1N9	Uncharacterized protein OS=Sporothrix schenckii 1099-18 OX=1397361 GN=SPSK_04046 PE=4 SV=1		0.1918	PCC_15
5014	A0A0F2LXX8_SPOSC	A0A0F2LXX8	DNA polymerase delta subunit 2 OS=Sporothrix schenckii 1099-18 OX=1397361 GN=SPSK_05144 PE=4 SV=1		0.1872	PCC_15
7425	A0A0F2LXN4_SPOSC	A0A0F2LXN4	Guanylate kinase OS=Sporothrix schenckii 1099-18 OX=1397361 GN=SPSK_01252 PE=4 SV=1		0.1844	PCC_15
523	A0A0F2MEU3_SPOSC	A0A0F2MEU3	Ubiquitin-conjugating enzyme E2 D/E OS=Sporothrix schenckii 1099-18 OX=1397361 GN=SPSK_08023 PE=4 SV=1		0.1841	PCC_15
4088	A0A0F2MAZ2_SPOSC	A0A0F2MAZ2	Cytochrome b5 OS=Sporothrix schenckii 1099-18 OX=1397361 GN=SPSK_09928 PE=3 SV=1		0.1819	PCC_15
567	A0A0F2MCD1_SPOSC	A0A0F2MCD1	Nucleolin OS=Sporothrix schenckii 1099-18 OX=1397361 GN=SPSK_02454 PE=4 SV=1		0.1734	PCC_15
6922	A0A0F2M0U4_SPOSC	A0A0F2M0U4	Uncharacterized protein OS=Sporothrix schenckii 1099-18 OX=1397361 GN=SPSK_03011 PE=4 SV=1		0.1724	PCC_15
1463	A0A0F2ME18_SPOSC	A0A0F2ME18	Pyruvate dehydrogenase E2 component (Dihydrolipoamide acetyltransferase) OS=Sporothrix schenckii 1099-18 OX=1397361 GN=SPSK_07503 PE=4 SV=1		0.1721	PCC_15
4184	A0A0F2MJ05_SPOSC	A0A0F2MJ05	COP9 signalosome complex subunit 3 OS=Sporothrix schenckii 1099-18 OX=1397361 GN=SPSK_07355 PE=4 SV=1		0.1681	PCC_15
9438	A0A0F2ME35_SPOSC	A0A0F2ME35	GrpE protein homolog OS=Sporothrix schenckii 1099-18 OX=1397361 GN=SPSK_01874 PE=3 SV=1		0.1661	PCC_15
3042	A0A0F2LZK4_SPOSC	A0A0F2LZK4	Uncharacterized protein OS=Sporothrix schenckii 1099-18 OX=1397361 GN=SPSK_04127 PE=4 SV=1		0.166	PCC_15
10079	A0A0F2LYR9_SPOSC	A0A0F2LYR9	37S ribosomal protein Rsm24 OS=Sporothrix schenckii 1099-18 OX=1397361 GN=SPSK_05298 PE=4 SV=1		0.1639	PCC_15
8829	A0A0F2M374_SPOSC	A0A0F2M374	Uncharacterized protein OS=Sporothrix schenckii 1099-18 OX=1397361 GN=SPSK_04622 PE=4 SV=1		0.162	PCC_15
5770	A0A0F2M644_SPOSC	A0A0F2M644	F-type H+-transporting ATPase subunit h OS=Sporothrix schenckii 1099-18 OX=1397361 GN=SPSK_10019 PE=4 SV=1		0.1527	PCC_15
4068	A0A0F2M097_SPOSC	A0A0F2M097	Protein YIP OS=Sporothrix schenckii 1099-18 OX=1397361 GN=SPSK_03483 PE=3 SV=1		0.1495	PCC_15
2535	A0A0F2MAT6_SPOSC	A0A0F2MAT6	Eukaryotic translation initiation factor 3 subunit J OS=Sporothrix schenckii 1099-18 OX=1397361 GN=HCR1 PE=3 SV=1		0.1465	PCC_15
4844	A0A0F2LR35_SPOSC	A0A0F2LR35	RINT-1 family protein OS=Sporothrix schenckii 1099-18 OX=1397361 GN=SPSK_00420 PE=4 SV=1		0.1461	PCC_15
502	A0A0F2LXV8_SPOSC	A0A0F2LXV8	Uncharacterized protein OS=Sporothrix schenckii 1099-18 OX=1397361 GN=SPSK_05592 PE=4 SV=1		0.1399	PCC_15
8375	A0A0F2MH62_SPOSC	A0A0F2MH62	Uncharacterized protein OS=Sporothrix schenckii 1099-18 OX=1397361 GN=SPSK_07332 PE=4 SV=1		0.139	PCC_15
2960	A0A0F2MHN3_SPOSC	A0A0F2MHN3	Glutamyl-tRNA synthetase OS=Sporothrix schenckii 1099-18 OX=1397361 GN=SPSK_07248 PE=3 SV=1		0.1384	PCC_15
7209	A0A0F2MAL8_SPOSC	A0A0F2MAL8	Uncharacterized protein OS=Sporothrix schenckii 1099-18 OX=1397361 GN=SPSK_09686 PE=3 SV=1		0.1375	PCC_15
1387	A0A0F2M5B8_SPOSC	A0A0F2M5B8	Uncharacterized protein OS=Sporothrix schenckii 1099-18 OX=1397361 GN=SPSK_00295 PE=4 SV=1		0.1339	PCC_15
3347	A0A0F2MEY1_SPOSC	A0A0F2MEY1	Uncharacterized protein OS=Sporothrix schenckii 1099-18 OX=1397361 GN=SPSK_02665 PE=4 SV=1		0.1296	PCC_15
1003	A0A0F2M8Q2_SPOSC	A0A0F2M8Q2	Proliferating cell nuclear antigen OS=Sporothrix schenckii 1099-18 OX=1397361 GN=SPSK_09621 PE=3 SV=1		0.1282	PCC_15
4009	A0A0F2MEP5_SPOSC	A0A0F2MEP5	Ribonuclease e inhibitor rraa/dimethylmenaquinone methyltransferase OS=Sporothrix schenckii 1099-18 OX=1397361 GN=SPSK_07935 PE=4 SV=1		0.1262	PCC_15
4993	A0A0F2LRC5_SPOSC	A0A0F2LRC5	50S ribosomal protein L4 OS=Sporothrix schenckii 1099-18 OX=1397361 GN=SPSK_00567 PE=4 SV=1		0.1257	PCC_15
3147	A0A0F2MIP9_SPOSC	A0A0F2MIP9	Uncharacterized protein OS=Sporothrix schenckii 1099-18 OX=1397361 GN=SPSK_05854 PE=4 SV=1		0.1189	PCC_15
3270	A0A0F2LW20_SPOSC	A0A0F2LW20	Uncharacterized protein OS=Sporothrix schenckii 1099-18 OX=1397361 GN=SPSK_00549 PE=4 SV=1		0.1173	PCC_15
3562	A0A0F2MHE0_SPOSC	A0A0F2MHE0	Uncharacterized protein OS=Sporothrix schenckii 1099-18 OX=1397361 GN=SPSK_07831 PE=3 SV=1		0.1167	PCC_15
6703	A0A0F2MKS2_SPOSC	A0A0F2MKS2	Eukaryotic translation initiation factor 3 subunit K OS=Sporothrix schenckii 1099-18 OX=1397361 GN=SPSK_07639 PE=3 SV=1		0.115	PCC_15
9180	A0A0F2M803_SPOSC	A0A0F2M803	Uncharacterized protein OS=Sporothrix schenckii 1099-18 OX=1397361 GN=SPSK_09708 PE=4 SV=1		0.113	PCC_15
8053	A0A0F2M4B4_SPOSC	A0A0F2M4B4	dUTP pyrophosphatase OS=Sporothrix schenckii 1099-18 OX=1397361 GN=SPSK_09806 PE=4 SV=1		0.1123	PCC_15
360	A0A0F2MB94_SPOSC	A0A0F2MB94	Enolase-phosphatase E1 OS=Sporothrix schenckii 1099-18 OX=1397361 GN=SPSK_02744 PE=4 SV=1		0.1121	PCC_15
5314	A0A0F2M6K0_SPOSC	A0A0F2M6K0	Cellular nucleic acid-binding protein OS=Sporothrix schenckii 1099-18 OX=1397361 GN=SPSK_09726 PE=4 SV=1		0.1109	PCC_15
3350	A0A0F2M3M3_SPOSC	A0A0F2M3M3	Protein pal1 OS=Sporothrix schenckii 1099-18 OX=1397361 GN=SPSK_03346 PE=4 SV=1		0.1061	PCC_15
4635	A0A0F2MDW3_SPOSC	A0A0F2MDW3	Uncharacterized protein OS=Sporothrix schenckii 1099-18 OX=1397361 GN=SPSK_07721 PE=4 SV=1		0.1059	PCC_15
9199	A0A0F2MAV8_SPOSC	A0A0F2MAV8	Succinate-semialdehyde dehydrogenase (NADP+) OS=Sporothrix schenckii 1099-18 OX=1397361 GN=SPSK_09102 PE=3 SV=1		0.1046	PCC_15
6571	A0A0F2MKY7_SPOSC	A0A0F2MKY7	Uridylate kinase OS=Sporothrix schenckii 1099-18 OX=1397361 GN=SPSK_06620 PE=3 SV=1		0.1043	PCC_15
1852	A0A0F2LVM4_SPOSC	A0A0F2LVM4	Isochorismatase OS=Sporothrix schenckii 1099-18 OX=1397361 GN=SPSK_00600 PE=4 SV=1		0.1041	PCC_15
3644	A0A0F2MGE5_SPOSC	A0A0F2MGE5	Mitochondrial import receptor subunit tom-20 OS=Sporothrix schenckii 1099-18 OX=1397361 GN=SPSK_07913 PE=3 SV=1		0.1016	PCC_15
3212	A0A0F2MFB9_SPOSC	A0A0F2MFB9	Uncharacterized protein OS=Sporothrix schenckii 1099-18 OX=1397361 GN=SPSK_07989 PE=4 SV=1		0.1007	PCC_15
2797	A0A0F2LXB8_SPOSC	A0A0F2LXB8	Nuclear movement protein nudC OS=Sporothrix schenckii 1099-18 OX=1397361 GN=SPSK_05582 PE=4 SV=1		0.1003	PCC_15
4860	A0A0F2MBL7_SPOSC	A0A0F2MBL7	Uncharacterized protein OS=Sporothrix schenckii 1099-18 OX=1397361 GN=SPSK_02050 PE=4 SV=1		0.0983	PCC_15
2475	A0A0F2MJS8_SPOSC	A0A0F2MJS8	NADH:ubiquinone oxidoreductase 21.3kD subunit 21.3a OS=Sporothrix schenckii 1099-18 OX=1397361 GN=SPSK_06245 PE=4 SV=1		0.0981	PCC_15
3579	A0A0F2M6S0_SPOSC	A0A0F2M6S0	Uncharacterized protein OS=Sporothrix schenckii 1099-18 OX=1397361 GN=SPSK_09447 PE=4 SV=1		0.096	PCC_15
9166	A0A0F2LWR7_SPOSC	A0A0F2LWR7	Thioredoxin 1 OS=Sporothrix schenckii 1099-18 OX=1397361 GN=SPSK_03708 PE=4 SV=1		0.0928	PCC_15
292	A0A0F2LZK7_SPOSC	A0A0F2LZK7	Folylpolyglutamate synthase OS=Sporothrix schenckii 1099-18 OX=1397361 GN=SPSK_04269 PE=4 SV=1		0.0922	PCC_15
9061	A0A0F2MHU2_SPOSC	A0A0F2MHU2	26S proteasome regulatory subunit T5 OS=Sporothrix schenckii 1099-18 OX=1397361 GN=SPSK_07381 PE=3 SV=1		0.0902	PCC_15
713	A0A0F2MJ83_SPOSC	A0A0F2MJ83	Charged multivesicular body protein 4 OS=Sporothrix schenckii 1099-18 OX=1397361 GN=SPSK_06550 PE=3 SV=1		0.0889	PCC_15
9525	A0A0F2M6M0_SPOSC	A0A0F2M6M0	Alcohol dehydrogenase OS=Sporothrix schenckii 1099-18 OX=1397361 GN=SPSK_09519 PE=3 SV=1		0.0841	PCC_15
5038	A0A0F2M3U8_SPOSC	A0A0F2M3U8	Prolyl-tRNA synthetase OS=Sporothrix schenckii 1099-18 OX=1397361 GN=SPSK_08956 PE=3 SV=1		0.084	PCC_15
487	A0A0F2M6E8_SPOSC	A0A0F2M6E8	Replication factor C subunit 3/5 OS=Sporothrix schenckii 1099-18 OX=1397361 GN=SPSK_09352 PE=4 SV=1		0.0839	PCC_15
4581	A0A0F2M6R6_SPOSC	A0A0F2M6R6	Translation initiation factor 1 OS=Sporothrix schenckii 1099-18 OX=1397361 GN=SPSK_09902 PE=4 SV=1		0.0837	PCC_15
7713	A0A0F2LZV4_SPOSC	A0A0F2LZV4	Replication factor A3 OS=Sporothrix schenckii 1099-18 OX=1397361 GN=SPSK_04623 PE=4 SV=1		0.0824	PCC_15
9355	A0A0F2MI92_SPOSC	A0A0F2MI92	Uncharacterized protein OS=Sporothrix schenckii 1099-18 OX=1397361 GN=SPSK_06752 PE=4 SV=1		0.0781	PCC_15
6908	A0A0F2MM11_SPOSC	A0A0F2MM11	Glycyl-tRNA synthetase OS=Sporothrix schenckii 1099-18 OX=1397361 GN=SPSK_05978 PE=4 SV=1		0.0766	PCC_15
8975	A0A0F2LZB3_SPOSC	A0A0F2LZB3	Large subunit ribosomal protein LP2 OS=Sporothrix schenckii 1099-18 OX=1397361 GN=SPSK_03751 PE=3 SV=1		0.075	PCC_15
9002	A0A0F2M8S6_SPOSC	A0A0F2M8S6	V-type H+-transporting ATPase subunit E OS=Sporothrix schenckii 1099-18 OX=1397361 GN=SPSK_09729 PE=3 SV=1		0.075	PCC_15
1187	A0A0F2M068_SPOSC	A0A0F2M068	NADH dehydrogenase (Ubiquinone) Fe-S protein 5 OS=Sporothrix schenckii 1099-18 OX=1397361 GN=SPSK_04609 PE=4 SV=1		0.0748	PCC_15
154	A0A0F2MLS8_SPOSC	A0A0F2MLS8	Uncharacterized protein OS=Sporothrix schenckii 1099-18 OX=1397361 GN=SPSK_06521 PE=3 SV=1		0.0735	PCC_15
9173	A0A0F2LVZ5_SPOSC	A0A0F2LVZ5	26S proteasome regulatory subunit N12 OS=Sporothrix schenckii 1099-18 OX=1397361 GN=SPSK_00575 PE=4 SV=1		0.0696	PCC_15
2262	A0A0F2MK01_SPOSC	A0A0F2MK01	Glycerol 3-phosphatase 1 OS=Sporothrix schenckii 1099-18 OX=1397361 GN=SPSK_06510 PE=4 SV=1		0.0685	PCC_15
6498	A0A0F2MD25_SPOSC	A0A0F2MD25	Uncharacterized protein OS=Sporothrix schenckii 1099-18 OX=1397361 GN=SPSK_01769 PE=4 SV=1		0.0672	PCC_15
7981	A0A0F2MHL0_SPOSC	A0A0F2MHL0	Peptidyl-prolyl cis-trans isomerase B (Cyclophilin B) OS=Sporothrix schenckii 1099-18 OX=1397361 GN=SPSK_06352 PE=4 SV=1		0.0664	PCC_15
2613	A0A0F2LWD3_SPOSC	A0A0F2LWD3	Bud emergence protein 1 OS=Sporothrix schenckii 1099-18 OX=1397361 GN=SPSK_10624 PE=4 SV=1		0.0662	PCC_15
2898	A0A0F2MJK5_SPOSC	A0A0F2MJK5	Transcription initiation factor TFIID/TFIIF subunit OS=Sporothrix schenckii 1099-18 OX=1397361 GN=SPSK_06523 PE=4 SV=1		0.0661	PCC_15
54	A0A0F2LW98_SPOSC	A0A0F2LW98	Small subunit ribosomal protein S15e OS=Sporothrix schenckii 1099-18 OX=1397361 GN=SPSK_00890 PE=3 SV=1		0.0657	PCC_15
6594	A0A0F2MDI4_SPOSC	A0A0F2MDI4	Uncharacterized protein OS=Sporothrix schenckii 1099-18 OX=1397361 GN=SPSK_02751 PE=4 SV=1		0.0651	PCC_15
10276	A0A0F2M8B6_SPOSC	A0A0F2M8B6	Uncharacterized protein OS=Sporothrix schenckii 1099-18 OX=1397361 GN=SPSK_09964 PE=4 SV=1		0.0639	PCC_15
7044	A0A0F2LW25_SPOSC	A0A0F2LW25	Uncharacterized protein OS=Sporothrix schenckii 1099-18 OX=1397361 GN=SPSK_00540 PE=4 SV=1		0.0626	PCC_15
2278	A0A0F2M0R8_SPOSC	A0A0F2M0R8	Charged multivesicular body protein 1 OS=Sporothrix schenckii 1099-18 OX=1397361 GN=SPSK_04505 PE=4 SV=1		0.0609	PCC_15
8273	A0A0F2M2V9_SPOSC	A0A0F2M2V9	V-type proton ATPase subunit F OS=Sporothrix schenckii 1099-18 OX=1397361 GN=SPSK_04576 PE=3 SV=1		0.0608	PCC_15
3967	A0A0F2M233_SPOSC	A0A0F2M233	Uncharacterized protein OS=Sporothrix schenckii 1099-18 OX=1397361 GN=SPSK_00173 PE=4 SV=1		0.059	PCC_15
7478	A0A0F2M2J2_SPOSC	A0A0F2M2J2	Enoyl-CoA hydratase OS=Sporothrix schenckii 1099-18 OX=1397361 GN=SPSK_03540 PE=4 SV=1		0.0582	PCC_15
8473	A0A0F2LRE9_SPOSC	A0A0F2LRE9	Eukaryotic translation initiation factor 5A OS=Sporothrix schenckii 1099-18 OX=1397361 GN=SPSK_00554 PE=3 SV=1		0.0532	PCC_15
10080	A0A0F2M2F5_SPOSC	A0A0F2M2F5	Vesicle transport through interaction with t-SNARE 1 OS=Sporothrix schenckii 1099-18 OX=1397361 GN=SPSK_00319 PE=4 SV=1		0.0502	PCC_15
3581	A0A0F2MG21_SPOSC	A0A0F2MG21	Uncharacterized protein OS=Sporothrix schenckii 1099-18 OX=1397361 GN=SPSK_07998 PE=4 SV=1		0.05	PCC_15
6372	A0A0F2LV03_SPOSC	A0A0F2LV03	Uncharacterized protein OS=Sporothrix schenckii 1099-18 OX=1397361 GN=SPSK_05705 PE=4 SV=1		0.0472	PCC_15
2376	A0A0F2M942_SPOSC	A0A0F2M942	Small nuclear ribonucleoprotein F OS=Sporothrix schenckii 1099-18 OX=1397361 GN=SPSK_10102 PE=3 SV=1		0.0472	PCC_15
4621	A0A0F2M7D3_SPOSC	A0A0F2M7D3	Uncharacterized protein OS=Sporothrix schenckii 1099-18 OX=1397361 GN=SPSK_10004 PE=4 SV=1		0.0465	PCC_15
3573	A0A0F2M549_SPOSC	A0A0F2M549	Translation initiation factor 1A OS=Sporothrix schenckii 1099-18 OX=1397361 GN=SPSK_09649 PE=3 SV=1		0.0447	PCC_15
2394	A0A0F2MJG4_SPOSC	A0A0F2MJG4	Structure-specific endonuclease subunit SLX4 OS=Sporothrix schenckii 1099-18 OX=1397361 GN=SLX4 PE=3 SV=1		0.039	PCC_15
2829	A0A0F2LVQ3_SPOSC	A0A0F2LVQ3	Diazepam-binding protein inhibitor (GABA receptor modulator_ acyl-CoA-binding protein) OS=Sporothrix schenckii 1099-18 OX=1397361 GN=SPSK_01289 PE=4 SV=1		0.0351	PCC_15
4872	A0A0F2MFF5_SPOSC	A0A0F2MFF5	Cyclin-dependent kinase OS=Sporothrix schenckii 1099-18 OX=1397361 GN=SPSK_01816 PE=3 SV=1		0.0342	PCC_15
296	A0A0F2LV80_SPOSC	A0A0F2LV80	Inosine triphosphate pyrophosphatase OS=Sporothrix schenckii 1099-18 OX=1397361 GN=SPSK_05570 PE=3 SV=1		0.0314	PCC_15
676	A0A0F2MFQ7_SPOSC	A0A0F2MFQ7	DNA-directed RNA polymerase II subunit RPB4 OS=Sporothrix schenckii 1099-18 OX=1397361 GN=SPSK_08051 PE=4 SV=1		0.0312	PCC_15
5896	A0A0F2LXL9_SPOSC	A0A0F2LXL9	Structural toxin protein RtxA OS=Sporothrix schenckii 1099-18 OX=1397361 GN=SPSK_01293 PE=4 SV=1		0.0296	PCC_15
6941	A0A0F2MFC4_SPOSC	A0A0F2MFC4	Ubiquitin-conjugating enzyme E2 variant OS=Sporothrix schenckii 1099-18 OX=1397361 GN=SPSK_01946 PE=4 SV=1		0.0293	PCC_15
2837	A0A0F2LUA0_SPOSC	A0A0F2LUA0	UDP-N-acetylglucosamine transferase subunit ALG13 OS=Sporothrix schenckii 1099-18 OX=1397361 GN=ALG13 PE=3 SV=1		0.029	PCC_15
7640	A0A0F2M5K1_SPOSC	A0A0F2M5K1	HMG box-containing protein OS=Sporothrix schenckii 1099-18 OX=1397361 GN=SPSK_10101 PE=4 SV=1		0.0289	PCC_15
9568	A0A0F2M0E5_SPOSC	A0A0F2M0E5	GRASP55/65 family protein OS=Sporothrix schenckii 1099-18 OX=1397361 GN=SPSK_03446 PE=4 SV=1		0.0241	PCC_15
2820	A0A0F2LV94_SPOSC	A0A0F2LV94	Cyclin-dependent kinases regulatory subunit OS=Sporothrix schenckii 1099-18 OX=1397361 GN=SPSK_01283 PE=3 SV=1		0.0218	PCC_15
2406	A0A0F2M927_SPOSC	A0A0F2M927	Uncharacterized protein OS=Sporothrix schenckii 1099-18 OX=1397361 GN=SPSK_09577 PE=4 SV=1		0.0187	PCC_15

## Sheet: Up-Regulated
protein.key	protein.Entry	protein.Accession	protein.Description	protein.ngramOnColumn_PCC0	protein.ngramOnColumn_PCC15	Ratio (15/0)	Log2.Ratio
3739	A0A0F2LZG4_SPOSC	A0A0F2LZG4	Cytochrome c oxidase subunit 5b OS=Sporothrix schenckii 1099-18 OX=1397361 GN=SPSK_03566 PE=4 SV=1	0.0706	1.1309	16.0184	4.00166
8246	A0A0F2LWV7_SPOSC	A0A0F2LWV7	Nucleosome assembly protein 1-like 1 OS=Sporothrix schenckii 1099-18 OX=1397361 GN=SPSK_05167 PE=3 SV=1	0.0689	0.6173	8.95936	3.1634
7615	A0A0F2M247_SPOSC	A0A0F2M247	Uncharacterized protein OS=Sporothrix schenckii 1099-18 OX=1397361 GN=SPSK_04620 PE=4 SV=1	0.0962	0.848	8.81497	3.13996
10187	A0A0F2MGW8_SPOSC	A0A0F2MGW8	Peroxiredoxin (Alkyl hydroperoxide reductase subunit C) OS=Sporothrix schenckii 1099-18 OX=1397361 GN=SPSK_01912 PE=4 SV=1	0.1827	1.1172	6.11494	2.61234
2990	A0A0F2LYL3_SPOSC	A0A0F2LYL3	Protein disulfide-isomerase OS=Sporothrix schenckii 1099-18 OX=1397361 GN=SPSK_03315 PE=3 SV=1	0.2242	1.1823	5.27342	2.39874
6994	A0A0F2MGD2_SPOSC	A0A0F2MGD2	Stress-induced-phosphoprotein 1 OS=Sporothrix schenckii 1099-18 OX=1397361 GN=SPSK_01598 PE=4 SV=1	0.7667	3.8603	5.03496	2.33198
3559	A0A0F2MIF1_SPOSC	A0A0F2MIF1	Tyrosine 3-monooxygenase/tryptophan 5-monooxygenase activation protein OS=Sporothrix schenckii 1099-18 OX=1397361 GN=SPSK_06387 PE=3 SV=1	0.1038	0.5205	5.01445	2.32609
650	A0A0F2M014_SPOSC	A0A0F2M014	Rnp domain containing protein OS=Sporothrix schenckii 1099-18 OX=1397361 GN=SPSK_01151 PE=4 SV=1	0.0988	0.4558	4.61336	2.20582
9389	A0A0F2MBP7_SPOSC	A0A0F2MBP7	Plasminogen activator inhibitor 1 RNA-binding protein OS=Sporothrix schenckii 1099-18 OX=1397361 GN=SPSK_02483 PE=4 SV=1	0.2433	1.1163	4.58816	2.19792
9965	A0A0F2LYK0_SPOSC	A0A0F2LYK0	Cytosolic cu zn superoxide dismutase OS=Sporothrix schenckii 1099-18 OX=1397361 GN=SPSK_03560 PE=4 SV=1	0.2256	1.0274	4.55408	2.18716
6466	A0A0F2LVQ0_SPOSC	A0A0F2LVQ0	RNA-binding protein OS=Sporothrix schenckii 1099-18 OX=1397361 GN=SPSK_05667 PE=4 SV=1	0.1056	0.4654	4.4072	2.13986
10150	A0A0F2M8D8_SPOSC	A0A0F2M8D8	Conserved lysine-rich protein OS=Sporothrix schenckii 1099-18 OX=1397361 GN=SPSK_08828 PE=4 SV=1	0.7179	3.1468	4.38334	2.13203
4445	A0A0F2LYC7_SPOSC	A0A0F2LYC7	Uncharacterized protein OS=Sporothrix schenckii 1099-18 OX=1397361 GN=SPSK_01012 PE=4 SV=1	0.6562	2.4934	3.79976	1.92591
1812	A0A0F2MB74_SPOSC	A0A0F2MB74	Uncharacterized protein OS=Sporothrix schenckii 1099-18 OX=1397361 GN=SPSK_02668 PE=4 SV=1	0.2181	0.8203	3.76112	1.91116
7791	A0A0F2LYE5_SPOSC	A0A0F2LYE5	Profilin OS=Sporothrix schenckii 1099-18 OX=1397361 GN=SPSK_03692 PE=3 SV=1	0.0377	0.1417	3.75862	1.9102
2962	A0A0F2LUL1_SPOSC	A0A0F2LUL1	Coatomer subunit epsilon OS=Sporothrix schenckii 1099-18 OX=1397361 GN=SPSK_05443 PE=3 SV=1	0.1849	0.6937	3.75176	1.90757
375	A0A0F2MAM6_SPOSC	A0A0F2MAM6	RNA recognition motif containing protein OS=Sporothrix schenckii 1099-18 OX=1397361 GN=SPSK_09280 PE=4 SV=1	0.1199	0.4462	3.72143	1.89586
1519	A0A0F2ME63_SPOSC	A0A0F2ME63	GPI-anchored cell wall beta-1_3-endoglucanase EglC OS=Sporothrix schenckii 1099-18 OX=1397361 GN=SPSK_01694 PE=4 SV=1	1.5536	5.4537	3.51036	1.81162
3701	A0A0F2ML17_SPOSC	A0A0F2ML17	Uncharacterized protein OS=Sporothrix schenckii 1099-18 OX=1397361 GN=SPSK_06715 PE=4 SV=1	0.0478	0.1643	3.43724	1.78125
7761	A0A0F2M2L3_SPOSC	A0A0F2M2L3	AFG3 family protein OS=Sporothrix schenckii 1099-18 OX=1397361 GN=SPSK_03905 PE=3 SV=1	0.3954	1.3362	3.37936	1.75675
8647	A0A0F2M3F2_SPOSC	A0A0F2M3F2	Nitric oxide dioxygenase OS=Sporothrix schenckii 1099-18 OX=1397361 GN=SPSK_09205 PE=3 SV=1	1.3177	4.4274	3.35995	1.74844
8652	A0A0F2MDA7_SPOSC	A0A0F2MDA7	Uncharacterized protein OS=Sporothrix schenckii 1099-18 OX=1397361 GN=SPSK_02445 PE=3 SV=1	0.2286	0.763	3.33771	1.73886
6656	A0A0F2LVB7_SPOSC	A0A0F2LVB7	Beta-glucosidase OS=Sporothrix schenckii 1099-18 OX=1397361 GN=SPSK_01027 PE=3 SV=1	1.037	3.3686	3.24841	1.69973
524	A0A0F2MGA6_SPOSC	A0A0F2MGA6	Uncharacterized protein OS=Sporothrix schenckii 1099-18 OX=1397361 GN=SPSK_07792 PE=4 SV=1	0.1186	0.3713	3.13069	1.64648
5637	A0A0F2MF89_SPOSC	A0A0F2MF89	Rnapii degradation factor OS=Sporothrix schenckii 1099-18 OX=1397361 GN=SPSK_06950 PE=4 SV=1	0.3999	1.2427	3.10753	1.63577
5645	A0A0F2LRP0_SPOSC	A0A0F2LRP0	Uncharacterized protein OS=Sporothrix schenckii 1099-18 OX=1397361 GN=SPSK_05609 PE=4 SV=1	0.0313	0.0961	3.07029	1.61837
6535	A0A0F2MEA9_SPOSC	A0A0F2MEA9	Gmf family protein OS=Sporothrix schenckii 1099-18 OX=1397361 GN=SPSK_02004 PE=4 SV=1	0.0256	0.0756	2.95312	1.56224
9949	A0A0F2MC87_SPOSC	A0A0F2MC87	F-type H+-transporting ATPase oligomycin sensitivity conferral protein OS=Sporothrix schenckii 1099-18 OX=1397361 GN=SPSK_01914 PE=3 SV=1	0.1371	0.3926	2.8636	1.51783
1098	A0A0F2M7G5_SPOSC	A0A0F2M7G5	Elongation factor 1-beta OS=Sporothrix schenckii 1099-18 OX=1397361 GN=SPSK_09330 PE=3 SV=1	0.5366	1.5288	2.84905	1.51048
9010	A0A0F2MGD5_SPOSC	A0A0F2MGD5	Peptidylprolyl isomerase OS=Sporothrix schenckii 1099-18 OX=1397361 GN=SPSK_07939 PE=4 SV=1	0.069	0.1878	2.72174	1.44453
1815	A0A0F2MI22_SPOSC	A0A0F2MI22	Uncharacterized protein OS=Sporothrix schenckii 1099-18 OX=1397361 GN=SPSK_06559 PE=4 SV=1	1.0798	2.9051	2.69041	1.42782
1578	A0A0F2MCT9_SPOSC	A0A0F2MCT9	Covalently-linked cell wall protein OS=Sporothrix schenckii 1099-18 OX=1397361 GN=SPSK_01786 PE=4 SV=1	0.4125	1.1086	2.68752	1.42627
5538	A0A0F2M4I1_SPOSC	A0A0F2M4I1	Ubiquitin-conjugating enzyme E2 C OS=Sporothrix schenckii 1099-18 OX=1397361 GN=SPSK_04554 PE=3 SV=1	0.0464	0.1242	2.67672	1.42047
3909	A0A0F2M0A3_SPOSC	A0A0F2M0A3	NADH dehydrogenase (Ubiquinone) 1 alpha subcomplex 5 OS=Sporothrix schenckii 1099-18 OX=1397361 GN=SPSK_03555 PE=4 SV=1	0.2838	0.7536	2.65539	1.40892
8019	A0A0F2MBV9_SPOSC	A0A0F2MBV9	Uncharacterized protein OS=Sporothrix schenckii 1099-18 OX=1397361 GN=SPSK_02764 PE=4 SV=1	0.1742	0.4611	2.64696	1.40434
5098	A0A0F2M991_SPOSC	A0A0F2M991	S-phase kinase-associated protein 1 OS=Sporothrix schenckii 1099-18 OX=1397361 GN=SPSK_09816 PE=3 SV=1	0.1656	0.435	2.62681	1.39331
7511	A0A0F2LZ93_SPOSC	A0A0F2LZ93	ATP synthase subunit d_ mitochondrial OS=Sporothrix schenckii 1099-18 OX=1397361 GN=SPSK_03589 PE=3 SV=1	0.3794	0.9788	2.57986	1.36729
8911	A0A0F2MGP0_SPOSC	A0A0F2MGP0	Proteasome subunit alpha type OS=Sporothrix schenckii 1099-18 OX=1397361 GN=SPSK_07727 PE=3 SV=1	0.0527	0.1351	2.56357	1.35815
5583	A0A0F2M4U6_SPOSC	A0A0F2M4U6	Heat shock 70kDa protein 5 OS=Sporothrix schenckii 1099-18 OX=1397361 GN=SPSK_04019 PE=3 SV=1	2.3393	5.8481	2.49994	1.32189
10128	A0A0F2MNF9_SPOSC	A0A0F2MNF9	Carboxymethylenebutenolidase OS=Sporothrix schenckii 1099-18 OX=1397361 GN=SPSK_06369 PE=4 SV=1	0.1568	0.3919	2.49936	1.32156
9468	A0A0F2LTB5_SPOSC	A0A0F2LTB5	Sphingolipid long chain base-responsive protein OS=Sporothrix schenckii 1099-18 OX=1397361 GN=SPSK_05417 PE=4 SV=1	0.6899	1.6921	2.45267	1.29436
3846	A0A0F2MJZ5_SPOSC	A0A0F2MJZ5	Uncharacterized protein OS=Sporothrix schenckii 1099-18 OX=1397361 GN=SPSK_06282 PE=4 SV=1	0.3364	0.7996	2.37693	1.2491
6298	A0A0F2LXK0_SPOSC	A0A0F2LXK0	Large subunit ribosomal protein L22e OS=Sporothrix schenckii 1099-18 OX=1397361 GN=SPSK_03645 PE=4 SV=1	0.0759	0.1789	2.35705	1.23698
5188	A0A0F2LUD9_SPOSC	A0A0F2LUD9	Cytochrome b-c1 complex subunit 7 OS=Sporothrix schenckii 1099-18 OX=1397361 GN=SPSK_05690 PE=3 SV=1	0.0441	0.1033	2.3424	1.22799
2232	A0A0F2M507_SPOSC	A0A0F2M507	Electron transfer flavoprotein alpha subunit OS=Sporothrix schenckii 1099-18 OX=1397361 GN=SPSK_09535 PE=4 SV=1	0.1926	0.449	2.33126	1.22111
8684	A0A0F2MCJ6_SPOSC	A0A0F2MCJ6	Trp repressor binding protein OS=Sporothrix schenckii 1099-18 OX=1397361 GN=SPSK_09732 PE=4 SV=1	0.1193	0.2697	2.26069	1.17676
7345	A0A0F2MEY8_SPOSC	A0A0F2MEY8	1_3-beta-glucanosyltransferase OS=Sporothrix schenckii 1099-18 OX=1397361 GN=SPSK_07340 PE=3 SV=1	1.7523	3.9455	2.25161	1.17096
7783	A0A0F2LXH9_SPOSC	A0A0F2LXH9	Tyrosine 3-monooxygenase/tryptophan 5-monooxygenase activation protein OS=Sporothrix schenckii 1099-18 OX=1397361 GN=SPSK_05465 PE=3 SV=1	0.2206	0.4955	2.24615	1.16745
6266	A0A0F2LZN6_SPOSC	A0A0F2LZN6	Large subunit ribosomal protein L5e OS=Sporothrix schenckii 1099-18 OX=1397361 GN=SPSK_04423 PE=3 SV=1	1.8558	4.1028	2.2108	1.14457
3388	A0A0F2MCH3_SPOSC	A0A0F2MCH3	Cofilin OS=Sporothrix schenckii 1099-18 OX=1397361 GN=SPSK_01891 PE=3 SV=1	0.1533	0.3303	2.1546	1.10742
7007	A0A0F2M6P6_SPOSC	A0A0F2M6P6	Actin-related protein 2/3 complex subunit 5 OS=Sporothrix schenckii 1099-18 OX=1397361 GN=SPSK_09785 PE=3 SV=1	0.2594	0.5527	2.13069	1.09132
3182	A0A0F2M2H0_SPOSC	A0A0F2M2H0	Nap family protein OS=Sporothrix schenckii 1099-18 OX=1397361 GN=SPSK_04373 PE=3 SV=1	0.4447	0.9392	2.11199	1.0786
749	A0A0F2LW37_SPOSC	A0A0F2LW37	Eukaryotic translation initiation factor 3 subunit F OS=Sporothrix schenckii 1099-18 OX=1397361 GN=SPSK_05329 PE=3 SV=1	0.3862	0.8107	2.09917	1.06982
6163	A0A0F2MJ14_SPOSC	A0A0F2MJ14	Uncharacterized protein OS=Sporothrix schenckii 1099-18 OX=1397361 GN=SPSK_06314 PE=4 SV=1 3-carboxymuconate cyclase [Sporothrix schenckii](100%), Carboxy-cis,cis-muconate cyclase [Sporothrix brasiliensis](95.2%),	0.5425	1.1175	2.05991	1.04258
2458	A0A0F2M704_SPOSC	A0A0F2M704	Syntaxin 1B/2/3 OS=Sporothrix schenckii 1099-18 OX=1397361 GN=SPSK_09430 PE=4 SV=1	0.1102	0.2259	2.04991	1.03556
401	A0A0F2MD50_SPOSC	A0A0F2MD50	Formyltetrahydrofolate deformylase OS=Sporothrix schenckii 1099-18 OX=1397361 GN=SPSK_01900 PE=3 SV=1	0.0746	0.1513	2.02815	1.02016
10009	A0A0F2MF79_SPOSC	A0A0F2MF79	Het-c OS=Sporothrix schenckii 1099-18 OX=1397361 GN=SPSK_07948 PE=4 SV=1	0.3101	0.6283	2.02612	1.01872
3927	A0A0F2LV68_SPOSC	A0A0F2LV68	BAR domain-containing protein OS=Sporothrix schenckii 1099-18 OX=1397361 GN=SPSK_01164 PE=4 SV=1	0.5074	1.0259	2.02188	1.01569
7496	A0A0F2M3E3_SPOSC	A0A0F2M3E3	Trehalose synthase OS=Sporothrix schenckii 1099-18 OX=1397361 GN=SPSK_08651 PE=4 SV=1	0.2534	0.5119	2.02013	1.01445
6541	A0A0F2LUT3_SPOSC	A0A0F2LUT3	Uncharacterized protein OS=Sporothrix schenckii 1099-18 OX=1397361 GN=SPSK_05120 PE=4 SV=1 Glycoside hydrolase [Sporothrix brasiliensis 5110](97.9%), Cell wall glucanase [Sporothrix insectorum RCEF 264](72.2%)	3.9503	7.9554	2.01387	1.00997
5039	A0A0F2MBF9_SPOSC	A0A0F2MBF9	THO complex subunit 4 OS=Sporothrix schenckii 1099-18 OX=1397361 GN=SPSK_01722 PE=4 SV=1	0.0767	0.1543	2.01173	1.00844
7745	A0A0F2MH35_SPOSC	A0A0F2MH35	Peptide-methionine (S)-S-oxide reductase OS=Sporothrix schenckii 1099-18 OX=1397361 GN=SPSK_07987 PE=3 SV=1	0.1099	0.2207	2.00819	1.0059
5612	A0A0F2M4S4_SPOSC	A0A0F2M4S4	Uncharacterized protein OS=Sporothrix schenckii 1099-18 OX=1397361 GN=SPSK_08400 PE=4 SV=1	0.8224	1.6411	1.9955	0.996751
30	A0A0F2LVB6_SPOSC	A0A0F2LVB6	Nuclear transport factor 2 OS=Sporothrix schenckii 1099-18 OX=1397361 GN=SPSK_00049 PE=4 SV=1	0.0515	0.0999	1.93981	0.955912
4626	A0A0F2MHR6_SPOSC	A0A0F2MHR6	GPI anchored cell wall protein OS=Sporothrix schenckii 1099-18 OX=1397361 GN=SPSK_06598 PE=4 SV=1	0.1596	0.3073	1.92544	0.945187
4806	A0A0F2LYQ5_SPOSC	A0A0F2LYQ5	Calnexin OS=Sporothrix schenckii 1099-18 OX=1397361 GN=SPSK_03189 PE=3 SV=1	1.2226	2.2844	1.86848	0.901863
394	A0A0F2LWY2_SPOSC	A0A0F2LWY2	Lipase 1 OS=Sporothrix schenckii 1099-18 OX=1397361 GN=SPSK_03375 PE=3 SV=1	0.8795	1.6388	1.86333	0.897884
3737	A0A0F2M705_SPOSC	A0A0F2M705	Rab family_ other OS=Sporothrix schenckii 1099-18 OX=1397361 GN=SPSK_00321 PE=4 SV=1	0.1403	0.2573	1.83393	0.874936
520	A0A0F2M0B7_SPOSC	A0A0F2M0B7	Glycosidase crf1 OS=Sporothrix schenckii 1099-18 OX=1397361 GN=SPSK_03402 PE=4 SV=1	2.2735	4.1551	1.82762	0.869968
7832	A0A0F2M9F7_SPOSC	A0A0F2M9F7	Capping protein (Actin filament) muscle Z-line_ alpha OS=Sporothrix schenckii 1099-18 OX=1397361 GN=SPSK_09549 PE=3 SV=1	0.0713	0.13	1.82328	0.866538
7992	A0A0F2M4A6_SPOSC	A0A0F2M4A6	Ran GTPase-activating protein 1 OS=Sporothrix schenckii 1099-18 OX=1397361 GN=SPSK_09315 PE=4 SV=1	0.6809	1.2387	1.81921	0.863312
8751	A0A0F2LZS6_SPOSC	A0A0F2LZS6	Molecular chaperone DnaK OS=Sporothrix schenckii 1099-18 OX=1397361 GN=SPSK_03148 PE=3 SV=1	5.2775	9.3888	1.77902	0.831086
9718	A0A0F2M8K2_SPOSC	A0A0F2M8K2	Peptidylprolyl isomerase OS=Sporothrix schenckii 1099-18 OX=1397361 GN=SPSK_09003 PE=4 SV=1	0.4149	0.7331	1.76693	0.821246
2101	A0A0F2MNR4_SPOSC	A0A0F2MNR4	Inorganic pyrophosphatase OS=Sporothrix schenckii 1099-18 OX=1397361 GN=SPSK_06265 PE=4 SV=1	0.1482	0.2612	1.76248	0.817609
438	A0A0F2MGE9_SPOSC	A0A0F2MGE9	Chaperonin GroES OS=Sporothrix schenckii 1099-18 OX=1397361 GN=SPSK_08095 PE=3 SV=1	0.0242	0.042	1.73554	0.795382
[truncated: 19 more rows]

## Sheet: Down-Regulated
protein.key	protein.Entry	protein.Accession	protein.Description	protein.ngramOnColumn_PCC0	protein.ngramOnColumn_PCC15	Ratio (15/0)	Log2.Ratio
[truncated: 192 more rows]

## Sheet: Exclusive CWP_0
protein.key	protein.Entry	protein.Accession	protein.Description	protein.ngramOnColumn_CWP0	protein.ngramOnColumn_CWP15	Ratio (15/0)	Log2.Ratio
[truncated: 180 more rows]

[truncated: 1 more sheets: Exclusive_CWP_15]
